# Supplementary material for: Morphology and Transcriptome Analysis of Nosema bombycis Sporoplasm and Insights into the Initial Infection of Microsporidia
Source: mSphere. 2020 Feb 12;5(1):e00958-19. doi: 10.1128/mSphere.00958-19 (PMC7021473; doi:10.1128/mSphere.00958-19)
Supplement: TABLE S2 [file mSphere.00958-19-st002.xlsx]

## Sheet: RNAseq Supplementary TableS2
gene_id	SP1	SP2	SP3	MS1	MS2	MS3	SP	MS	log2FoldChange	pvalue	padj	gene_name	gene_chr	gene_start	gene_end	gene_strand	gene_length	gene_biotype	gene_description	tf_family
NBO_76g0007	1.51261e+06	1.79842e+06	1.84224e+06	1.48919e+06	1.29875e+06	1.53923e+06	1.71775e+06	1.44239e+06	0.252062	0.0264848	0.103122	NBO_76g0007	KB908984.1	8963	9595	-	633	protein_coding	hypothetical protein	-
NBO_1116g0004	733978	752732	790852	704612	689145	659889	759187	684548	0.149309	3.2576e-06	3.97428e-05	NBO_1116g0004	KB910023.1	4917	5315	+	399	protein_coding	hypothetical protein	-
NBO_64g0003	538093	571773	554808	472136	492178	500390	554891	488235	0.184636	5.72758e-10	1.20017e-08	YCF1	KB908972.1	10395	11363	-	969	protein_coding	Putative membrane protein ycf1	-
NBO_704g0001	527584	548257	547283	429700	432835	435012	541041	432516	0.322994	2.5766e-40	1.76819e-37	NBO_704g0001	KB909611.1	217	450	+	234	protein_coding	hypothetical protein	-
NBO_16g0041	485804	532448	530444	457370	440559	441060	516232	446330	0.209916	4.52616e-10	9.63125e-09	NBO_16g0041	KB908924.1	108809	109186	+	378	protein_coding	hypothetical protein	-
NBO_55g0003	299223	321117	331559	274775	293258	282252	317300	283428	0.162889	4.34228e-06	5.05067e-05	NBO_55g0003	KB908963.1	2235	2438	+	204	protein_coding	hypothetical protein	-
NBO_451g0008	309227	274512	319071	214940	234171	244719	300937	231277	0.379847	7.07165e-06	7.82729e-05	NBO_451g0008	KB909359.1	7309	7542	+	234	protein_coding	hypothetical protein	-
NBO_70g0004	293095	298780	298635	237974	251823	251058	296837	246952	0.26546	2.51701e-22	3.14055e-20	NBO_70g0004	KB908978.1	4121	5935	+	1125	protein_coding	hypothetical protein	-
NBO_59g0015	292686	289445	285613	244356	250802	254085	289248	249748	0.211832	7.58456e-18	5.07795e-16	HSWP9	KB908967.1	28913	30016	+	1104	protein_coding	putative spore wall protein 9	-
NBO_34g0010	280230	281206	282461	239297	245505	245899	281299	243567	0.207801	1.18271e-19	1.20242e-17	MAS5	KB908942.1	24424	25638	-	1215	protein_coding	Mitochondrial protein import protein MAS5	DnaJ_C
NBO_11g0003	259412	260549	258647	233637	238688	246711	259536	239679	0.114841	8.23654e-06	9.08004e-05	UGPA1	KB908919.1	42225	43664	-	1440	protein_coding	UTP-glucose-1-phosphate uridylyltransferase	-
NBO_508g0003	220066	219845	230000	192196	200425	197730	223304	196784	0.182438	2.65875e-11	7.2919e-10	SFT2	KB909416.1	1642	2166	+	525	protein_coding	Protein transport protein SFT2	-
NBO_1522g0001	217997	216847	218475	189921	194382	192803	217773	192368	0.178966	1.23854e-15	6.18144e-14	HSWP8	KB910429.1	182	670	-	489	protein_coding	putative spore wall protein 8	-
NBO_32g0048	208262	212585	211708	182824	193976	195247	210852	190682	0.145081	3.73446e-07	5.28407e-06	EF1A	KB908940.1	121022	121945	+	924	protein_coding	Elongation factor 1-alpha	-
NBO_508g0026	186894	187549	188646	161354	165164	163765	187696	163428	0.199769	6.59162e-19	5.83677e-17	HSWP8	KB909416.1	25182	25670	-	489	protein_coding	putative spore wall protein 8	-
NBO_13g0044	161204	168870	169576	168505	75201.1	145579	166550	129762	0.360088	0.219457	0.472478	RS25	KB908921.1	211110	211313	-	204	protein_coding	40S ribosomal protein S25	-
NBO_54g0006	157041	155802	154657	127584	141592	135592	155833	134923	0.207889	2.97629e-10	6.55483e-09	HNRDL	KB908962.1	7350	8746	-	1323	protein_coding	Heterogeneous nuclear ribonucleoprotein D-like protein	RRM_1
NBO_251gi001	155048	155787	152224	142368	146252	151497	154353	146706	0.073309	0.0076168	0.0376045	NBO_251gi001	KB909159.1	1	618	-	618	protein_coding	ADP/ATP carrier protein 1	-
NBO_41g0047	149918	146425	152203	174967	162759	154683	149515	164136	-0.134606	0.000231633	0.00185374	NBO_41g0047	KB908949.1	96203	96505	+	303	protein_coding	thioltransferase	-
NBO_73gi001	146970	151286	148062	123082	129741	131901	148772	128241	0.21427	1.62988e-13	5.59254e-12	NBO_73gi001	KB908981.1	48878	50134	-	1257	protein_coding	hypothetical protein	-
NBO_14g0007	146073	149140	147509	125167	128428	131157	147574	128251	0.202493	1.61496e-15	7.77729e-14	NBO_14g0007	KB908922.1	155125	156237	+	1113	protein_coding	protein kinase domain Protein containing protein	-
NBO_27g0023	141945	148883	145970	125850	126244	127983	145599	126692	0.200693	2.77453e-15	1.29086e-13	NBO_27g0023	KB908935.1	55955	56521	-	567	protein_coding	hypothetical protein	-
NBO_28g0066	141919	137149	147821	136491	133933	137615	142296	136013	0.0652043	0.026144	0.102084	HSWP12	KB908936.1	260740	261426	+	687	protein_coding	putative spore wall protein 12	-
NBO_555g0004	123768	125911	124138	115920	118343	120067	124606	118110	0.0772509	0.00136139	0.00883458	NBO_555g0004	KB909462.1	6625	7383	+	759	protein_coding	hypothetical protein	-
NBO_377g0003	119817	118979	118457	112975	113069	116395	119085	114146	0.0610992	0.0100112	0.0474623	HSP76	KB909285.1	3619	5634	+	2016	protein_coding	Heat shock 70 kDa protein 6	HSP70
NBO_55g0017	117467	118451	121218	105880	105213	103395	119045	104830	0.183494	4.16671e-14	1.55959e-12	NBO_55g0017	KB908963.1	31531	31995	+	465	protein_coding	integral membrane protein	-
NBO_80g0019	115396	116015	115643	103660	106557	106000	115685	105406	0.134265	6.61344e-09	1.21026e-07	UBC2	KB908988.1	47266	47742	-	477	protein_coding	Ubiquitin-conjugating enzyme E2 2	UQ_con
NBO_11g0064	110534	110362	108210	103817	105472	105339	109702	104876	0.0648805	0.00505592	0.0268963	GNL3	KB908919.1	149361	150326	-	966	protein_coding	Guanine nucleotide-binding protein-like 3	-
NBO_66g0028	106657	106633	107776	94811.1	95227.8	95227.8	107022	95088.9	0.170588	9.81196e-15	4.20841e-13	ALDR	KB908974.1	84155	84628	-	474	protein_coding	Aldose reductase	Aldo_ket_red
NBO_38g0034	106244	108558	105679	90062.7	93038.9	93971.5	106827	92357.7	0.209975	3.81501e-16	1.97589e-14	NBO_38g0034	KB908946.1	84664	84948	-	285	protein_coding	Protein kinase domain containing protein	-
NBO_22g0007	103437	103957	104327	100839	100767	98127	103907	99911.2	0.0565742	0.0157997	0.0690608	GNA1	KB908930.1	244269	244823	-	555	protein_coding	glucosamine 6-phosphate N-acetyltransferase	Acetyltransf_1
NBO_33g0028	104154	103723	103551	86493	88297.2	86249.3	103810	87013.1	0.254637	1.36263e-28	3.74042e-26	NBO_33g0028	KB908941.1	50350	50928	+	579	protein_coding	hypothetical protein	-
NBO_6g0018	99459.9	94240.9	98139.2	79917.9	81920.2	85124.9	97280	82321	0.240923	1.45945e-15	7.15389e-14	NBO_6g0018	KB908914.1	69250	69669	-	420	protein_coding	hypothetical protein	-
NBO_28g0082	90810.4	92833.5	99964.7	85189.6	81888.7	79801.4	94536.2	82293.2	0.200149	1.54599e-08	2.72035e-07	NBO_28g0082	KB908936.1	279109	279486	-	378	protein_coding	Dynein light chain 1	-
NBO_33g0020	94950.5	93321.2	92976.2	84262.8	87004	87641.4	93749.3	86302.7	0.119408	2.15577e-06	2.71449e-05	NBO_33g0020	KB908941.1	28440	29264	+	825	protein_coding	hypothetical protein	-
NBO_41g0019	93115.8	94578.8	93219.4	84719.5	86441.8	86391.7	93638	85851	0.125268	6.8531e-08	1.10657e-06	IF4A	KB908949.1	54121	55353	+	1233	protein_coding	ATP-dependent RNA helicase eIF4A	DEAD
NBO_7g0017	88446	93550	91380.1	84567	88544.9	92676.2	91125.3	88596	0.0406509	0.224423	0.479751	TRA2B	KB908915.1	49291	50739	+	1449	protein_coding	Splicing factor%2C arginine/serine-rich 10	RRM_1
NBO_1371g0002	89447.7	90925.6	91298.7	77710.5	78128.5	77185.2	90557.3	77674.8	0.221415	4.93679e-22	5.89195e-20	AGD8	KB910278.1	2418	3062	-	645	protein_coding	GTPase-activating protein 8	-
NBO_13g0026	87878.5	89499.6	88844.4	77670.1	77769.2	79974.2	88740.8	78471.2	0.177456	2.10764e-13	7.05546e-12	DBP2	KB908921.1	188332	189804	+	1473	protein_coding	ATP-dependent RNA helicase DBP2	DEAD
NBO_20g0016	88567.5	88994.5	88646.5	79496.7	77573.9	76005.8	88736.2	77692.1	0.191717	1.77721e-14	7.0702e-13	ARFG2	KB908928.1	24065	24562	+	498	protein_coding	ADP-ribosylation factor GTPase-activating protein 2	-
NBO_389g0003	82874.8	86583.8	85495.8	72165.9	75690.9	75178.7	84984.8	74345.2	0.193021	5.23224e-12	1.52793e-10	NBO_389g0003	KB909297.1	5046	6002	-	957	protein_coding	hypothetical protein	-
NBO_520g0002	84394.4	85614.2	84362.9	72882.9	75935.8	77043.7	84790.5	75287.5	0.171523	1.7045e-10	3.89905e-09	PABP	KB909428.1	2832	4358	+	1527	protein_coding	Polyadenylate-binding protein%2C cytoplasmic and nuclear	RRM_1
NBO_32g0047	80177.6	80734.8	80595.4	72457.4	74699.9	75142.6	80502.6	74100	0.119604	9.91959e-07	1.30284e-05	EF1A	KB908940.1	120561	120908	+	348	protein_coding	Elongation factor 1-alpha	GTP_EFTU
NBO_1114gi001	76242.8	76251.3	80209.8	70564.3	70973	67300.8	77568	69612.7	0.156176	1.94881e-07	2.90733e-06	NBO_1114gi001	KB910021.1	781	1101	-	321	protein_coding	hypothetical protein	-
NBO_41gi002	70052.2	74270.3	74046.2	61897.3	64670.3	65124.2	72789.6	63897.3	0.188062	6.76306e-10	1.38542e-08	NBO_41gi002	KB908949.1	84604	85047	+	444	protein_coding	histone H3	Histone
NBO_32g0052	70589	71651.7	71176.7	61845.1	65414.5	63894.5	71139.1	63718	0.158992	2.94925e-09	5.622e-08	NBO_32g0052	KB908940.1	131921	132115	-	195	protein_coding	hypothetical protein	-
NBO_7g0021	65447.3	67183.4	66121.9	60714.4	62196.5	62386.5	66250.8	61765.8	0.101159	4.01322e-05	0.00038251	NBO_7g0021	KB908915.1	55891	56652	+	762	protein_coding	hypothetical protein	-
NBO_349g0002	57123.4	58391.8	58065.3	45119.4	49367.3	50103.3	57860.2	48196.7	0.263726	4.20435e-14	1.55959e-12	NBO_349g0002	KB909257.1	1549	2679	+	1131	protein_coding	hypothetical protein	-
NBO_2g0086	56058	57149.3	57256.1	47036.1	47461.4	48524.1	56821.1	47673.9	0.2533	2.35608e-24	4.04215e-22	NBO_2g0086	KB908910.1	424607	425335	+	729	protein_coding	hypothetical protein	-
NBO_20g0003	55798.5	56320.2	55471.3	50571.3	51364.6	51975	55863.3	51303.6	0.122841	3.22499e-07	4.65927e-06	PYRG	KB908928.1	3342	4967	-	1626	protein_coding	CTP synthase	CTP_synth_N
NBO_11gi005	54546.7	54686.4	54589.1	57426.9	58083.7	58743.8	54607.4	58084.8	-0.0890407	0.000130855	0.00111552	NBO_11gi005	KB908919.1	114554	116068	-	1515	protein_coding	hypothetical protein	-
NBO_366g0002	54151.4	53737.6	52357.6	47148.2	47672	48648.5	53415.6	47822.9	0.159497	6.13191e-10	1.26557e-08	H90A1	KB909274.1	4685	6733	-	2049	protein_coding	Heat shock protein HSP 90-alpha 1	-
NBO_1289g0001	53684.2	53632	52887.5	50215.8	50995.8	50329.3	53401.2	50513.6	0.0801615	0.000628057	0.00446636	PRP5	KB910196.1	634	1956	+	1323	protein_coding	Pre-mRNA-processing ATP-dependent RNA helicase prp5	-
NBO_31gi002	50492.7	50821.8	51112.9	53029.8	54738	54443	50809.1	54070.3	-0.0896708	0.000254704	0.00201488	NBO_31gi002	KB908939.1	51205	52719	-	1515	protein_coding	hypothetical protein	-
NBO_16g0032	50300.4	50722	50979.7	43131.9	44322.5	44238.5	50667.4	43897.6	0.206997	2.12133e-17	1.29401e-15	NBO_16g0032	KB908924.1	94516	95208	-	693	protein_coding	hypothetical protein	-
NBO_1441g0003	49709.3	51109.8	51120.3	46071.4	46978.3	47661.9	50646.5	46903.9	0.110846	1.66541e-05	0.00017058	DBP2	KB910348.1	1905	3377	-	1473	protein_coding	ATP-dependent RNA helicase DBP2	DEAD
NBO_24g0017	48672.2	47976.8	48360.8	44683	45628.9	43916.6	48336.6	44742.8	0.111464	9.45406e-06	0.000102171	NBO_24g0017	KB908932.1	75525	76103	+	579	protein_coding	hypothetical protein	-
NBO_576g0002	47618.6	47016.5	46563.9	44194.3	45238.2	45415.1	47066.4	44949.2	0.0663809	0.00742362	0.0369834	RMD1	KB909483.1	2010	2963	+	954	protein_coding	Sporulation protein RMD1	-
NBO_41g0035	45445.3	46495.1	46772.9	44012.3	44757	44862.4	46237.8	44543.9	0.0539475	0.0294974	0.112147	NBO_41g0035	KB908949.1	72450	73075	+	555	protein_coding	hypothetical protein	-
NBO_66g0027	45932.6	45472.1	46176.5	41518.5	42461.4	43223.4	45860.4	42401.1	0.113237	8.99219e-06	9.75635e-05	TF2B	KB908974.1	82991	83929	+	939	protein_coding	Transcription initiation factor IIB	TFIIB_Zn_Ribbon
NBO_374g0011	43995.3	44317.8	43361.5	40878.2	41819.2	42914.8	43891.5	41870.7	0.067997	0.0109334	0.0507926	RMD1	KB909282.1	11325	12341	-	1017	protein_coding	Sporulation protein RMD1	-
novel.1	42550	42915.1	43477.1	36996.7	37867.4	38348.1	42980.7	37737.4	0.187822	1.96702e-13	6.66601e-12	-	KB908910.1	234684	236915	+	1293	-	PF03590:Aspartate-ammonia ligase	-
NBO_12g0018	41616.7	40997.9	42372	39948	39418.7	37164.9	41662.2	38843.9	0.101066	0.000992558	0.00671077	NBO_12g0018	KB908920.1	383571	383990	+	420	protein_coding	hypothetical protein	-
NBO_508g0006	41746.5	41899	41283.5	37052.3	38058	39285.4	41643	38131.9	0.127103	4.46786e-06	5.15305e-05	YH07	KB909416.1	2955	4109	-	1155	protein_coding	Putative amino acid permease	Aa_trans
NBO_8gi002	41818.5	41661	41256.7	39480.4	40322.1	40710.7	41578.7	40171.1	0.0496876	0.0445933	0.155341	NBO_8gi002	KB908916.1	426611	428158	+	1548	protein_coding	mitochondrial translocase	-
NBO_66g0029	40676.4	40929.4	41611.8	42984.5	40309.7	39745	41072.5	41013	0.00205848	0.947413	0.987714	XYL1	KB908974.1	84693	85043	-	351	protein_coding	NAD(P)H-dependent D-xylose reductase	Aldo_ket_red
NBO_71g0001	40715.3	40509.1	40688	36066.5	39238.6	38822.9	40637.4	38042.7	0.0952928	0.00279814	0.016734	SYIC	KB908979.1	5821	7922	+	1830	protein_coding	Isoleucyl-tRNA synthetase%2C cytoplasmic	-
NBO_95g0003	38017	38258.6	37705.6	39973.3	41054	41846.5	37993.7	40957.9	-0.108365	3.67338e-05	0.000351694	AMP11	KB909003.1	15052	17418	+	2367	protein_coding	M1 family aminopeptidase 1	-
NBO_3g0015	39699.5	32827.6	39638.4	42181.5	36249.3	37341.5	37388.5	38590.8	-0.0456571	0.652027	0.847273	NBO_3g0015	KB908911.1	93653	93874	-	222	protein_coding	hypothetical protein	-
NBO_11g0032	36909.1	37559.6	37576.1	32215.4	32905.5	33326.6	37348.3	32815.8	0.186758	2.64003e-13	8.7312e-12	NBO_11g0032	KB908919.1	95044	95643	+	600	protein_coding	Peptidase S8 and S53%2C subtilisin%2C kexin%2C sedolisin	-
NBO_80g0020	37818.8	36963.9	37070.3	33999	34279.6	35301.7	37284.3	34526.8	0.110856	2.36188e-05	0.000232379	NBO_80g0020	KB908988.1	47780	48304	-	525	protein_coding	hypothetical protein	-
novel.10	36596.5	36554	36969.5	34573.6	35398.3	35316.9	36706.6	35096.3	0.0648269	0.00817366	0.0401372	-	KB908911.1	56872	60946	+	2932	-	PF03590:Aspartate-ammonia ligase	-
NBO_10g0026	35957	36370.5	36842.8	32040.1	33032.2	32309.5	36390.1	32460.6	0.164989	1.11844e-10	2.66967e-09	PHO88	KB908918.1	59884	60438	+	555	protein_coding	Inorganic phosphate transport protein PHO88	-
NBO_1239g0002	35824.9	36319.4	35937.4	31542.2	33325.7	33937.2	36027.2	32935	0.129557	1.67439e-05	0.000170863	G6PD	KB910146.1	1097	2401	-	1305	protein_coding	Glucose-6-phosphate 1-dehydrogenase	G6PD_C
NBO_31g0010	36141.1	36120.8	35377	30436.8	31896.3	32592.5	35879.6	31641.9	0.181355	9.82369e-10	1.9828e-08	NBO_31g0010	KB908939.1	49417	50472	-	1056	protein_coding	hypothetical protein	-
NBO_108g0004	35612.5	36281.1	35451	31502.6	32418.5	32439.6	35781.5	32120.3	0.155738	1.51289e-09	2.98769e-08	HSP90	KB909016.1	2518	3917	-	1257	protein_coding	Heat shock protein 90	-
NBO_1020g0003	35205.4	34974.7	35386.3	31757.1	31202.6	31390.3	35188.8	31450	0.162061	1.93318e-11	5.4707e-10	RL13A	KB909927.1	3554	3997	-	444	protein_coding	60S ribosomal protein L13a	-
NBO_54g0003	34995.4	35569.2	34934.1	34940.1	34625.5	35615.1	35166.2	35060.2	0.00432063	0.863195	0.959278	NBO_54g0003	KB908962.1	3279	3938	-	660	protein_coding	hypothetical protein	-
NBO_80g0021	34263.9	33295.6	36394.3	36265.4	33950.8	31531.8	34651.3	33916	0.0309886	0.469467	0.733837	RL44	KB908988.1	48366	48677	-	312	protein_coding	60S ribosomal protein L44	-
NBO_668g0003	34353.6	34956.1	34357	28764.4	29267.2	30346.7	34555.6	29459.4	0.23023	1.091e-16	5.9896e-15	RA51A	KB909575.1	1861	2862	+	1002	protein_coding	DNA repair protein RAD51 A	-
NBO_997g0001	33889.9	35028.1	34517.9	28993.6	29791.3	30304.9	34478.6	29696.6	0.215496	3.84878e-15	1.7263e-13	NBO_997g0001	KB909904.1	789	1919	+	1131	protein_coding	hypothetical protein	-
NBO_1174g0002	33834.5	34957.3	34577.1	32462.2	32841.6	31947.7	34456.3	32417.2	0.0880374	0.000694452	0.00485334	UNC89	KB910081.1	945	1922	-	978	protein_coding	Muscle M-line assembly protein unc-89	-
NBO_6g0101	33720	34490.5	34106.4	29926.3	30733.8	30754.1	34105.6	30471.4	0.162627	2.01503e-10	4.49696e-09	GSP2	KB908914.1	394589	395239	-	651	protein_coding	GTP-binding nuclear protein GSP2/CNR2	Ras
NBO_820g0002	30533.2	28683.2	32574	35978.9	34430.2	30666.7	30596.8	33691.9	-0.138994	0.104898	0.291202	NBO_820g0002	KB909727.1	820	1050	-	231	protein_coding	hypothetical protein	-
NBO_70g0002	30194.6	30789.7	30568.2	26131.6	27844.5	27494.1	30517.5	27156.7	0.168461	1.02055e-08	1.83099e-07	RS5	KB908978.1	1634	2251	+	618	protein_coding	40S ribosomal protein S5	-
NBO_55g0007	29751	29991.9	29801.6	24773.4	25273.5	25417.3	29848.2	25154.7	0.246871	7.6802e-23	1.10959e-20	NBO_55g0007	KB908963.1	6083	6820	-	738	protein_coding	Zinc finger CCCH domain-containing protein 15	-
NBO_31g0022	29740.4	29756.2	29292	29067.7	30237.3	30610.7	29596.2	29971.9	-0.0181771	0.512627	0.763102	GNL3	KB908939.1	73937	75004	-	1068	protein_coding	Guanine nucleotide-binding protein-like 3	-
NBO_13g0059	28121.6	29375.3	28514.3	26055.7	27195.6	27587.1	28670.4	26946.1	0.0895591	0.0028541	0.0168484	FIMB	KB908921.1	242481	243914	-	1434	protein_coding	Fimbrin	CH
NBO_378g0014	27738.2	28320.9	28841.7	22427	23418.2	23190.4	28300.3	23011.9	0.298682	7.22707e-26	1.41702e-23	BXDC2	KB909286.1	16811	17416	+	606	protein_coding	Brix domain-containing protein 2	-
NBO_3g0003	28242	27544.1	27765.2	27321.2	28025.5	27367.8	27850.4	27571.5	0.0145243	0.574937	0.804356	GRS16	KB908911.1	60967	61539	-	573	protein_coding	Monothiol glutaredoxin-S16	-
NBO_6gi004	27774.8	28020.2	27328.8	27563	27911.2	28377.2	27707.9	27950.5	-0.0126393	0.626159	0.833968	NBO_6gi004	KB908914.1	386866	388377	+	1512	protein_coding	hypothetical protein	-
NBO_2g0074	26651.5	26768.4	26580.6	26761.8	27576.7	27295.6	26666.8	27211.4	-0.0291211	0.251589	0.517313	NED1	KB908910.1	385307	387064	-	1758	protein_coding	Nuclear elongation and deformation protein 1	-
novel.76	26489.9	26435.1	26992.1	26983.3	27106.9	25977.5	26639.1	26689.3	-0.00264692	0.923105	0.978672	-	KB908932.1	142591	143596	+	1006	-	-	-
NBO_16g0027	26194.9	26993.7	26243.1	22635.9	22763.5	23885.5	26477.2	23095	0.197186	2.26099e-11	6.33307e-10	HSP7D	KB908924.1	86590	88587	-	1998	protein_coding	Heat shock 70 kDa protein cognate 4	HSP70
NBO_455g0003	26061.6	26336.4	26973.6	26824.9	26087.3	25554	26457.2	26155.4	0.0166172	0.558617	0.794098	ARL8A	KB909363.1	12880	13155	+	276	protein_coding	ADP-ribosylation factor-like protein 8A	-
NBO_6g0082	25881.1	25255.3	26051.7	21984.7	21805.8	22165.8	25729.4	21985.4	0.226976	3.91033e-18	2.8247e-16	RL13A	KB908914.1	355265	355858	+	594	protein_coding	60S ribosomal protein L13a	-
NBO_42g0010	25384.4	25062.5	26220	22310.7	21757.2	21013	25555.6	21693.6	0.236445	1.13539e-14	4.72217e-13	NBO_42g0010	KB908950.1	36443	36976	+	534	protein_coding	DNA-directed RNA polymerase I	-
NBO_73g0024	24684.7	23965.2	26063.7	25075	23604.9	22179.1	24904.5	23619.7	0.0764865	0.0608844	0.195417	RL31	KB908981.1	43607	43942	-	336	protein_coding	60S ribosomal protein L31	Ribosomal_L31e
novel.256	24281.2	24224.1	24923.4	22989.8	22504.3	22113.6	24476.3	22535.9	0.119236	1.49331e-05	0.000154685	-	KB910177.1	1	910	-	910	-	PF00271:Helicase conserved C-terminal domain|PF00642:Zinc finger C-x8-C-x5-C-x3-H type (and similar)	Helicase_C
NBO_55g0013	24453.5	24483.1	24074.5	20298.8	21193.1	21629.3	24337	21040.4	0.210047	1.32486e-12	4.13266e-11	NBO_55g0013	KB908963.1	22958	24547	+	1590	protein_coding	hypothetical protein	-
NBO_7g0023	23865.9	24724.6	24388.9	21776.6	22884.5	23761.1	24326.5	22807.4	0.0931803	0.00483497	0.0260746	ABCG1	KB908915.1	61166	62413	+	1248	protein_coding	ATP-binding cassette sub-family G member 1	ABC_tran
NBO_41g0048	23349.2	24887.2	24274.2	20914.7	21030.1	21535.3	24170.2	21160	0.191982	1.6561e-10	3.82017e-09	NBO_41g0048	KB908949.1	96560	97018	-	459	protein_coding	hypothetical protein	-
NBO_451g0007	27046.8	19474.8	24405.6	23156.6	21259.8	22305.4	23642.4	22240.6	0.0881798	0.511986	0.762562	NBO_451g0007	KB909359.1	6703	6879	+	177	protein_coding	hypothetical protein	-
NBO_16g0038	23149.8	23659.8	23285.7	19667.8	20180.1	18978	23365.1	19608.6	0.252837	1.0037e-17	6.55989e-16	NBO_16g0038	KB908924.1	105255	105623	+	369	protein_coding	60S ribosomal protein L35	-
NBO_1061g0002	22643.6	23337	23618.6	20934.1	21075.9	20650.2	23199.7	20886.7	0.151693	3.31416e-08	5.68585e-07	RS14	KB909968.1	1836	2171	+	336	protein_coding	40S ribosomal protein S14	-
NBO_1116g0001	22799.4	23570.4	23002.7	19847.2	20239.2	20032	23124.1	20039.5	0.206565	1.03391e-14	4.36629e-13	NBO_1116g0001	KB910023.1	1327	1695	+	369	protein_coding	60S ribosomal protein L35	-
NBO_73g0014	22766.3	22909.7	22740.1	20064.6	20869.1	21409	22805.3	20780.9	0.134231	5.48101e-06	6.2171e-05	SYTC	KB908981.1	32874	34790	+	1917	protein_coding	Threonyl-tRNA synthetase%2C cytoplasmic	tRNA-synt_2b
NBO_6g0027	22413.5	22885.3	22710.5	21894.5	22187.9	22590.3	22669.8	22224.2	0.02873	0.277273	0.547564	METK2	KB908914.1	81018	82355	+	1338	protein_coding	S-adenosylmethionine synthetase isoform type-2	-
NBO_7g0020	22394.7	22810.9	22561.6	21873.5	22353.7	23441.1	22589.1	22556.1	0.0022058	0.942147	0.985593	ABCG1	KB908915.1	54730	55854	+	1125	protein_coding	ATP-binding cassette sub-family G member 1	ABC_tran
NBO_980g0001	21960.5	22807.5	22808.5	20263.4	20565.1	21182.9	22525.5	20670.5	0.124185	2.05231e-05	0.000204858	METK2	KB909887.1	528	1385	+	858	protein_coding	S-adenosylmethionine synthetase isoform type-2	-
NBO_1170gi001	22169.3	22118.9	22418.2	18661.8	19272.9	19635.1	22235.5	19189.9	0.212719	4.8714e-14	1.75947e-12	NBO_1170gi001	KB910077.1	711	2852	+	2142	protein_coding	HSP 101 related protein	AAA
NBO_378g0009	22043.1	21949.3	21927.2	18799.1	18815.5	19473.6	21973.2	19029.4	0.20755	1.42575e-14	5.84134e-13	ISCU	KB909286.1	12157	12579	+	423	protein_coding	Iron-sulfur cluster assembly enzyme ISCU%2C mitochondrial	-
NBO_508g0015	21279.7	21978.4	22065	19014	19683.6	20052.9	21774.3	19583.5	0.153235	2.68139e-07	3.91512e-06	NFYA	KB909416.1	14395	14847	-	453	protein_coding	Nuclear transcription factor Y subunit alpha	CBFB_NFYA
NBO_28g0013	21254.9	22229.2	21592.4	20019.1	19495	19071	21692.2	19528.4	0.151475	3.4822e-07	4.95266e-06	NBO_28g0013	KB908936.1	135455	135838	+	384	protein_coding	hypothetical protein	-
NBO_447g0001	22095	21026.2	21954	20389.8	21231.2	20751.8	21691.7	20790.9	0.0613554	0.0390237	0.14021	RPAB1	KB909355.1	67	576	+	510	protein_coding	DNA-directed RNA polymerases I%2C II%2C and III subunit RPABC1	-
NBO_76g0017	21192.4	21751.9	21628.5	17719.9	18395.3	18396.8	21524.3	18170.6	0.244537	3.26059e-18	2.4862e-16	SAR1	KB908984.1	28521	29168	-	648	protein_coding	Small COPII coat GTPase SAR1	Arf
NBO_41g0021	21158.2	21544.1	21054.2	20083.1	20817.6	21657.8	21252.1	20852.8	0.0274274	0.381357	0.66592	ATP9A	KB908949.1	56230	58539	-	2310	protein_coding	phospholipid-transporting ATPase IIA	-
NBO_63g0008	21348.1	21355.9	20996.9	19597	19897.1	20211.5	21233.6	19901.9	0.0934059	0.000448217	0.00330741	ABCB7	KB908971.1	11084	12580	-	1497	protein_coding	ATP-binding cassette sub-family B member 7%2C mitochondrial	ABC_tran
NBO_367g0007	20569.4	21068	21061.6	19260	18541.1	18408.2	20899.7	18736.4	0.157586	3.72434e-08	6.34989e-07	UBIQ	KB909275.1	10526	10939	+	414	protein_coding	Ubiquitin	ubiquitin
NBO_4g0017	20594.2	20990.2	20905.3	17219.4	18290.5	18056.8	20829.9	17855.6	0.222484	1.04382e-13	3.62696e-12	HSP101	KB908912.1	37832	40375	+	2544	protein_coding	Heat shock protein 101	AAA
NBO_10g0072	19933.5	20505.9	20939.5	19451.2	20449.8	20144.1	20459.7	20015	0.0320236	0.2917	0.56855	RS8B	KB908918.1	160321	160833	+	513	protein_coding	40S ribosomal protein S8-B	-
NBO_13g0045	20134.1	19683.8	20995.9	18950.8	18662.1	18621.8	20271.3	18744.9	0.113203	0.000170333	0.00141118	RS13	KB908921.1	211533	215697	+	3435	protein_coding	40S ribosomal protein S13	-
NBO_16g0043	19743.5	20093.7	20833.2	26965.7	26849.6	25213.1	20223.5	26342.8	-0.381207	5.37158e-31	1.84312e-28	NBO_16g0043	KB908924.1	110172	110465	+	294	protein_coding	hypothetical protein	-
NBO_383g0002	20045.6	20127.4	20156.3	17339.9	17337.5	17301.9	20109.7	17326.4	0.214946	2.48369e-17	1.48211e-15	BRR6	KB909291.1	2239	2892	-	654	protein_coding	Nucleus export protein BRR6	-
NBO_6g0032	19566.6	19792.9	20301.4	20075.5	19436.8	18847.9	19887	19453.4	0.0318619	0.300373	0.578751	RN115	KB908914.1	89171	89854	+	684	protein_coding	RING finger protein 115	-
NBO_12g0021	19676.3	19408.6	20276.5	17765.3	17980.8	18100.5	19787.1	17948.9	0.140977	4.87628e-07	6.6594e-06	SPT7	KB908920.1	384980	385708	+	729	protein_coding	Transcriptional activator SPT7	Bromodomain
NBO_386g0021	19449.8	20083.2	19453.4	19121.8	19016.6	19597.1	19662.1	19245.2	0.0308533	0.269094	0.537992	PGM2	KB909294.1	26008	27501	+	1494	protein_coding	Phosphoglucomutase-2	PGM_PMM_III
NBO_594g0002	19663.3	19397	19827	16972.5	17142.2	16937.2	19629.1	17017.3	0.206125	3.83562e-15	1.7263e-13	BRR6	KB909501.1	861	1514	-	654	protein_coding	Nucleus export protein BRR6	-
NBO_559g0005	19270.4	20031	19290.7	15351.5	15637.5	16436.8	19530.7	15808.6	0.305069	3.17832e-21	3.6352e-19	NFS1	KB909466.1	3944	5263	+	1320	protein_coding	mitochondrial cysteine desulfurase	Aminotran_5
NBO_48g0003	19106.4	19794.1	19616.2	17751.9	18541.1	18704.5	19505.6	18332.5	0.0896902	0.00281024	0.0167403	DNAJ	KB908956.1	3240	4580	+	1341	protein_coding	Chaperone protein dnaJ	DnaJ
NBO_34g0033	19324.7	19570	19591.2	16470.4	17504.3	17593.4	19495.3	17189.4	0.18184	4.97107e-09	9.21999e-08	NBO_34g0033	KB908942.1	74804	75415	-	612	protein_coding	hypothetical protein	-
NBO_2g0047	19456.8	19240.2	18464.9	18040	18103.7	17971.4	19054	18038.4	0.0786975	0.00624245	0.0322096	NBO_2g0047	KB908910.1	263612	263776	-	165	protein_coding	hypothetical protein	-
NBO_16g0014	19079.3	18571.3	18981.8	18145.3	18714.5	18895.3	18877.5	18585.1	0.0226881	0.422541	0.704663	NBO_16g0014	KB908924.1	43838	44851	+	1014	protein_coding	hypothetical protein	-
NBO_419g0004	18105.9	17824.7	18252.2	16579.9	16890.6	16560.2	18060.9	16676.9	0.115181	1.8649e-05	0.000188899	NBO_419g0004	KB909327.1	10110	10637	+	528	protein_coding	hypothetical protein	-
NBO_60g0005	17359.1	17016.5	19056.7	20983.8	19049	17214.5	17810.8	19082.4	-0.0994681	0.303427	0.580792	NBO_60g0005	KB908968.1	5235	5498	-	264	protein_coding	hypothetical protein	-
NBO_1100g0002	17872.3	17606.4	17875.8	20084	19935.2	19931.4	17784.8	19983.5	-0.168129	6.87817e-11	1.68577e-09	NBO_1100g0002	KB910007.1	4180	5247	-	1068	protein_coding	hypothetical protein	-
NBO_29g0027	17995	17758.5	17514.2	19877.5	21185.4	21184.8	17755.9	20749.3	-0.224743	9.29386e-13	2.93237e-11	TPP	KB908937.1	42880	45011	-	2046	protein_coding	trehalose-phosphatase	-
NBO_20g0011	17310.7	17572.7	18100.5	15332.2	16260.7	15616.3	17661.3	15736.4	0.166848	1.12915e-07	1.75113e-06	PCY2	KB908928.1	19098	20281	+	1095	protein_coding	Ethanolamine-phosphate cytidylyltransferase	CTP_transf_2
NBO_60g0008	17833.4	17420.6	17481.8	15756.8	15888.1	16075	17578.6	15906.6	0.144167	9.45567e-08	1.50034e-06	NBO_60g0008	KB908968.1	8512	8883	+	372	protein_coding	hypothetical protein	-
NBO_84g0001	17085.4	17628.4	17614.1	14976.6	14798.9	14543.3	17442.6	14772.9	0.239706	2.61233e-17	1.49393e-15	MAK16	KB908992.1	1793	2506	-	714	protein_coding	Protein mak16	-
NBO_6g0035	16578	16938.7	16990.8	15502.3	15583.2	16028.5	16835.8	15704.7	0.100537	0.000357562	0.00274164	DCR1A	KB908914.1	91281	92537	+	1257	protein_coding	DNA cross-link repair 1A protein	-
NBO_67g0001	16824.6	16918.9	16444.2	14265.5	14623.6	14469.2	16729.3	14452.8	0.210898	3.68485e-14	1.44499e-12	NBO_67g0001	KB908975.1	23	712	+	690	protein_coding	rRNA methyl-transferase	-
NBO_60g0003	16719.6	16635.6	16825.2	13865.3	14659.8	14624	16726.8	14383	0.218053	6.30492e-13	2.01244e-11	NBO_60g0003	KB908968.1	1933	2688	-	756	protein_coding	hypothetical protein	-
NBO_576gi001	16464.8	16880.6	16619.9	14030.5	14912.3	15070.3	16655.1	14671	0.183189	1.47104e-08	2.60517e-07	NBO_576gi001	KB909483.1	1	916	-	916	protein_coding	rRNA methyl-transferase	-
NBO_401g0001	17088.9	15842.5	16917.7	15638.8	16488.5	13074.2	16616.4	15067.2	0.141194	0.173426	0.405471	H31	KB909309.1	801	1241	-	441	protein_coding	Histone H3	Histone
NBO_16g0037	16599.3	16605.4	16529.3	14974.9	15594.6	15896.5	16578	15488.7	0.0981966	0.00103201	0.00690351	UAP1L	KB908924.1	103908	104990	-	1083	protein_coding	UDP-N-acetylhexosamine pyrophosphorylase-like protein 1	-
NBO_12g0014	16530.8	15324.6	17225.7	15574.8	13740.2	13202.4	16360.4	14172.5	0.207111	0.018236	0.0777296	NBO_12g0014	KB908920.1	380219	380488	+	270	protein_coding	hypothetical protein	-
NBO_4g0057	16070.7	16159.5	16752.2	14980	14416.8	13692.4	16327.5	14363.1	0.184976	1.23864e-07	1.89947e-06	CPIN1	KB908912.1	231306	231638	+	333	protein_coding	Anamorsin	-
NBO_378g0012	14698.5	18881.4	15366	16365.1	15409.8	15142.5	16315.3	15639.1	0.0610106	0.587122	0.809154	HSWP12	KB909286.1	15979	16290	+	312	protein_coding	putative spore wall protein 12	-
NBO_63g0018	16320.8	16165.3	16036.4	14393.6	14666.5	14974.4	16174.2	14678.2	0.140027	7.22687e-07	9.67696e-06	NBO_63g0018	KB908971.1	30678	32222	-	1545	protein_coding	hypothetical protein	-
NBO_1395gi001	16100.2	16316.3	16103.9	13793.7	14372	14672.4	16173.5	14279.4	0.179837	3.62421e-09	6.86101e-08	NBO_1395gi001	KB910302.1	2053	2826	+	774	protein_coding	hypothetical protein	-
NBO_60g0007	16240.6	16331.4	15917.1	15310.2	15896.7	16562.1	16163	15923	0.021602	0.507372	0.758067	NBO_60g0007	KB908968.1	5836	8058	-	2223	protein_coding	hypothetical protein	-
NBO_4g0015	15990.5	16175.8	16213	14621.9	14338.7	14624.9	16126.4	14528.5	0.150574	2.60878e-08	4.53235e-07	RL15	KB908912.1	36519	37133	+	615	protein_coding	60S ribosomal protein L15	-
NBO_149g0001	16073	16168.8	15990.2	13935.3	14110	13854.8	16077.3	13966.7	0.202983	4.06874e-14	1.55121e-12	NBO_149g0001	KB909057.1	24	737	-	714	protein_coding	hypothetical protein	-
NBO_30g0005	15896.1	15934.2	16395.2	13798.8	13697.4	13674.4	16075.2	13723.5	0.228414	2.07068e-16	1.09308e-14	NBO_30g0005	KB908938.1	35956	36423	+	468	protein_coding	hypothetical protein	-
NBO_1104g0002	15975.1	15793.7	16358.2	14968.2	14747.5	14601.2	16042.4	14772.3	0.119158	2.54085e-05	0.000249094	CEF1	KB910011.1	1554	2111	-	558	protein_coding	Pre-mRNA-splicing factor CEF1	-
novel.126	16231.1	15970.2	15864.4	15512.5	15878.6	15891.7	16021.9	15760.9	0.023651	0.390335	0.674729	-	KB908984.1	39558	41808	-	2251	-	PF00005:ABC transporter|PF00664:ABC transporter transmembrane region	ABC_tran
NBO_13g0029	15551.6	16161.8	15963.4	14023.7	14127.1	13914.6	15892.2	14021.8	0.180726	1.52052e-10	3.53715e-09	NBO_13g0029	KB908921.1	194144	194992	-	849	protein_coding	hypothetical protein	-
NBO_24g0036	15686.1	15682.2	15529.6	15131.6	14872.3	14041.9	15632.6	14681.9	0.0903087	0.00502542	0.0267962	NBO_24g0036	KB908932.1	171104	171601	+	498	protein_coding	hypothetical protein	-
NBO_1233g0001	15776.9	14978.5	15567.6	14836.8	14709.4	15205.2	15441	14917.1	0.0498987	0.0997912	0.279932	CHR3	KB910140.1	288	1430	+	1143	protein_coding	Chitin synthase regulatory factor 3	-
NBO_65g0001	15454.8	15607.9	15190.2	14843.5	15199.2	15638.2	15417.7	15226.9	0.0179193	0.548384	0.787299	PDI1	KB908973.1	82	1383	+	1302	protein_coding	Putative protein disulfide-isomerase	-
NBO_15g0006	14855.4	15575.4	15616.6	14213.3	14772.3	14825.3	15349.1	14603.6	0.0721742	0.0217691	0.0899943	NMD3	KB908923.1	60801	61787	-	987	protein_coding	60S ribosomal export protein NMD3	-
NBO_740g0001	15347.4	15328.1	14960.9	13503.9	13490.6	13120.8	15212.1	13371.7	0.185752	8.11958e-11	1.95511e-09	NBO_740g0001	KB909647.1	124	756	+	633	protein_coding	hypothetical protein	-
NBO_77g0003	15366.3	15135.3	15132.9	13950.4	13988	14827.2	15211.5	14255.2	0.0937182	0.0028114	0.0167403	NBO_77g0003	KB908985.1	3356	5755	-	2400	protein_coding	hypothetical protein	-
NBO_11g0048	15212.9	14668.5	14908.2	16675.1	16893.5	16121.5	14929.9	16563.4	-0.149859	5.25005e-07	7.13435e-06	ORC1	KB908919.1	133135	134121	-	987	protein_coding	Origin recognition complex subunit 1	AAA
NBO_386g0016	14653.7	15087.7	15009	15139.2	15777.6	15269.7	14916.8	15395.5	-0.0453843	0.121334	0.32056	RS16	KB909294.1	19908	20348	-	441	protein_coding	40S ribosomal protein S16	-
NBO_1373g0001	14857.8	14695.2	14952.6	13580.6	13636.4	14070.4	14835.2	13762.4	0.108475	0.000142033	0.00120334	BRE1	KB910280.1	610	1584	+	975	protein_coding	E3 ubiquitin-protein ligase BRE1	-
NBO_12g0022	14145.2	14850.8	14726	13712.8	13872.7	14380.9	14574	13988.8	0.0593642	0.0593747	0.191733	RL10	KB908920.1	386276	386626	+	351	protein_coding	60S ribosomal protein L10	-
NBO_84g0006	14187.7	14379.4	14005.6	13677.4	14283.4	13859.6	14190.9	13940.1	0.0256687	0.383088	0.666692	NBO_84g0006	KB908992.1	7735	8367	-	633	protein_coding	hypothetical protein	TBC
NBO_518g0001	14111	14114.6	14002.8	13061.6	13264.7	13253.7	14076.1	13193.3	0.0934352	0.000601821	0.00430208	DDX54	KB909426.1	21	1340	+	1320	protein_coding	ATP-dependent RNA helicase DDX54	DEAD
NBO_11g0041	14378.8	14130.9	13672.7	12596.5	13301.9	13456.9	14060.8	13118.4	0.0999838	0.00291253	0.0171197	NBO_11g0041	KB908919.1	112108	113163	-	1056	protein_coding	hypothetical protein	-
NBO_349g0004	13712.2	13995	14136.9	13264.6	13286.6	13329.7	13948	13293.6	0.069557	0.0125505	0.05657	UAP56	KB909257.1	4678	5181	+	504	protein_coding	Spliceosome RNA helicase BAT1	DEAD
novel.78	14244.3	13383	13862.3	14713.7	15074.3	15090.3	13829.9	14959.4	-0.113185	0.000262627	0.00207159	-	KB908932.1	178839	179542	-	704	-	-	-
NBO_508g0011	13471.5	13467.8	13950.1	13286.5	13206.6	13061.9	13629.8	13185	0.0481551	0.0959329	0.272604	RL18	KB909416.1	8221	8805	+	585	protein_coding	60S ribosomal protein L18	-
NBO_127g0001	13490.4	13828.9	13544.2	12393.4	12741.6	13495.9	13621.2	12877	0.0811862	0.0176287	0.0756107	NBO_127g0001	KB909035.1	171	1922	+	1752	protein_coding	hypothetical protein	-
NBO_915g0002	13617.8	13701.2	13393.4	12990	13049.4	13113.2	13570.8	13050.8	0.056195	0.0419685	0.14846	CD48E	KB909822.1	806	2328	+	1368	protein_coding	Cell division control protein 48 E	AAA
NBO_1371g0003	12990.1	13187.9	13616.3	13388.5	13017.9	12783.6	13264.8	13063.3	0.0222764	0.476785	0.740676	NBO_1371g0003	KB910278.1	3213	3737	-	525	protein_coding	hypothetical protein	-
NBO_419g0007	13227.3	13103.2	13404.5	11235	11274.1	11100.9	13245	11203.3	0.241681	1.11833e-17	6.97687e-16	SPT7	KB909327.1	11699	12295	+	597	protein_coding	Transcriptional activator SPT7	Bromodomain
NBO_60g0012	13013.7	13366.8	12955.1	10479.2	11016.8	10888.2	13111.9	10794.7	0.280603	2.32972e-19	2.28396e-17	NBO_60g0012	KB908968.1	12020	12478	+	459	protein_coding	hypothetical protein	-
NBO_38g0008	12795.4	12629.4	13161.3	12206.4	12270.8	12409.5	12862	12295.6	0.0653677	0.02587	0.101262	SKT5	KB908946.1	24509	25651	+	1143	protein_coding	Protein SKT5	-
NBO_7g0019	12541.8	13125.2	12582.4	10873.5	10855.7	10970.8	12749.8	10900	0.225995	7.22961e-14	2.57731e-12	IF2B	KB908915.1	53558	54028	+	471	protein_coding	Eukaryotic translation initiation factor 2 subunit beta	-
NBO_11g0047	12492.2	12737.4	12610.1	11606.5	11645.7	11770.4	12613.2	11674.2	0.111667	6.85012e-05	0.000624704	NBO_11g0047	KB908919.1	132602	132931	-	330	protein_coding	TFC5-like protein	-
NBO_16g0033	12522.9	12679.3	12241.2	12362.3	12339.4	12892.9	12481.1	12531.5	-0.00599263	0.846199	0.949076	GSH1	KB908924.1	95406	97124	+	1719	protein_coding	Glutamate-cysteine ligase	GCS
NBO_62g0004	12113.5	12384.4	12147.8	12126.4	12450.9	12329.7	12215.2	12302.3	-0.0102264	0.721765	0.881222	NBO_62g0004	KB908970.1	4635	5531	+	897	protein_coding	hypothetical protein	-
NBO_29g0039	12297.5	12141.7	12119.1	11401.8	11600	11394.4	12186.1	11465.4	0.0878988	0.00188147	0.0118455	NBO_29g0039	KB908937.1	67468	68399	+	828	protein_coding	Ubiquitin-conjugating enzyme E2	UQ_con
NBO_76g0002	11815	12038.3	12669.3	10198.7	10483.1	10169.4	12174.2	10283.7	0.244021	3.11138e-13	1.01676e-11	PSB4	KB908984.1	1937	2581	-	645	protein_coding	Proteasome subunit beta type-4	Proteasome
NBO_740g0002	12238.5	12246.2	12018.3	10551.7	10580.3	10705	12167.7	10612.3	0.197154	4.80177e-12	1.4173e-10	NBO_740g0002	KB909647.1	1305	1826	-	522	protein_coding	hypothetical protein	-
NBO_260g0001	11956.6	12010.5	12366.9	13418.8	13943.2	13677.2	12111.3	13679.7	-0.17525	4.94023e-09	9.21999e-08	NBO_260g0001	KB909168.1	983	1846	+	864	protein_coding	Guanine nucleotide-binding protein	-
NBO_38g0026	11876.3	12175.4	12008.1	10063.9	10458.4	10778.1	12019.9	10433.4	0.204443	3.86101e-10	8.41148e-09	SPT5	KB908946.1	64825	66510	+	1686	protein_coding	transcription elongation factor spt5	-
NBO_28g0067	12006.1	11929.2	12113.5	10061.4	10608.9	10682.2	12016.3	10450.8	0.201734	2.9849e-10	6.55483e-09	BXDC2	KB908936.1	261666	262271	+	606	protein_coding	Brix domain-containing protein 2	-
NBO_10g0040	11516.5	11528.6	12265.2	10796.9	11068.2	11027.8	11770.1	10964.3	0.10294	0.00186685	0.0117805	NBO_10g0040	KB908918.1	74729	75283	+	555	protein_coding	inorganic phosphate transport protein	-
NBO_6g0051	11805.5	11642.4	11563.3	10265.2	10641.3	11190.2	11670.4	10698.9	0.125501	0.000291001	0.00226288	NBO_6g0051	KB908914.1	124889	126190	+	1302	protein_coding	hypothetical protein	-
NBO_30g0007	11389.1	11554.1	11629	12102.8	11965.9	12425.6	11524	12164.8	-0.0778745	0.00840579	0.0410568	RL8	KB908938.1	37120	37833	+	714	protein_coding	60S ribosomal protein L8	Ribosomal_L2_C
NBO_1465g0001	11280.5	11398.5	11625.3	10656.2	10858.6	11210.1	11434.8	10908.3	0.0684054	0.0287562	0.110092	BDP1	KB910372.1	101	583	-	483	protein_coding	Transcription factor TFIIIB component B''	-
novel.247	11234.5	11638.9	11419	9738.67	10427.9	10387.8	11430.8	10184.8	0.166786	1.04572e-06	1.35401e-05	-	KB910031.1	2	4474	+	1070	-	-	-
novel.158	10862.8	11487.9	11436.6	10572.8	10469.8	10081.1	11262.5	10374.5	0.118586	0.00040453	0.00300931	-	KB909274.1	23782	24488	-	707	-	PF00240:Ubiquitin family	ubiquitin
NBO_73g0026	11213.3	11173.2	10879.9	11146.5	11399.9	11440	11088.8	11328.8	-0.0310869	0.296316	0.573617	NBO_73g0026	KB908981.1	44561	45850	-	1290	protein_coding	hypothetical protein	-
NBO_362g0004	11023.3	11188.3	11019.5	10578.7	11036.8	11117.1	11077.1	10910.8	0.0219531	0.479476	0.742336	VPH1	KB909270.1	4112	6118	-	2007	protein_coding	Vacuolar ATP synthase subunit a	-
NBO_378g0007	11164.9	10586.8	11270.2	9558.37	9487.33	9447.67	11007.3	9497.79	0.21306	5.72279e-11	1.4281e-09	CPSF4	KB909286.1	6894	7400	-	507	protein_coding	Cleavage and polyadenylation specificity factor subunit 4	zf-CCCH
novel.92	10734.2	11014.1	11065.8	10760.6	10791.9	11251.9	10938.1	10934.8	0.00072352	0.981601	0.995693	-	KB908936.1	277315	278354	-	1004	-	-	-
NBO_19g0011	10776.7	11259.2	10637.6	9977.95	10130.6	10499.8	10891.2	10202.8	0.0940435	0.00519623	0.0274301	NBO_19g0011	KB908927.1	125135	125788	+	654	protein_coding	hypothetical protein	-
NBO_80g0035	10823.9	10756.4	10917.8	9788.38	9696.97	9505.59	10832.7	9663.65	0.164776	2.48788e-08	4.34983e-07	SYRC	KB908988.1	64499	66277	+	1779	protein_coding	Arginyl-tRNA synthetase%2C cytoplasmic	-
NBO_28g0005	10680	10359.2	11187.8	12808.8	11869.6	11431.4	10742.3	12036.6	-0.16399	7.32159e-05	0.000661111	NBO_28g0005	KB908936.1	102130	102483	+	354	protein_coding	hypothetical protein	-
NBO_135g0002	10819.2	10752.9	10625.6	9665.37	9914.24	10029.8	10732.6	9869.8	0.120896	6.04247e-05	0.000556597	NBO_135g0002	KB909043.1	2107	2598	-	492	protein_coding	hypothetical protein	-
NBO_542g0002	10790.9	10820.2	10432.3	10727.8	10546	10752.4	10681.1	10675.4	0.000343164	0.990936	0.996279	NBO_542g0002	KB909449.1	1386	2498	+	1113	protein_coding	hypothetical protein	-
NBO_76g0001	10508.9	10704.1	10669.1	11211.4	10964.4	11484.6	10627.3	11220.1	-0.0782292	0.0103219	0.0488508	NBO_76g0001	KB908984.1	69	1781	+	1713	protein_coding	hypothetical protein	-
NBO_59g0016	10663.5	10524.1	10291.7	8677.1	9137.61	9196.97	10493.1	9003.89	0.220806	3.63079e-11	9.22827e-10	TRI45	KB908967.1	30145	31422	-	1278	protein_coding	Tripartite motif-containing protein 45	zf-B_box
NBO_89g0003	10259.9	10655.3	10453.6	9581.12	9422.53	9631.89	10456.3	9545.18	0.131511	1.52543e-05	0.000157418	TAF11	KB908997.1	1225	1632	+	408	protein_coding	Transcription initiation factor TFIID subunit 11	-
NBO_6g0030	10327.2	10341.8	10130.8	8634.97	8654.47	9077.32	10266.6	8788.92	0.224132	3.4955e-12	1.05441e-10	HUS2	KB908914.1	87059	87550	+	492	protein_coding	ATP-dependent DNA helicase hus2/rqh1	-
NBO_71g0002	10458.2	10181.6	10080	9608.08	9770.35	10091.5	10239.9	9823.31	0.0598168	0.0626106	0.198919	SYIC	KB908979.1	8008	8958	+	951	protein_coding	isoleucyl-tRNA synthetase%2C cytoplasmic	-
NBO_57g0003	10087.7	10128.1	10471.2	9704.13	9677.91	9267.24	10229	9549.76	0.0993766	0.00224281	0.013773	NBO_57g0003	KB908965.1	22316	22666	-	351	protein_coding	hypothetical protein	-
NBO_32g0029	10340.2	10245.4	10055.9	9172.5	9096.63	9425.83	10213.8	9231.65	0.145645	2.3134e-06	2.87343e-05	MSI1H	KB908940.1	89109	90077	+	969	protein_coding	RNA-binding protein Musashi like protein 1	RRM_1
NBO_468g0005	10140.8	10244.3	10219.6	8770.62	9398.71	9619.55	10201.6	9262.96	0.139589	0.000112686	0.000975785	HSP90	KB909376.1	10479	10922	+	444	protein_coding	Heat shock protein 90	-
NBO_64g0006	9985.04	10219.9	10153	8734.39	8684.97	8956.72	10119.3	8792.03	0.202972	2.88355e-11	7.61092e-10	Z394	KB908972.1	14590	15186	-	597	protein_coding	Zinc finger C2H2 protein	-
novel.275	10258.8	10143.2	9915.37	9834.72	9961.89	10192.2	10105.8	9996.26	0.0155172	0.615874	0.829523	-	KB910494.1	2245	5278	-	3034	-	-	-
NBO_28g0060	10052.3	10347.6	9863.58	8650.98	8993.71	9154.24	10087.8	8932.98	0.175323	2.01975e-07	2.99687e-06	ZUO1	KB908936.1	251097	252110	+	1014	protein_coding	Zuotin	-
NBO_65g0012	9834.02	10044.5	10139.2	8500.17	9219.56	9225.46	10005.9	8981.73	0.156286	1.91359e-05	0.000193118	NOG2	KB908973.1	22973	24199	+	1227	protein_coding	Nucleolar GTP-binding protein 2	-
NBO_697g0001	9106.05	9821.57	10852.2	11077.4	10328.8	9713.56	9926.6	10373.3	-0.0633483	0.463616	0.729298	H4	KB909604.1	1109	1408	+	300	protein_coding	Histone H4	-
NBO_70g0003	10000.4	9958.6	9779.43	9381.44	9239.57	9008	9912.8	9209.67	0.105756	0.000645238	0.00455316	NAT5	KB908978.1	2476	3003	-	528	protein_coding	N-acetyltransferase 5	Acetyltransf_1
NBO_559g0006	9605.13	9865.7	10165.1	9081.51	9635.99	9711.66	9878.63	9476.38	0.0606179	0.0893508	0.256556	IMA2	KB909466.1	5344	6954	+	1611	protein_coding	Importin subunit alpha-2	Arm
NBO_28g0072	9913.07	9747.26	9744.29	8759.67	8522.97	8500.91	9801.54	8594.51	0.1893	5.99847e-10	1.24741e-08	NBO_28g0072	KB908936.1	270672	271244	-	573	protein_coding	hypothetical protein	NIF
NBO_13g0033	9985.04	9943.5	9469.63	9421.04	9546.41	9487.55	9799.39	9485	0.0465445	0.14672	0.360704	RS4	KB908921.1	197696	198214	+	519	protein_coding	40S ribosomal protein S4	Ribosomal_S4e
NBO_381g0002	9593.33	9830.86	9946.81	9575.22	9812.28	10023.1	9790.33	9803.54	-0.0014969	0.962529	0.99183	SYG	KB909289.1	3694	5691	+	1998	protein_coding	Glycyl-tRNA synthetase	HGTP_anticodon
NBO_4g0034	9700.7	10013.2	9637.94	10650.3	11081.6	10861.6	9783.94	10864.5	-0.151228	1.4648e-06	1.86152e-05	NBO_4g0034	KB908912.1	68586	69947	+	1362	protein_coding	folate transporter	-
NBO_6g0076	9467.09	9353.6	9746.13	10163.3	10203.9	10169.4	9522.27	10178.9	-0.0957592	0.00163633	0.0104702	RPB7	KB908914.1	246259	246726	-	468	protein_coding	DNA-directed RNA polymerase II subunit RPB7	-
NBO_1104g0001	9329.04	9491.79	9743.36	7939.05	8320	8287.25	9521.4	8182.1	0.219316	4.8391e-11	1.21865e-09	RHOA	KB910011.1	551	1087	-	537	protein_coding	Transforming protein RhoA	Ras
NBO_3g0016	9441.13	9610.23	9454.83	8461.41	8816.47	9141.89	9502.07	8806.59	0.109865	0.00143927	0.00931792	NBO_3g0016	KB908911.1	94329	94919	+	591	protein_coding	hypothetical protein	-
NBO_503g0001	9410.45	9387.28	9547.31	8114.3	8277.11	8240.71	9448.35	8210.71	0.20287	1.89677e-11	5.42359e-10	HDAC3	KB909411.1	461	1492	+	1032	protein_coding	Histone deacetylase 3	Hist_deacetyl
NBO_28g0074	9447.03	9319.93	9520.49	7773.92	7798.75	7676.65	9429.15	7749.77	0.283121	1.18217e-20	1.29803e-18	NBO_28g0074	KB908936.1	271512	271979	+	468	protein_coding	hypothetical protein	-
NBO_10g0064	9359.72	9364.05	9478.88	8945.86	9167.15	9065.93	9400.88	9059.64	0.0536195	0.0733927	0.22212	RL9B	KB908918.1	149626	150186	+	561	protein_coding	60S ribosomal protein L9-B	-
NBO_4g0055	9128.47	9164.32	9645.34	7878.39	8074.14	8274.9	9312.71	8075.81	0.206306	2.57139e-09	4.97074e-08	NBO_4g0055	KB908912.1	229668	230306	-	639	protein_coding	hypothetical protein	-
novel.216	9216.96	9194.52	9445.59	10878.6	10485	10106.7	9285.69	10490.1	-0.175914	2.54605e-07	3.73739e-06	-	KB909599.1	6	2581	-	2576	-	-	-
NBO_2g0034	8870.08	9285.09	9666.6	10348.7	9705.55	9765.79	9273.93	9940	-0.0997416	0.00880598	0.0427074	RS17	KB908910.1	185596	185958	-	363	protein_coding	40S ribosomal protein S17	-
novel.157	9339.66	9341.99	9125.62	8325.77	8609.68	8333.78	9269.09	8423.08	0.137908	1.13816e-05	0.000121566	-	KB909272.1	36050	38095	+	2046	-	-	-
NBO_54g0017	9084.82	8958.79	9567.65	7905.35	8173.24	7907.4	9203.75	7995.33	0.203733	4.55164e-09	8.5577e-08	RS14	KB908962.1	40988	41395	-	408	protein_coding	40S ribosomal protein S14	-
NBO_76g0005	9027	9026.14	8909.22	8351.89	8350.49	8343.27	8987.45	8348.55	0.106204	0.000373301	0.00284301	RS3A	KB908984.1	7381	8088	-	708	protein_coding	40S ribosomal protein S3aE	-
NBO_353g0007	8883.06	8812.48	9086.77	9497.71	9363.45	9145.69	8927.44	9335.62	-0.0643117	0.0410715	0.146048	UCKL1	KB909261.1	6218	7744	-	1173	protein_coding	Uridine/cytidine kinase-like 1	-
NBO_6g0091	9121.39	8403.73	9036.84	8800.95	8763.11	8825.67	8853.99	8796.58	0.00963969	0.786268	0.91921	TBP	KB908914.1	377470	377883	+	414	protein_coding	TATA-box-binding protein	-
NBO_6g0099	8957.39	8635.97	8968.4	7975.28	7664.38	8145.75	8853.92	7928.47	0.159404	3.46951e-06	4.19551e-05	SYM	KB908914.1	391433	392263	-	831	protein_coding	Methionyl-tRNA synthetase	-
NBO_1435g0003	8675.41	8903.05	8844.49	7976.97	8476.28	8436.33	8807.65	8296.53	0.0866274	0.0109535	0.0507926	GBLP	KB910342.1	6503	7504	-	1002	protein_coding	Guanine nucleotide-binding protein subunit beta-like protein	WD40
NBO_31g0008	8598.72	8976.21	8730.74	7721.68	8023.64	8698.43	8768.56	8147.91	0.10615	0.00976255	0.0463637	ZAN	KB908939.1	45951	47381	+	1431	protein_coding	Zonadhesin	-
NBO_34g0021	8474.84	8533.78	9152.43	8131.15	7853.06	7372.77	8720.35	7785.66	0.163878	7.41751e-05	0.000665176	NBO_34g0021	KB908942.1	56044	56400	-	357	protein_coding	DNA-directed RNA polymerase I	-
NBO_59g0001	8645.91	8645.26	8820.44	9214.63	9356.78	9133.35	8703.87	9234.92	-0.0851488	0.00515448	0.0272736	RPAB2	KB908967.1	617	916	-	300	protein_coding	DNA-directed RNA polymerases I%2C II%2C and III subunit RPABC2	-
NBO_1239g0003	8433.54	8761.38	8536.54	8043.53	8486.76	8310.99	8577.15	8280.42	0.0509672	0.128066	0.333848	NBO_1239g0003	KB910146.1	2645	3379	-	735	protein_coding	hypothetical protein	-
NBO_41g0040	8415.84	8599.97	8440.36	7538.86	7712.03	7895.06	8485.39	7715.31	0.137377	2.24715e-05	0.000222687	RIOK2	KB908949.1	77843	78667	-	825	protein_coding	Serine/threonine-protein kinase RIO2	-
NBO_41g0010	8184.59	8583.72	8482.9	7378.78	7984.57	7790.6	8417.07	7717.98	0.125543	0.000650729	0.00458013	NBO_41g0010	KB908949.1	44593	45987	+	1197	protein_coding	hypothetical protein	-
NBO_19g0010	8398.15	8278.32	8417.24	7667.76	7799.7	7905.5	8364.57	7790.99	0.102752	0.00101707	0.00682604	NBO_19g0010	KB908927.1	123867	124736	-	870	protein_coding	hypothetical protein	-
NBO_13g0063	8046.55	8424.63	8358.06	7517.79	7778.73	7865.62	8276.41	7720.72	0.100687	0.00298452	0.0174309	NUBP2	KB908921.1	249311	250024	-	714	protein_coding	Nucleotide-binding protein 2	-
NBO_366g0005	8269.54	8027.49	8415.39	9212.1	9259.58	9146.64	8237.48	9206.11	-0.159988	4.30985e-07	5.97502e-06	NBO_366g0005	KB909274.1	11802	12086	+	285	protein_coding	hypothetical protein	-
NBO_6g0065	8358.03	8008.91	8343.26	8635.82	8361.92	8545.54	8236.74	8514.43	-0.0477441	0.144024	0.356349	NBO_6g0065	KB908914.1	150291	151268	+	978	protein_coding	hypothetical protein	UCH
novel.221	7943.91	8206.32	8396.9	7752.86	7782.55	8085.93	8182.37	7873.78	0.0560459	0.103034	0.287721	-	KB909658.1	1344	1809	-	466	-	PF06418:CTP synthase N-terminus	CTP_synth_N
NBO_518g0003	8196.39	8184.26	8091.72	7400.68	7928.34	8146.7	8157.46	7825.24	0.0602262	0.109234	0.297763	NBO_518g0003	KB909426.1	2461	3855	-	1395	protein_coding	hypothetical protein	Sulfate_transp
NBO_60g0011	7999.36	8050.72	7995.55	7323.17	7218.41	7800.1	8015.21	7447.23	0.10612	0.00300254	0.0174756	TF3B	KB908968.1	10462	11703	-	1242	protein_coding	Transcription factor IIIB 90 kDa subunit	-
NBO_15g0024	7762.21	7986.85	8211.02	8825.38	8248.53	7613.97	7986.69	8229.29	-0.0431892	0.339625	0.620226	RL34	KB908923.1	184497	184817	+	321	protein_coding	60S ribosomal protein L34	-
NBO_6g0063	7854.24	8120.39	7819.84	6660.11	7228.9	7218.93	7931.49	7035.98	0.173038	5.90142e-06	6.6391e-05	RIR2	KB908914.1	148332	149324	+	993	protein_coding	Ribonucleoside-diphosphate reductase small chain	-
NBO_41gi001	7706.76	7982.21	7969.65	7182.47	7524.3	7192.35	7886.21	7299.71	0.111851	0.00103364	0.00690351	NBO_41gi001	KB908949.1	60845	61465	+	621	protein_coding	transmembrane protein	TB2_DP1_HVA22
NBO_12g0019	7784.63	7835.89	8031.61	6730.04	6708.6	6558.96	7884.04	6665.86	0.242424	9.5986e-14	3.37797e-12	NBO_12g0019	KB908920.1	384273	384599	+	327	protein_coding	hypothetical protein	-
NBO_38g0022	7914.41	8013.56	7576.63	7247.35	7463.32	7578.84	7834.87	7429.83	0.0762168	0.0290315	0.110991	NBO_38g0022	KB908946.1	55378	55860	-	483	protein_coding	hypothetical protein	-
NBO_4g0033	7976.94	7148.45	8257.26	8779.04	8474.37	7350.93	7794.22	8201.45	-0.0734117	0.435776	0.710368	NBO_4g0033	KB908912.1	67997	68269	+	273	protein_coding	hypothetical protein	-
NBO_366g0003	7794.06	7848.67	7721.82	7760.44	8046.51	8405.95	7788.18	8070.96	-0.0513175	0.149172	0.365278	FANCJ	KB909274.1	7051	9135	-	2085	protein_coding	Fanconi anemia group J protein	-
NBO_73g0017	7748.05	7785.96	7820.77	7141.19	7228.9	7301.55	7784.93	7223.88	0.108131	0.000542991	0.0039224	PRS4	KB908981.1	36852	38120	-	699	protein_coding	26S protease regulatory subunit 4	-
NBO_1252g0001	7571.07	7926.47	7812.44	7031.66	7147.9	7211.34	7770	7130.3	0.124219	0.000170678	0.00141118	TCPD	KB910159.1	3218	4396	-	1179	protein_coding	T-complex protein 1 subunit delta	-
NBO_63g0015	7883.73	7824.28	7579.4	7516.95	7672.01	8069.78	7762.47	7752.91	0.00160594	0.964351	0.99183	NBO_63g0015	KB908971.1	21639	25972	+	2745	protein_coding	hypothetical protein	-
NBO_30g0010	7899.07	7647.78	7480.45	7195.11	7266.06	7365.17	7675.77	7275.45	0.0768659	0.0221156	0.0908884	NBO_30g0010	KB908938.1	39091	39441	-	351	protein_coding	hypothetical protein	-
NBO_32g0028	7683.16	7657.07	7545.19	6836.2	7202.21	7236.98	7628.47	7091.8	0.105357	0.00216803	0.0133736	NBO_32g0028	KB908940.1	88671	88979	+	309	protein_coding	hypothetical protein	-
NBO_1039g0003	7699.68	7542.1	7587.73	6975.21	7136.46	6818.2	7609.84	6976.62	0.125272	0.000147533	0.00123777	NBO_1039g0003	KB909946.1	1000	1611	-	612	protein_coding	hypothetical protein	-
NBO_22g0001	7659.56	7442.24	7660.78	8709.96	8428.63	8103.02	7587.53	8413.87	-0.149237	2.32347e-05	0.000229422	NBO_22g0001	KB908930.1	102557	102961	+	405	protein_coding	hypothetical protein	-
NBO_33g0006	7421.23	7660.55	7538.71	7010.6	7303.22	7243.62	7540.16	7185.82	0.0696915	0.035893	0.131544	SOF1	KB908941.1	7500	8729	+	1230	protein_coding	WD repeat and SOF domain-containing protein 1	-
NBO_29g0035	7529.78	7571.14	7474.9	6892.64	6677.15	6631.13	7525.27	6733.64	0.159984	1.01305e-06	1.3224e-05	NBO_29g0035	KB908937.1	61678	61992	+	315	protein_coding	hypothetical protein	-
NBO_54g0005	7458.99	7700.03	7304.75	6580.07	6751.48	6682.4	7487.92	6671.32	0.166279	9.76381e-07	1.28854e-05	NCBP2	KB908962.1	6803	7228	+	426	protein_coding	Nuclear cap-binding protein subunit 2	RRM_1
NBO_87g0002	7353.98	7470.11	7542.41	6250.65	6425.58	6541.86	7455.5	6406.03	0.219359	6.58864e-11	1.62935e-09	TRXB	KB908995.1	5143	6075	-	933	protein_coding	Thioredoxin reductase	Pyr_redox_2
NBO_6g0029	7536.86	7497.98	7307.52	6861.47	6796.27	7277.81	7447.45	6978.52	0.0936312	0.00934706	0.0447778	SGS1	KB908914.1	85558	86913	+	1356	protein_coding	ATP-dependent helicase SGS1	DEAD
NBO_508g0012	7348.08	7409.73	7333.41	7415.01	7571	7444.94	7363.74	7476.98	-0.0220168	0.482978	0.744865	ABCB7	KB909416.1	9104	10744	-	1641	protein_coding	ATP-binding cassette sub-family B member 7%2C mitochondrial	ABC_tran
NBO_378g0013	7167.57	7049.75	7789.32	6858.94	6257.86	6567.5	7335.55	6561.44	0.161345	0.000218333	0.00176272	HSWP12	KB909286.1	16320	16622	+	303	protein_coding	putative spore wall protein 12	-
NBO_84g0008	7362.24	6945.24	7521.14	7130.23	6843.91	7048.95	7276.21	7007.7	0.0546237	0.142139	0.354526	UBC4	KB908992.1	9923	10375	-	453	protein_coding	Ubiquitin-conjugating enzyme E2 4	UQ_con
NBO_41g0053	7273.75	7157.74	7289.95	7193.42	7082.14	7068.9	7240.48	7114.82	0.0252846	0.426087	0.706106	NBO_41g0053	KB908949.1	102176	103180	+	1005	protein_coding	hypothetical protein	-
NBO_66g0054	7140.43	7081.1	7231.69	6596.92	6619.02	6351.94	7151.07	6522.63	0.132824	7.42409e-05	0.000665176	NBO_66g0054	KB908974.1	147376	147855	+	480	protein_coding	hypothetical protein	-
novel.215	7109.75	7184.45	7129.96	6903.6	6899.18	6999.57	7141.39	6934.12	0.042509	0.178809	0.414204	-	KB909595.1	1019	2641	-	1623	-	-	-
NBO_3g0022	7088.52	7132.2	7164.18	6514.35	7022.11	7081.24	7128.3	6872.57	0.0531906	0.156147	0.377641	PLCF	KB908911.1	108119	109477	+	1359	protein_coding	1-acyl-sn-glycerol-3-phosphate acyltransferase zeta	Acyltransferase
NBO_65g0003	6988.23	7314.51	7024.54	6749.42	6927.77	6663.41	7109.09	6780.2	0.0681854	0.0478735	0.163628	NOL5A	KB908973.1	2772	4483	-	1617	protein_coding	Nucleolar protein 5A	-
NBO_52g0024	6951.65	7093.87	6968.13	6192.51	6221.65	5906.57	7004.55	6106.91	0.19763	1.25267e-08	2.23284e-07	IMP3	KB908960.1	34527	35045	-	519	protein_coding	U3 small nucleolar ribonucleoprotein IMP3	S4
NBO_193g0006	6767.6	6919.69	7260.36	6493.29	6511.34	6467.79	6982.55	6490.81	0.10611	0.00283035	0.0167804	NBO_193g0006	KB909101.1	5281	6129	+	849	protein_coding	hypothetical protein	-
NBO_174g0002	6840.75	6902.27	6828.49	6844.62	6925.87	6860.93	6857.17	6877.14	-0.00423415	0.89393	0.968748	NBO_174g0002	KB909082.1	2803	3561	-	759	protein_coding	hypothetical protein	-
NBO_576g0001	7156.95	6645.65	6706.42	5881.62	6133.03	5659.67	6836.34	5891.44	0.214304	1.22231e-07	1.88497e-06	IF5	KB909483.1	943	1764	-	822	protein_coding	Eukaryotic translation initiation factor 5	-
NBO_24g0006	6765.24	6870.92	6800.75	6724.98	6868.69	6971.09	6812.3	6854.92	-0.00883403	0.787795	0.91982	NBO_24g0006	KB908932.1	50094	50783	-	690	protein_coding	hypothetical protein	-
NBO_434g0005	6667.31	6767.57	6831.26	6113.32	6385.56	6670.06	6755.38	6389.64	0.0808488	0.032021	0.120079	NBO_434g0005	KB909342.1	8110	9016	+	840	protein_coding	anti-telomeric silencing protein	-
NBO_73g0011	6945.76	6616.61	6692.55	5421.61	5758.53	5743.24	6751.64	5641.13	0.25943	4.0547e-12	1.2098e-10	PRR1	KB908981.1	29758	30609	+	852	protein_coding	Transcription factor prr1	HSF_DNA-bind
NBO_55g0016	6513.93	6717.64	7018.99	6516.04	6312.18	6424.11	6750.19	6417.44	0.0735378	0.0446857	0.155465	NBO_55g0016	KB908963.1	29409	31097	+	1689	protein_coding	hypothetical protein	-
NBO_55g0011	6458.48	6714.16	6896.92	7543.91	7274.64	6935.95	6689.85	7251.5	-0.116056	0.00308916	0.0178521	RL30	KB908963.1	21859	22185	+	327	protein_coding	60S ribosomal protein L30	-
NBO_11g0008	6543.43	6696.74	6821.09	8035.94	8273.3	8619.61	6687.09	8309.62	-0.31279	3.52582e-18	2.61577e-16	RL3	KB908919.1	50621	51775	+	1155	protein_coding	60S ribosomal protein L3	-
novel.265	6546.97	6659.58	6753.58	6261.6	6406.52	6094.6	6653.38	6254.24	0.0895715	0.00971682	0.0462265	-	KB910332.1	1	2157	-	2157	-	PF06331:Transcription factor TFIIH complex subunit Tfb5|PF00752:XPG N-terminal domain|PF08153:NGP1NT (NUC091) domain|PF01926:50S ribosome-binding GTPase	-
NBO_481g0006	6431.34	6846.54	6648.16	6174.82	5931.01	5776.48	6642.01	5960.77	0.155875	4.11572e-05	0.000390922	MEI2	KB909389.1	6695	7030	-	336	protein_coding	Meiosis protein mei2	-
NBO_4g0041	6603.6	6538.81	6652.78	6610.4	7030.69	6845.74	6598.4	6828.94	-0.0490963	0.159591	0.382776	NOL1	KB908912.1	86630	87559	-	930	protein_coding	putative RNA methyltransferase NOL1	-
NBO_1009g0002	6189.47	6683.97	6744.34	6444.42	6490.38	6098.39	6539.26	6344.4	0.0440583	0.278075	0.548753	NBO_1009g0002	KB909916.1	1246	1605	-	360	protein_coding	40S ribosomal protein S20	Ribosomal_S10
NBO_73g0013	6335.77	6601.52	6632.44	6666.01	6853.44	6719.44	6523.24	6746.3	-0.0480034	0.161377	0.386206	NBO_73g0013	KB908981.1	31317	31751	-	435	protein_coding	hypothetical protein	-
NBO_58g0009	6411.28	6742.03	6391.07	5873.2	6254.05	6272.17	6514.8	6133.14	0.0871447	0.0234077	0.095143	RAD16	KB908966.1	13456	14589	-	1134	protein_coding	DNA repair protein RAD16	SNF2_N
NBO_13g0023	6306.28	6506.3	6607.47	5354.21	5309.7	5456.46	6473.35	5373.46	0.269154	1.62391e-14	6.55536e-13	RL23	KB908921.1	183630	184070	-	441	protein_coding	60S ribosomal protein L23	-
NBO_980gi001	6557.59	6354.18	6441.94	6050.97	6215.94	6327.25	6451.23	6198.05	0.0579404	0.0930665	0.266112	NBO_980gi001	KB909887.1	3169	4174	+	1006	protein_coding	ATP-dependent DNA helicase	DEAD
NBO_403g0003	6463.2	6361.15	6440.09	5803.27	5790.93	5869.54	6421.48	5821.25	0.141666	1.6872e-05	0.000171532	UBC9	KB909311.1	3684	4721	-	933	protein_coding	Sumo-conjugating enzyme ubc9	UQ_con
NBO_2g0011	6804.17	6178.84	6277.33	6116.69	6451.31	6444.05	6420.11	6337.35	0.0185692	0.652199	0.847273	NBO_2g0011	KB908910.1	155650	156093	+	444	protein_coding	hypothetical protein	-
NBO_16g0051	6270.88	6299.6	6388.3	5955.76	5827.14	5821.11	6319.6	5868	0.107052	0.00135313	0.00882265	NBO_16g0051	KB908924.1	124575	124946	-	372	protein_coding	hypothetical protein	-
NBO_33g0018	6190.65	6286.83	6215.37	7905.35	8185.63	8568.33	6230.95	8219.77	-0.399424	5.94193e-28	1.35922e-25	GRP78	KB908941.1	20376	22448	-	2073	protein_coding	78 kDa glucose-regulated protein	HSP70
NBO_28g0063	6259.08	6123.1	6222.77	5263.21	5184.87	5460.26	6201.65	5302.78	0.226032	1.9384e-10	4.36141e-09	ISCU	KB908936.1	256902	257303	+	402	protein_coding	Iron-sulfur cluster assembly enzyme ISCU%2C mitochondrial	-
NBO_16g0039	6207.17	6134.71	6215.37	5755.24	5817.61	5930.31	6185.75	5834.39	0.0846189	0.0117636	0.0536449	TCPA	KB908924.1	105808	107436	+	1629	protein_coding	T-complex protein 1 subunit alpha	-
NBO_1167g0002	6142.28	6013.94	6386.45	5553.04	5589.86	5764.13	6180.89	5635.68	0.134011	0.000252864	0.00201192	NBO_1167g0002	KB910074.1	1909	3060	-	1152	protein_coding	hypothetical protein	-
NBO_28g0081	5944.07	6262.44	6312.47	5621.28	5506.96	5821.11	6172.99	5649.78	0.12827	0.00069485	0.00485334	NBO_28g0081	KB908936.1	278429	278938	+	510	protein_coding	hypothetical protein	-
NBO_25gi002	5981.82	6212.51	6220.92	5999.57	6098.73	6206.65	6138.42	6101.65	0.00915849	0.792444	0.923111	NBO_25gi002	KB908933.1	202920	203960	-	1041	protein_coding	hypothetical protein	-
NBO_6g0024	6470.28	5962.85	5930.54	4743.38	4763.68	4852.51	6121.22	4786.52	0.354346	1.09342e-18	9.09526e-17	GTR1	KB908914.1	78441	79472	+	1032	protein_coding	Solute carrier family 2%2C facilitated glucose transporter member 1	Sugar_tr
NBO_1154g0001	5975.92	6236.9	6098.85	6219.47	6360.78	6250.33	6103.89	6276.86	-0.0402025	0.239211	0.499342	SYG	KB910061.1	258	2246	+	1989	protein_coding	Glycyl-tRNA synthetase	HGTP_anticodon
NBO_10g0112	6054.97	5825.83	6273.63	6727.51	6539.93	6088.9	6051.48	6452.11	-0.0922196	0.0293713	0.111978	RL35A	KB908918.1	293784	294125	+	342	protein_coding	60S ribosomal protein L35a	-
NBO_15g0011	6128.12	5952.4	5974	5178.12	5081	5434.62	6018.17	5231.25	0.202097	5.99082e-08	9.73065e-07	NBO_15g0011	KB908923.1	68833	70410	+	1578	protein_coding	hypothetical protein	-
NBO_1278g0002	5978.28	5854.86	6161.73	5394.65	5287.79	5153.53	5998.29	5278.65	0.184702	4.64986e-07	6.41401e-06	RL27A	KB910185.1	2075	2518	-	444	protein_coding	60S ribosomal protein L27a	-
novel.179	6007.78	6058.07	5912.04	5224.46	5733.75	5671.07	5992.63	5543.09	0.112748	0.00502735	0.0267962	-	KB909384.1	6605	8477	-	1873	-	PF01529:DHHC palmitoyltransferase	-
NBO_28g0014	5706.92	6033.68	6223.69	5474.69	5667.05	5621.69	5988.1	5587.81	0.100741	0.00967309	0.0460983	NBO_28g0014	KB908936.1	136149	136676	+	528	protein_coding	hypothetical protein	-
NBO_2g0020	5853.22	6072	5918.52	5930.49	6003.43	6229.44	5947.91	6054.45	-0.0254989	0.474393	0.738632	MKLN1	KB908910.1	167495	168823	+	1329	protein_coding	Muskelin	-
NBO_2g0036	5857.94	5945.43	6009.15	5476.37	5747.1	5633.09	5937.5	5618.85	0.0801331	0.0231668	0.0944918	NBO_2g0036	KB908910.1	188755	191181	+	2427	protein_coding	hypothetical protein	-
NBO_1506g0003	5590.11	6154.45	5924.99	5190.76	5512.68	5465	5889.85	5389.48	0.128531	0.00197841	0.0123146	PLCF	KB910413.1	2265	3509	-	1245	protein_coding	1-acyl-sn-glycerol-3-phosphate acyltransferase zeta	Acyltransferase
NBO_378g0006	5846.14	5739.9	6020.24	5165.48	5327.81	5453.61	5868.76	5315.63	0.14361	0.000107089	0.000933208	ZUO1	KB909286.1	5758	6636	+	879	protein_coding	Zuotin	-
NBO_41g0011	5848.5	5871.11	5769.63	5780.52	5890.03	5936.96	5829.75	5869.17	-0.00980698	0.771894	0.911333	NBO_41g0011	KB908949.1	46080	47084	-	1005	protein_coding	hypothetical protein	-
NBO_13g0064	5815.46	5888.53	5740.04	5772.09	6114.93	5868.59	5814.68	5918.54	-0.0255642	0.477629	0.741148	NBO_13g0064	KB908921.1	253258	254520	-	1263	protein_coding	hypothetical protein	-
NBO_386g0024	5424.93	6170.71	5720.62	5745.13	6199.74	6453.55	5772.09	6132.81	-0.0871891	0.0745912	0.224756	RPB1	KB909294.1	29495	34808	-	4458	protein_coding	DNA-directed RNA polymerase II subunit RPB1	-
NBO_492g0001	5981.82	5525.07	5803.85	6056.87	6028.21	6210.45	5770.25	6098.51	-0.0797099	0.0342899	0.126854	SE1L1	KB909400.1	5824	7338	+	1515	protein_coding	sel1-like protein	-
NBO_63g0007	5882.71	5578.49	5625.37	5756.93	5831.91	5728.05	5695.52	5772.29	-0.0196096	0.581957	0.80739	NBO_63g0007	KB908971.1	9117	10886	+	1770	protein_coding	hypothetical protein	-
NBO_1116g0002	5400.16	5628.42	5676.23	5357.58	5384.03	5652.08	5568.27	5464.56	0.0277322	0.463046	0.729298	TCPA	KB910023.1	1883	3511	+	1629	protein_coding	T-complex protein 1 subunit alpha	-
NBO_33g0025	5718.72	5552.94	5429.32	5077.86	5279.21	5301.67	5566.99	5219.58	0.092688	0.0126247	0.0568111	NBO_33g0025	KB908941.1	43736	44194	+	459	protein_coding	hypothetical protein	-
NBO_10g0049	5616.07	5523.91	5481.1	5616.23	5931.01	5616.94	5540.36	5721.39	-0.0464491	0.204464	0.450806	SPAG4	KB908918.1	86905	88739	-	1092	protein_coding	Sperm-associated antigen 4 protein	-
NBO_54g0004	5658.54	5674.87	5258.23	5211.82	6445.59	6151.57	5530.55	5936.33	-0.102143	0.290019	0.56662	NBO_54g0004	KB908962.1	5605	6186	-	582	protein_coding	hypothetical protein	-
NBO_378g0011	5404.88	5336.95	5785.35	4623.74	4602.63	4779.39	5509.06	4668.59	0.23983	2.60349e-09	4.9976e-08	NBO_378g0011	KB909286.1	13722	15716	+	1995	protein_coding	hypothetical protein	-
NBO_28g0078	5846.14	5042	5579.13	6308.78	6145.42	5657.78	5489.09	6037.32	-0.137423	0.00678937	0.0345766	NBO_28g0078	KB908936.1	273631	273906	-	276	protein_coding	Target SNARE coiled-coil region	-
NBO_53g0021	5394.26	5291.67	5726.17	4527.69	4725.56	5134.54	5470.7	4795.93	0.190919	4.84768e-05	0.000457282	RS6	KB908961.1	53281	53937	-	657	protein_coding	40S ribosomal protein S6	-
NBO_1041g0001	5349.42	5514.62	5491.28	5082.07	5344.01	5126.94	5451.77	5184.34	0.0729685	0.0464321	0.160524	NBO_1041g0001	KB909948.1	275	886	-	612	protein_coding	hypothetical protein	-
NBO_1386g0001	5540.56	5319.54	5475.55	5317.13	5180.1	5312.12	5445.22	5269.79	0.0472388	0.18493	0.423734	NBO_1386g0001	KB910293.1	64	510	+	447	protein_coding	hypothetical protein	-
NBO_43g0012	5396.62	5434.5	5477.4	4856.28	4895.18	4920.88	5436.17	4890.78	0.152815	9.74724e-06	0.000104926	ESA1	KB908951.1	57526	58614	-	1089	protein_coding	Histone acetyltransferase ESA1	MOZ_SAS
NBO_437g0006	5365.94	5470.49	5394.17	5357.58	5237.28	5301.67	5410.2	5298.84	0.0298152	0.387939	0.671009	NBO_437g0006	KB909345.1	5327	5560	+	234	protein_coding	Protein Transporter%2C Pam16/TIM14	-
NBO_3g0010	5327.01	5489.07	5236.96	5291.86	5480.28	5372.89	5351.01	5381.68	-0.00853546	0.813838	0.933457	G6PD	KB908911.1	70034	71338	+	1305	protein_coding	Glucose-6-phosphate 1-dehydrogenase	G6PD_C
NBO_62g0002	5178.35	5564.55	5310.02	4853.75	4799.89	4695.82	5350.97	4783.15	0.161585	2.70386e-05	0.000264132	UBC4	KB908970.1	2507	2944	+	438	protein_coding	Ubiquitin-conjugating enzyme E2 4	UQ_con
NBO_1023g0001	5427.29	5482.11	5122.29	5633.08	5603.2	5711.9	5343.9	5649.4	-0.081076	0.0302706	0.114295	PSD13	KB909930.1	1967	2953	-	987	protein_coding	26S proteasome non-ATPase regulatory subunit 13	-
NBO_29g0023	5054.46	5278.89	5502.37	4873.97	5007.63	4953.17	5278.58	4944.92	0.0952253	0.0155455	0.0681669	NBO_29g0023	KB908937.1	37893	38366	+	474	protein_coding	hypothetical protein	-
NBO_417g0002	5306.95	5281.22	5237.89	5678.58	5149.61	4897.14	5275.35	5241.77	0.00858132	0.854791	0.954823	RPAB2	KB909325.1	2509	2808	+	300	protein_coding	DNA-directed RNA polymerases I%2C II%2C and III subunit RPABC2	-
NBO_928g0004	5157.11	5295.15	5371.06	4881.55	5145.8	5220.01	5274.44	5082.45	0.0542791	0.159664	0.382776	NBO_928g0004	KB909835.1	2515	3000	-	486	protein_coding	hypothetical protein	-
NBO_10g0036	5271.55	5234.77	5248.06	5264.06	5068.61	4990.2	5251.46	5107.62	0.039712	0.275135	0.545698	CNOT4	KB908918.1	72252	72824	+	573	protein_coding	CCR4-NOT transcription complex subunit 4	-
novel.95	5284.53	4983.94	5424.69	5572.42	5144.85	5241.85	5231.06	5319.7	-0.024009	0.573808	0.80421	-	KB908940.1	133061	133350	-	290	-	-	-
NBO_19g0012	5085.14	5328.82	5130.62	4854.59	4777.97	4889.54	5181.53	4840.7	0.0979305	0.007349	0.0368793	TOP3A	KB908927.1	125856	128174	-	2319	protein_coding	DNA topoisomerase 3-alpha	Topoisom_bac
NBO_1608gi001	5282.17	5007.17	5231.42	4912.73	4904.71	4841.11	5173.59	4886.18	0.0826161	0.0245845	0.0983737	NBO_1608gi001	KB910515.1	2856	4586	-	1731	protein_coding	isoleucyl tRNA synthetase	-
NBO_41g0030	5302.23	5047.81	5095.47	4680.19	5005.72	5030.08	5148.5	4905.33	0.0699899	0.0822026	0.241075	NBO_41g0030	KB908949.1	66773	67780	-	1008	protein_coding	hypothetical protein	-
NBO_1288g0002	5106.37	5181.35	5138.94	5719.02	5813.8	5683.42	5142.22	5738.74	-0.158304	3.95482e-06	4.69956e-05	RL11	KB910195.1	964	1488	-	525	protein_coding	60S ribosomal protein L11	-
NBO_1167g0001	4740.62	5098.9	5328.52	5741.76	6057.75	5860.04	5056.01	5886.52	-0.21828	4.69502e-07	6.44392e-06	RS8B	KB910074.1	1026	1538	-	513	protein_coding	40S ribosomal protein S8-B	-
NBO_1084g0001	5166.55	4990.91	4979.88	6168.08	6193.07	6521.92	5045.78	6294.35	-0.319144	1.06907e-17	6.82465e-16	GRP78	KB909991.1	258	2330	+	2073	protein_coding	78 kDa glucose-regulated protein	HSP70
NBO_913g0003	4830.29	5087.29	5141.71	4213.44	4319.61	4456.52	5019.77	4329.86	0.214121	8.46288e-08	1.35062e-06	RB27C	KB909820.1	2508	3143	+	636	protein_coding	Heterogeneous nuclear ribonucleoprotein 27C	RRM_1
NBO_36g0007	5079.24	4973.49	4932.72	6146.17	6266.44	6140.18	4995.15	6184.26	-0.308365	4.38112e-19	4.14696e-17	NBO_36g0007	KB908944.1	138681	139397	-	717	protein_coding	hypothetical protein	-
NBO_1267g0003	4940.02	4966.53	4968.78	4984.34	5184.87	5307.37	4958.44	5158.86	-0.0567634	0.128002	0.333848	NBO_1267g0003	KB910174.1	1901	2947	+	1047	protein_coding	hypothetical protein	-
NBO_60g0004	4938.84	4995.56	4915.14	4457.77	4601.68	4544.83	4949.85	4534.76	0.126403	0.000458262	0.00336345	NBO_60g0004	KB908968.1	3974	4813	-	840	protein_coding	hypothetical protein	-
NBO_6g0031	4904.62	4934.01	4929.02	4849.54	4614.07	4918.98	4922.55	4794.19	0.0380181	0.315403	0.593001	HD10	KB908914.1	88112	88951	-	840	protein_coding	Homeobox protein HD-10	Homeobox
NBO_19g0002	4885.74	5016.46	4818.97	4968.33	5123.88	5161.13	4907.06	5084.45	-0.0514039	0.162808	0.388953	NBO_19g0002	KB908927.1	16276	16758	+	483	protein_coding	hypothetical protein	-
NBO_80g0018	4728.82	5060.58	4880	4417.33	4586.43	4633.15	4889.8	4545.63	0.105596	0.0075845	0.0375125	NBO_80g0018	KB908988.1	45548	47191	+	1644	protein_coding	hypothetical protein	-
NBO_375g0004	4571.9	4916.59	5173.15	6666.01	6570.42	6475.39	4887.22	6570.61	-0.425995	1.35736e-23	2.19173e-21	NBO_375g0004	KB909283.1	2406	2726	-	321	protein_coding	hypothetical protein	-
NBO_13g0043	4975.41	4467.2	5089	5007.09	4898.04	4609.41	4843.87	4838.18	0.00214898	0.964644	0.99183	NBO_13g0043	KB908921.1	210626	210793	-	168	protein_coding	hypothetical protein	-
NBO_1267g0002	4892.82	4983.94	4634.94	4488.1	4642.65	4523.94	4837.24	4551.56	0.0870745	0.0278531	0.107685	NBO_1267g0002	KB910174.1	1179	1670	-	492	protein_coding	hypothetical protein	-
NBO_1465g0002	4811.41	4915.43	4756.08	5654.14	5835.72	5367.19	4827.64	5619.02	-0.219343	2.91414e-08	5.03101e-07	ORC1	KB910372.1	635	1621	-	987	protein_coding	Origin recognition complex subunit 1	AAA
NBO_27g0010	4824.39	4762.15	4864.28	4092.11	4302.46	4210.57	4816.94	4201.71	0.197692	1.54687e-07	2.33305e-06	UTP6	KB908935.1	34825	35304	+	480	protein_coding	U3 small nucleolar RNA-associated protein 6	-
NBO_445gi001	4648.59	4780.73	5015.94	4756.02	4414.91	4410.94	4815.09	4527.29	0.0892574	0.0388325	0.139706	NBO_445gi001	KB909353.1	1610	2059	+	450	protein_coding	40S ribosomal protein S13	-
NBO_69g0015	4853.89	4799.31	4744.06	4805.73	4963.79	4882.89	4799.09	4884.14	-0.0254632	0.479915	0.742597	NBO_69g0015	KB908977.1	30507	33044	+	1890	protein_coding	hypothetical protein	HIT
NBO_73g0021	4856.25	4735.44	4735.74	4777.92	4590.24	4665.43	4775.81	4677.87	0.0294064	0.42496	0.705696	NBO_73g0021	KB908981.1	40950	41531	-	582	protein_coding	hypothetical protein	-
NBO_996g0002	4627.36	4819.05	4637.71	5146.95	5324.95	5184.87	4694.71	5218.92	-0.152837	3.45322e-05	0.000333771	RS8B	KB909903.1	1385	1897	+	513	protein_coding	40S ribosomal protein S8-B	-
NBO_508g0008	4660.39	4695.96	4637.71	4708.84	4670.29	4589.46	4664.69	4656.2	0.00234272	0.948078	0.987786	CANB	KB909416.1	4477	4917	+	441	protein_coding	Calcineurin subunit B	-
NBO_12g0016	4654.49	4668.09	4646.04	4605.21	4697.92	4539.14	4656.21	4614.09	0.0130839	0.718304	0.880243	NBO_12g0016	KB908920.1	381596	382621	-	1026	protein_coding	hypothetical protein	-
NBO_4g0074	4435.04	4754.02	4771.81	4386.99	4252.91	4089.97	4653.62	4243.29	0.133398	0.00171631	0.010931	CEF1	KB908912.1	259852	260576	-	582	protein_coding	Pre-mRNA-splicing factor CEF1	-
NBO_2g0022	4724.1	4568.23	4642.34	4825.1	4791.31	4683.48	4644.89	4766.63	-0.0375108	0.305772	0.582878	NBO_2g0022	KB908910.1	171190	171855	+	666	protein_coding	Helicase%2C superfamily 1 and 2%2C ATP-binding	-
NBO_67g0003	4510.55	4659.96	4624.77	4358.35	4229.08	4231.46	4598.43	4272.97	0.105833	0.00469472	0.0255188	VATL	KB908975.1	3142	3630	-	489	protein_coding	Vacuolar ATP synthase 16 kDa proteolipid subunit	-
NBO_41g0013	4636.8	4479.98	4655.28	4186.47	4323.42	4187.78	4590.69	4232.56	0.117637	0.00194162	0.0121406	REEP4	KB908949.1	47575	48039	+	465	protein_coding	Receptor expression-enhancing protein 4	TB2_DP1_HVA22
NBO_29g0018	4485.78	4521.78	4634.94	4279.15	4383.46	4447.02	4547.5	4369.88	0.0582248	0.121726	0.320977	YD266	KB908937.1	29499	30761	+	1263	protein_coding	Zinc finger protein YDR266C	-
NBO_18g0030	4556.57	4557.78	4508.25	4572.35	4404.42	4330.22	4540.86	4435.66	0.0332811	0.380595	0.665859	NBO_18g0030	KB908926.1	224226	224852	-	627	protein_coding	hypothetical protein	-
NBO_108g0002	4504.65	4373.14	4572.06	4274.1	4263.39	4315.03	4483.28	4284.17	0.0660565	0.0778357	0.231781	ENPL	KB909016.1	1876	2139	-	264	protein_coding	endoplasmin	-
NBO_309g0001	4393.75	4509.01	4544.31	4018.81	4216.7	4254.25	4482.36	4163.25	0.107293	0.00635969	0.032753	NBO_309g0001	KB909217.1	2793	4187	+	1395	protein_coding	hypothetical protein	Sulfate_transp
NBO_11g0055	4337.12	4440.49	4639.56	4114.02	3987.04	4011.15	4472.39	4037.4	0.148285	0.000205594	0.00168968	VATL2	KB908919.1	144558	145019	-	462	protein_coding	Vacuolar ATP synthase 16 kDa proteolipid subunit 2	-
NBO_60g0010	4354.81	4467.2	4523.04	4156.99	3993.71	3902.9	4448.35	4017.87	0.14686	0.000230899	0.00185327	NBO_60g0010	KB908968.1	9948	10241	-	294	protein_coding	synaptobrevin-related protein	-
novel.86	4363.07	4538.04	4410.22	3816.61	3927.01	4094.72	4437.11	3946.11	0.169448	2.93641e-05	0.000285832	-	KB908935.1	17683	19817	-	2135	-	PF03590:Aspartate-ammonia ligase	-
novel.154	4455.1	4279.08	4539.69	4169.62	4013.72	3884.85	4424.62	4022.73	0.137527	0.000937854	0.0063723	-	KB909268.1	15964	16464	-	501	-	-	-
NBO_1451g0001	4318.24	4395.21	4511.02	3942.14	4056.61	3960.82	4408.15	3986.52	0.145798	0.000145794	0.00123013	NBO_1451g0001	KB910358.1	9	857	+	849	protein_coding	hypothetical protein	-
NBO_10g0009	4492.85	4022.46	4588.7	4380.25	3657.33	3674.99	4368	3904.19	0.161902	0.121147	0.320374	NBO_10g0009	KB908918.1	43415	43594	-	180	protein_coding	hypothetical protein	-
NBO_80g0033	4215.59	4333.66	4485.13	4052.51	3999.43	3969.37	4344.79	4007.1	0.117413	0.00278312	0.0166805	CCD94	KB908988.1	62462	62860	-	399	protein_coding	Coiled-coil domain-containing protein 94	-
NBO_1395g0001	4275.76	4474.17	4238.21	3768.59	3669.72	3836.42	4329.38	3758.24	0.203601	4.06924e-07	5.69902e-06	RAD51	KB910302.1	827	1417	+	591	protein_coding	DNA repair protein RAD51	-
NBO_2g0023	4320.6	4240.76	4351.04	4057.57	4251	4157.39	4304.13	4155.32	0.0513189	0.180541	0.416602	NBO_2g0023	KB908910.1	172218	173933	-	1716	protein_coding	hypothetical protein	-
NBO_929g0005	4376.05	4150.19	4337.16	4335.6	4256.72	4262.8	4287.8	4285.04	0.00103867	0.978464	0.994035	NBO_929g0005	KB909836.1	7737	8114	+	378	protein_coding	hypothetical protein	-
NBO_386g0023	4321.78	4327.86	4178.1	3884.01	3837.43	4082.37	4275.91	3934.61	0.11961	0.00304835	0.0176534	SYFB	KB909294.1	28268	29410	+	1143	protein_coding	Phenylalanyl-tRNA synthetase beta chain	-
NBO_597g0001	4252.17	4189.67	4321.44	3703.71	3632.55	3702.53	4254.43	3679.6	0.209731	4.0517e-08	6.86538e-07	NBO_597g0001	KB909504.1	211	456	-	246	protein_coding	Zinc finger%2C C2H2-type	-
NBO_927g0002	4298.18	4230.31	4217.87	3341.43	3637.32	3619.91	4248.79	3532.89	0.266648	4.70278e-10	9.93011e-09	OLA1	KB909834.1	3909	5012	+	1104	protein_coding	Obg-like ATPase 1	-
NBO_66g0049	4297	4178.06	4257.63	3764.37	3704.98	3811.73	4244.23	3760.36	0.17467	4.74116e-06	5.40021e-05	NBO_66g0049	KB908974.1	138118	138726	-	609	protein_coding	hypothetical protein	-
NBO_1163g0002	4197.89	4210.57	4234.51	3838.51	3864.11	3915.24	4214.33	3872.62	0.122246	0.00108025	0.00716256	SYFB	KB910070.1	1044	2795	+	1752	protein_coding	Phenylalanyl-tRNA synthetase beta chain	-
NBO_32g0045	4131.82	4082.84	4401.9	4037.35	4129.98	3915.24	4205.52	4027.52	0.0633869	0.133438	0.343255	IF1A	KB908940.1	119094	119450	+	357	protein_coding	Eukaryotic translation initiation factor 1A	-
NBO_6g0054	4123.56	4166.45	4306.65	5081.23	5110.54	5088.01	4198.89	5093.26	-0.277822	4.44717e-14	1.62766e-12	RS24A	KB908914.1	127172	127567	+	396	protein_coding	40S ribosomal protein S24-A	Ribosomal_S24e
NBO_929g0004	4098.79	4241.93	4248.39	4118.23	3936.54	3737.66	4196.37	3930.81	0.0941288	0.029426	0.112031	CPIN1	KB909836.1	7374	7715	-	342	protein_coding	Anamorsin	-
NBO_1190g0001	3946.59	4345.27	4295.55	3749.21	3645.89	3944.68	4195.8	3779.93	0.151155	0.00105007	0.00699364	NBO_1190g0001	KB910097.1	38	670	-	633	protein_coding	hypothetical protein	RRM_1
NBO_3g0009	4171.94	4276.76	4130.94	3965.74	3956.55	3976.97	4193.21	3966.42	0.0798366	0.0344837	0.127228	NBO_3g0009	KB908911.1	69041	69775	+	735	protein_coding	hypothetical protein	-
NBO_41g0042	4108.22	4216.38	4238.21	3663.27	3634.46	3561.99	4187.61	3619.91	0.210361	5.36715e-08	8.82205e-07	NBO_41g0042	KB908949.1	79070	79507	-	438	protein_coding	hypothetical protein	-
NBO_498g0002	4164.86	4223.35	3995.92	3866.32	3889.84	3928.54	4128.04	3894.9	0.0831462	0.034369	0.126976	LA	KB909406.1	2539	3450	-	912	protein_coding	Lupus La protein	-
NBO_554g0006	4044.51	4115.35	4210.47	4873.13	4937.11	4809.77	4123.45	4873.34	-0.240446	1.15416e-10	2.73117e-09	RSSA	KB909461.1	5452	6234	+	783	protein_coding	40S ribosomal protein SA	-
NBO_1190g0002	4169.58	4025.94	4172.56	4012.92	4063.28	4106.11	4122.69	4060.77	0.0222746	0.560155	0.794547	NBO_1190g0002	KB910097.1	846	1400	+	555	protein_coding	hypothetical protein	-
novel.184	4112.94	4133.93	4115.22	4044.09	4326.28	4308.38	4120.7	4226.25	-0.0360464	0.370264	0.654038	-	KB909408.1	3	1067	-	1065	-	PF01529:DHHC palmitoyltransferase	-
NBO_582gi001	4091.71	4059.61	4183.65	4904.3	5217.27	5141.19	4111.66	5087.59	-0.306463	3.89911e-15	1.7263e-13	NBO_582gi001	KB909489.1	4937	6032	+	1096	protein_coding	alpha%2Calpha trehalose-phosphate synthase	-
NBO_1395g0002	4099.97	4214.06	3969.11	3673.38	3680.2	3781.35	4094.38	3711.64	0.140968	0.000456984	0.00336306	RAD51	KB910302.1	1435	1827	+	393	protein_coding	DNA repair protein RAD51	-
NBO_481g0005	4022.1	4246.57	3877.55	3991.01	3878.41	3989.31	4048.74	3952.91	0.0335462	0.429306	0.707351	NBO_481g0005	KB909389.1	6017	6652	-	636	protein_coding	synaptobrevin-related protein	-
NBO_41g0009	4074.01	3994.59	3945.06	3650.63	3840.29	3780.4	4004.55	3757.11	0.0919701	0.0208777	0.0868187	NBO_41g0009	KB908949.1	43471	44283	-	813	protein_coding	endonuclease III	HhH-GPD
NBO_80g0004	4115.3	4001.55	3857.21	3777.85	3814.56	4084.27	3991.36	3892.23	0.035819	0.412847	0.694829	NBO_80g0004	KB908988.1	4856	5740	+	885	protein_coding	acyltransferase	Acyltransferase
novel.153	3919.45	3933.04	4117.07	3333	3533.45	3415.75	3989.85	3427.4	0.220326	1.3939e-07	2.1257e-06	-	KB909268.1	11851	12675	-	825	-	-	-
NBO_27g0024	4068.11	3962.07	3909.92	3605.98	3626.84	3737.66	3980.03	3656.83	0.121871	0.00209671	0.0130214	CHR4	KB908935.1	57243	57839	-	597	protein_coding	Chitin synthase regulatory factor 4	-
NBO_444g0015	3933.61	4017.81	3959.86	4434.18	4383.46	4664.48	3970.43	4494.04	-0.178636	6.38836e-06	7.12847e-05	YOX7	KB909352.1	23672	25819	+	2148	protein_coding	Putative E3 ubiquitin-protein ligase	-
NBO_6g0075	3834.5	3914.46	4083.78	3585.76	3711.65	3677.84	3944.25	3658.41	0.109672	0.00741522	0.0369834	TAF5	KB908914.1	244204	245895	-	1692	protein_coding	Transcription initiation factor TFIID subunit 5	WD40
NBO_460g0009	3800.28	3904.01	4071.76	3193.99	3263.77	3271.41	3925.35	3243.06	0.276595	3.53876e-11	9.07841e-10	MIS3	KB909368.1	9111	9689	+	579	protein_coding	Ribosomal RNA assembly protein mis3	-
NBO_28g0015	3859.28	3880.79	3931.19	3317.84	3300.94	3307.49	3890.42	3308.75	0.2339	1.73086e-09	3.39371e-08	AGD8	KB908936.1	136868	137512	+	645	protein_coding	GTPase-activating protein 8	-
NBO_108g0003	3983.16	3877.3	3797.1	3691.07	3849.82	3839.27	3885.85	3793.39	0.0344518	0.393275	0.677403	HTPG	KB909016.1	2305	2508	-	204	protein_coding	Chaperone protein htpG	-
NBO_38g0031	3980.8	3859.89	3759.18	3777.01	3731.66	3915.24	3866.62	3807.97	0.021409	0.601724	0.819354	KAD	KB908946.1	83114	83632	-	519	protein_coding	Adenylate kinase	ADK
NBO_28g0076	3881.69	3870.34	3811.9	4203.33	4213.84	4053.88	3854.64	4157.02	-0.109396	0.0046174	0.0252611	RL8	KB908936.1	272696	273409	+	714	protein_coding	60S ribosomal protein L8	Ribosomal_L2_C
NBO_434g0004	3829.78	3848.27	3770.28	3413.89	3414.33	3370.17	3816.11	3399.46	0.1664	1.95865e-05	0.000196942	NBO_434g0004	KB909342.1	7002	8027	-	1026	protein_coding	hypothetical protein	TBPIP
NBO_8g0005	4013.84	3688.03	3736.06	3884.01	3967.98	4008.3	3812.64	3953.43	-0.0526811	0.215801	0.466068	NBO_8g0005	KB908916.1	76767	77582	-	816	protein_coding	hypothetical protein	-
novel.207	3747.19	3669.45	3884.03	3617.77	3655.42	3545.84	3766.89	3606.35	0.0636018	0.117889	0.313875	-	KB909568.1	1	3158	+	3158	-	-	-
novel.129	3656.34	3775.12	3688.9	3279.08	3498.19	3467.98	3706.79	3415.08	0.118645	0.00478166	0.0258786	-	KB908989.1	32499	33276	+	778	-	-	-
NBO_26g0008	3758.99	3710.09	3627.87	3250.44	3178.96	3341.68	3698.98	3257.02	0.183068	8.57409e-06	9.41435e-05	NBO_26g0008	KB908934.1	22858	23517	-	660	protein_coding	UPF0027 protein	-
NBO_53g0020	3657.52	3855.24	3573.31	3777.85	3859.35	3728.17	3695.36	3788.46	-0.0366391	0.383257	0.666692	RS6	KB908961.1	52035	52691	-	657	protein_coding	40S ribosomal protein S6	-
NBO_80g0009	3709.44	3727.51	3643.59	3076.04	3430.53	3397.7	3693.51	3301.42	0.162329	0.000504784	0.00369502	PRS6A	KB908988.1	22421	22645	-	225	protein_coding	26S protease regulatory subunit 6A	-
NBO_415g0004	3652.8	3654.35	3721.27	3376.81	3447.69	3425.24	3676.14	3416.58	0.10616	0.00695136	0.0352708	NBO_415g0004	KB909323.1	8276	9196	-	921	protein_coding	hypothetical protein	-
NBO_140g0001	3784.95	3689.19	3481.75	4037.35	3838.39	3650.3	3651.96	3842.01	-0.0745875	0.113098	0.305566	NU170	KB909048.1	596	1357	+	762	protein_coding	Nucleoporin NUP170	-
NBO_759g0001	3546.62	3664.8	3668.56	3108.05	3172.29	3034	3626.66	3104.78	0.224485	5.69468e-08	9.3047e-07	NBO_759g0001	KB909666.1	813	1496	+	684	protein_coding	hypothetical protein	-
NBO_700g0001	3685.84	3424.43	3734.22	4023.03	3916.53	3867.76	3614.83	3935.77	-0.122214	0.00478919	0.0258786	NBO_700g0001	KB909607.1	446	646	+	201	protein_coding	hypothetical protein	-
NBO_4g0073	3596.17	3678.74	3562.21	3131.64	3152.28	3232.47	3612.37	3172.13	0.187304	4.03044e-06	4.74831e-05	RHOA	KB908912.1	257377	259730	-	2238	protein_coding	Transforming protein RhoA	Ras
NBO_501gi001	3451.05	3551	3760.11	3060.87	3468.65	3411.95	3587.39	3313.82	0.115936	0.0240372	0.0967481	NBO_501gi001	KB909409.1	22079	23236	+	1158	protein_coding	hypothetical protein	zf-CCCH
NBO_508g0035	3486.45	3751.89	3474.36	3493.08	3441.97	3335.03	3570.9	3423.36	0.0600729	0.172454	0.404258	NBO_508g0035	KB909416.1	37885	41961	-	3111	protein_coding	WD repeat-containing protein	tRNA_anti
NBO_28g0065	3589.09	3516.17	3564.06	3171.24	3349.53	3244.82	3556.44	3255.2	0.128077	0.00190676	0.0119773	NBO_28g0065	KB908936.1	259882	260487	+	606	protein_coding	hypothetical protein	-
NBO_3g0029	3528.92	3554.49	3568.68	3880.64	4051.84	4237.16	3550.7	4056.55	-0.191577	6.63423e-06	7.37285e-05	PRS6B	KB908911.1	132917	134053	-	1137	protein_coding	26S protease regulatory subunit 6B	AAA
NBO_417g0008	3388.52	3526.62	3720.34	3802.29	3970.84	3737.66	3545.16	3836.93	-0.112851	0.0119647	0.0544663	H2B	KB909325.1	11719	12126	-	408	protein_coding	Histone H2B	-
NBO_60g0024	3442.79	3603.26	3463.26	3487.18	3387.65	3457.53	3503.1	3444.12	0.0240577	0.55603	0.792884	DRG1	KB908968.1	46220	47311	+	1092	protein_coding	Developmentally-regulated GTP-binding protein 1	-
NBO_759gi001	3419.19	3589.32	3441.06	3009.48	3042.69	3145.11	3483.19	3065.76	0.184131	1.44502e-05	0.000150249	NBO_759gi001	KB909666.1	1	556	-	556	protein_coding	hypothetical protein	-
NBO_508g0023	3618.59	3379.14	3450.31	3122.37	2999.81	3073.89	3482.68	3065.36	0.183599	2.16807e-05	0.000215629	RN121	KB909416.1	22661	23677	-	1017	protein_coding	RING finger protein 121	-
NBO_32g0010	3354.3	3475.52	3469.73	3613.56	3659.24	3737.66	3433.19	3670.15	-0.0957554	0.0175449	0.0753688	RL12	KB908940.1	11710	12204	-	495	protein_coding	60S ribosomal protein L12	-
NBO_1116g0003	3408.58	3329.21	3504.87	3855.37	3724.03	3541.1	3414.22	3706.83	-0.118411	0.00733271	0.036865	NBO_1116g0003	KB910023.1	3996	4316	+	321	protein_coding	hypothetical protein	-
NBO_6g0096	3434.53	3405.85	3387.43	2879.73	3101.77	3234.37	3409.27	3071.96	0.150827	0.00135689	0.00882619	NBO_6g0096	KB908914.1	388861	389949	-	1089	protein_coding	Protein pim1	-
NBO_6g0036	3419.19	3132.96	3620.47	3369.23	3388.6	3090.98	3390.88	3282.94	0.0475637	0.374748	0.659412	NBO_6g0036	KB908914.1	92716	92898	+	183	protein_coding	hypothetical protein	-
NBO_80g0007	3479.37	3254.89	3401.3	3480.44	3461.03	3522.1	3378.52	3487.86	-0.0458062	0.272053	0.542659	NBO_80g0007	KB908988.1	20318	21900	-	1248	protein_coding	acyltransferase	Acyltransferase
NBO_437g0007	3572.57	3188.7	3357.83	3449.27	3396.23	3302.74	3373.04	3382.75	-0.00453581	0.922365	0.978672	HNT1	KB909345.1	5789	6202	+	414	protein_coding	Hit family protein 1	HIT
NBO_85g0009	3395.6	3279.28	3343.96	4293.47	4404.42	4334.97	3339.61	4344.29	-0.379298	2.03215e-22	2.65631e-20	RL3	KB908993.1	22115	25087	-	1992	protein_coding	60S ribosomal protein L3	-
NBO_28g0007	3335.43	3426.75	3236.69	3417.26	3571.57	3606.62	3332.96	3531.81	-0.0839767	0.0497799	0.168283	ZAN	KB908936.1	105647	107131	-	1485	protein_coding	Zonadhesin	-
NBO_1064g0001	3284.69	3165.48	3294.95	3177.98	3258.05	3132.76	3248.37	3189.6	0.0267714	0.523813	0.769735	SC61A	KB909971.1	646	2067	+	1422	protein_coding	Protein transport protein Sec61 subunit alpha	-
novel.54	3255.2	3129.48	3165.48	2697.74	2964.55	2882.07	3183.39	2848.12	0.161019	0.000533746	0.00387601	-	KB908923.1	38265	40549	-	2285	-	-	-
NBO_1214g0001	3219.8	3231.67	3085.95	3453.48	3488.66	3348.32	3179.14	3430.16	-0.110553	0.00875623	0.0425413	RL12	KB910121.1	1820	2314	-	495	protein_coding	60S ribosomal protein L12	-
NBO_26g0009	3172.61	3132.96	3201.55	2737.34	2880.69	2963.73	3169.04	2860.59	0.148542	0.000878259	0.00602705	NBO_26g0009	KB908934.1	23597	24328	-	732	protein_coding	UPF0027 protein	-
NBO_419g0005	3160.81	3143.41	3176.58	2763.46	2788.26	2810.85	3160.27	2787.52	0.181345	1.28116e-05	0.000134228	NBO_419g0005	KB909327.1	10917	11243	+	327	protein_coding	hypothetical protein	-
NBO_476g0005	3262.28	2807.82	3372.63	3421.47	3272.35	3229.62	3147.58	3307.81	-0.0708101	0.212753	0.462396	NBO_476g0005	KB909384.1	5515	5853	+	339	protein_coding	hypothetical protein	-
NBO_568g0004	3112.43	3043.55	3256.11	4468.72	4510.2	4337.82	3137.36	4438.91	-0.499634	2.90634e-33	1.32965e-30	TPS1	KB909475.1	4665	6035	+	1371	protein_coding	Alpha%2Calpha-trehalose-phosphate synthase	-
NBO_29g0036	3216.26	3063.29	3113.7	2654.78	2725.37	2751.97	3131.08	2710.7	0.208082	1.71629e-06	2.17107e-05	NBO_29g0036	KB908937.1	64638	64790	+	153	protein_coding	hypothetical protein	-
NBO_360g0002	3039.28	3261.86	3044.34	4080.32	4381.55	4262.8	3115.16	4241.56	-0.445458	1.52105e-23	2.31959e-21	ACSA	KB909268.1	4415	6310	-	1896	protein_coding	Acetyl-coenzyme A synthetase	AMP-binding
NBO_386g0011	3080.58	3116.71	3124.79	2926.91	3135.13	3092.88	3107.36	3051.64	0.0267967	0.539919	0.780988	HST4	KB909294.1	14736	15932	-	1197	protein_coding	NAD-dependent deacetylase hst4	SIR2
NBO_468g0002	3064.06	2988.97	3267.21	3856.21	3714.5	3794.64	3106.75	3788.45	-0.285051	1.21426e-10	2.84884e-09	NBO_468g0002	KB909376.1	4968	5162	+	195	protein_coding	hypothetical protein	-
NBO_34g0011	3044	2987.81	3242.24	3063.4	3218.98	3109.02	3091.35	3130.47	-0.0166672	0.714891	0.879362	NPL4	KB908942.1	28369	29859	-	1491	protein_coding	Nuclear protein localization protein 4	-
novel.170	3128.95	3021.49	3113.7	3186.41	3314.28	3293.25	3088.04	3264.64	-0.0797072	0.0580837	0.188463	-	KB909333.1	6966	10665	+	3700	-	-	-
NBO_69g0008	2937.82	3035.42	3289.4	3857.05	3779.3	3469.87	3087.55	3702.08	-0.260874	4.20508e-07	5.85937e-06	R23A2	KB908977.1	7497	7952	-	456	protein_coding	60S ribosomal protein L23a 2	-
NBO_66g0030	3028.67	3069.1	3128.49	2766.83	2980.75	2914.35	3075.42	2887.31	0.0920678	0.0398105	0.142663	NBO_66g0030	KB908974.1	85358	85708	+	351	protein_coding	hypothetical protein	-
NBO_14g0006	3220.98	2984.33	2986.08	3092.04	3047.46	3252.41	3063.8	3130.64	-0.0317028	0.496827	0.753891	NBO_14g0006	KB908922.1	153782	154474	+	693	protein_coding	hypothetical protein	-
NBO_10g0081	3042.82	3031.94	3087.8	2848.56	2885.46	3080.53	3054.19	2938.18	0.0565222	0.209144	0.457481	NBO_10g0081	KB908918.1	179163	180998	-	1836	protein_coding	hypothetical protein	-
NBO_4g0007	3106.54	3045.87	2989.78	2699.43	2634.84	2525.01	3047.39	2619.76	0.2172	1.40208e-06	1.7901e-05	NBO_4g0007	KB908912.1	26630	26914	+	285	protein_coding	hypothetical protein	-
NBO_453g0002	2897.7	3070.26	3163.63	2552.83	2530.02	2630.42	3043.86	2571.09	0.244646	1.65809e-07	2.48713e-06	TAF9B	KB909361.1	1950	2366	-	417	protein_coding	Transcription initiation factor TFIID subunit 9B	-
NBO_8g0022	3054.62	3014.52	3041.56	2918.48	3137.03	3224.88	3036.9	3093.46	-0.0259663	0.575503	0.804356	NBO_8g0022	KB908916.1	406640	407848	-	1209	protein_coding	cystine/glutamate transporter	-
NBO_22g0004	3108.9	2927.43	3057.28	2953.03	3005.53	2850.73	3031.2	2936.43	0.0459423	0.301963	0.579527	NBO_22g0004	KB908930.1	238708	240619	+	687	protein_coding	hypothetical protein	-
NBO_54g0015	3044	3064.45	2966.66	3419.78	3406.71	3526.85	3025.04	3451.11	-0.190589	4.51099e-06	5.18104e-05	K6PF	KB908962.1	35264	38383	-	3120	protein_coding	6-phosphofructokinase	PFK
NBO_8g0010	2933.1	3019.16	3107.22	2598.33	2793.03	2608.58	3019.83	2666.64	0.180529	0.000113385	0.000978749	UB2G2	KB908916.1	125157	125756	+	600	protein_coding	Ubiquitin-conjugating enzyme E2 G2	UQ_con
NBO_6g0019	3154.91	2968.07	2922.27	2290.81	2304.17	2244.88	3015.08	2279.95	0.402279	6.70552e-18	4.60166e-16	NBO_6g0019	KB908914.1	71424	72041	+	618	protein_coding	hypothetical protein	-
NBO_353gi001	2944.9	3153.87	2888.98	2356.52	2419.48	2526.91	2995.91	2434.31	0.299104	9.93521e-10	1.99067e-08	NBO_353gi001	KB909261.1	8137	9069	+	933	protein_coding	ANTI-silencing protein 1	-
NBO_932g0002	3086.48	2903.04	2967.58	2774.41	2782.54	2802.3	2985.7	2786.42	0.0994765	0.0226429	0.0924922	KGUA	KB909839.1	1729	2265	-	537	protein_coding	Guanylate kinase	-
NBO_28g0061	2849.33	2999.42	3060.98	2749.98	2761.58	2869.72	2969.91	2793.76	0.0892776	0.0495062	0.167811	CPSF4	KB908936.1	252263	252769	-	507	protein_coding	Cleavage and polyadenylation specificity factor subunit 4	zf-CCCH
NBO_34g0020	2818.65	3151.54	2896.37	2472.79	2561.46	2410.11	2955.52	2481.46	0.251924	5.61115e-07	7.5875e-06	DNJC9	KB908942.1	54990	55853	+	864	protein_coding	DnaJ subfamily C member 9	DnaJ
NBO_27g0012	2778.54	3009.87	3071.16	3024.64	2975.99	2654.16	2953.19	2884.93	0.0341305	0.533581	0.776607	NH2L1	KB908935.1	37448	37807	+	360	protein_coding	NHP2-like protein 1	-
NBO_440g0001	2859.95	2854.27	3122.02	2952.19	3055.08	3077.69	2945.41	3028.32	-0.0382878	0.418153	0.700751	PGTA	KB909348.1	1462	1974	-	513	protein_coding	Geranylgeranyl transferase type-2 subunit alpha	-
NBO_13g0042	2933.1	2987.81	2893.6	2877.2	2880.69	3101.43	2938.17	2953.11	-0.00740497	0.871325	0.961716	PP2B1	KB908921.1	208785	210368	-	1584	protein_coding	Serine/threonine-protein phosphatase 2B catalytic subunit A1	Metallophos
NBO_16g0023	2949.62	2875.17	2914.87	2662.36	2571.95	2741.52	2913.22	2658.61	0.1319	0.0031104	0.0178995	DNAK	KB908924.1	76874	78868	-	1995	protein_coding	Chaperone protein dnaK	-
NBO_30g0003	2969.67	2912.33	2762.28	2970.72	2974.08	3147.96	2881.43	3030.92	-0.073862	0.110672	0.300488	CHD9	KB908938.1	31223	34924	+	3702	protein_coding	Chromodomain-helicase-DNA-binding protein 9	SNF2_N
NBO_1256g0001	2905.96	2803.18	2899.15	2438.25	2445.21	2599.08	2869.43	2494.18	0.202743	1.11716e-05	0.000119789	NBO_1256g0001	KB910163.1	56	925	-	870	protein_coding	hypothetical protein	-
NBO_38g0025	2789.16	2884.46	2930.59	3857.89	4079.48	4219.12	2868.07	4052.16	-0.497546	3.13473e-28	7.82256e-26	eTIF2C2	KB908946.1	60422	62005	-	1584	protein_coding	eukaryotic translation initiation factor 2C 2	Piwi
NBO_73g0028	2844.61	2793.89	2929.67	2754.19	2677.72	2646.56	2856.05	2692.83	0.085322	0.054531	0.179913	NBO_73g0028	KB908981.1	47203	47598	+	396	protein_coding	hypothetical protein	-
novel.176	2825.73	2894.91	2824.24	2891.52	2935.96	2863.07	2848.3	2896.85	-0.0245958	0.563662	0.796591	-	KB909377.1	1883	5913	+	4031	-	-	-
NBO_62g0005	2947.26	2775.31	2707.72	2429.82	2536.69	2570.59	2810.1	2512.37	0.161001	0.000824168	0.00567003	KAD6	KB908970.1	5952	6284	+	333	protein_coding	Adenylate kinase isoenzyme 6	-
NBO_999g0001	2705.39	2985.49	2735.47	2851.08	2740.61	2997.92	2808.78	2863.21	-0.0281661	0.579139	0.806969	NBO_999g0001	KB909906.1	1996	2724	+	729	protein_coding	Tetratricopeptide TPR-1	-
NBO_616g0002	2653.47	2840.34	2929.67	2742.4	2829.24	2552.55	2807.83	2708.06	0.0530785	0.305103	0.582818	ZFAN6	KB909523.1	2180	2515	-	336	protein_coding	AN1-type zinc finger protein 6	zf-AN1
NBO_43g0013	2687.69	2904.2	2807.6	2696.9	2904.52	2659.86	2799.83	2753.76	0.0243171	0.620894	0.832681	EI2BE	KB908951.1	59329	61218	+	1890	protein_coding	Translation initiation factor eIF-2B subunit epsilon	-
novel.166	2756.12	2827.56	2808.52	2754.19	2490.95	2634.22	2797.4	2626.45	0.0904892	0.0586604	0.189662	-	KB909315.1	1696	6754	-	3109	-	-	-
NBO_55g0004	2806.85	2759.05	2802.97	2862.04	2795.88	2814.64	2789.63	2824.19	-0.0178269	0.676528	0.857769	NBO_55g0004	KB908963.1	2684	3235	-	552	protein_coding	hypothetical protein	-
NBO_3g0012	2731.34	2706.8	2910.25	2616.86	2667.24	2800.4	2782.8	2694.83	0.0478485	0.317531	0.595417	PSB5	KB908911.1	72110	72799	+	690	protein_coding	Proteasome component PRE2	Proteasome
NBO_76g0006	2842.25	2808.98	2677.2	2706.17	2624.36	2734.88	2776.15	2688.47	0.0451677	0.320193	0.597553	NBO_76g0006	KB908984.1	8358	8795	-	438	protein_coding	hypothetical protein	-
NBO_10g0065	2800.96	2671.96	2842.74	2483.74	2611.02	2445.25	2771.88	2513.34	0.14207	0.00263614	0.0159038	RLP24	KB908918.1	150509	150895	-	387	protein_coding	ribosome biogenesis protein RLP24	-
NBO_30g0008	2803.31	2563.97	2925.97	3727.3	3444.83	3164.1	2764.42	3445.41	-0.317275	7.52394e-08	1.20779e-06	NBO_30g0008	KB908938.1	38042	38317	-	276	protein_coding	Target SNARE coiled-coil region	-
NBO_8g0032	2796.24	2855.43	2626.34	2548.62	2429.01	2558.25	2759.34	2511.96	0.13409	0.00540947	0.0284068	DPH1	KB908916.1	455118	456239	-	1122	protein_coding	Diphthamide biosynthesis protein 1	-
novel.128	2721.91	2865.88	2676.28	3109.74	3145.61	2981.77	2754.69	3079.04	-0.161451	0.000400004	0.00299186	-	KB908988.1	27440	32039	+	2339	-	-	-
NBO_1299gi001	2694.77	2783.44	2754.89	2483.74	2608.16	2586.74	2744.36	2559.55	0.101159	0.0244716	0.0980652	NBO_1299gi001	KB910206.1	1	649	-	649	protein_coding	hypothetical protein	-
NBO_10g0080	2734.88	2742.79	2744.71	2251.21	2454.74	2338.89	2740.8	2348.28	0.223622	2.25701e-06	2.8285e-05	SPB4	KB908918.1	176758	178395	-	1638	protein_coding	ATP-dependent rRNA helicase SPB4	DEAD
NBO_14g0003	2842.25	2617.38	2698.47	2827.49	2651.04	2528.81	2719.37	2669.11	0.0260531	0.612827	0.827452	NBO_14g0003	KB908922.1	151330	151509	-	180	protein_coding	hypothetical protein	-
NBO_111g0004	2600.38	2774.15	2690.15	2773.57	2833.05	2929.55	2688.23	2845.39	-0.0815721	0.0750199	0.2258	NBO_111g0004	KB909019.1	3351	4505	-	1155	protein_coding	protein disulfide isomerase	-
NBO_996g0001	2795.06	2552.36	2701.25	2105.45	2176.48	2285.71	2682.89	2189.22	0.293939	8.2277e-09	1.48586e-07	NBO_996g0001	KB909903.1	713	1012	+	300	protein_coding	hypothetical protein	-
NBO_7g0028	2659.37	2660.35	2618.02	2484.59	2562.42	2597.18	2645.91	2548.06	0.0544	0.223299	0.478499	VATO	KB908915.1	65867	66409	-	543	protein_coding	Vacuolar ATP synthase 21 kDa proteolipid subunit	-
novel.253	2754.94	2634.8	2532.02	2735.66	2864.5	2757.67	2640.59	2785.94	-0.0782664	0.0970177	0.275392	-	KB910124.1	442	1342	-	901	-	-	-
NBO_778gi001	2647.58	2611.58	2589.35	3014.53	3097.96	3136.56	2616.17	3083.02	-0.236948	4.20514e-08	7.08166e-07	NBO_778gi001	KB909685.1	197	1150	+	954	protein_coding	transmembrane protein	TBC
NBO_1060g0001	2543.75	2637.12	2635.59	2667.41	2338.48	2511.72	2605.49	2505.87	0.0558267	0.283772	0.557192	NBO_1060g0001	KB909967.1	3023	3712	+	690	protein_coding	hypothetical protein	-
NBO_1165g0001	2549.65	2618.54	2633.74	2792.95	2721.56	2587.69	2600.64	2700.73	-0.0545138	0.242151	0.503945	NBO_1165g0001	KB910072.1	703	1890	+	1188	protein_coding	hypothetical protein	-
NBO_2g0021	2655.83	2539.58	2549.59	2649.72	2624.36	2678.85	2581.67	2650.98	-0.0386625	0.386718	0.67067	NBO_2g0021	KB908910.1	169053	169760	+	708	protein_coding	hypothetical protein	-
NBO_366g0007	2629.88	2552.36	2558.83	2393.6	2464.27	2608.58	2580.36	2488.81	0.0523375	0.27495	0.545698	NBO_366g0007	KB909274.1	14087	15556	-	1470	protein_coding	hypothetical protein	-
NBO_6g0087	2577.96	2587.19	2488.55	2139.15	2403.28	2352.18	2551.24	2298.21	0.150927	0.00370808	0.0209008	GGT1	KB908914.1	363504	365191	-	1581	protein_coding	Gamma-glutamyltranspeptidase 1	-
NBO_680g0002	2529.59	2589.51	2528.32	2729.76	2597.68	2436.7	2549.14	2588.05	-0.0226619	0.650072	0.845868	DNAJC19	KB909587.1	2477	2710	-	234	protein_coding	DnaJ of subfamily C member 19	-
NBO_11g0004	2520.15	2690.54	2433.07	2659.83	2606.25	2561.1	2547.92	2609.06	-0.0355909	0.466009	0.730968	NBO_11g0004	KB908919.1	44028	44687	+	660	protein_coding	hypothetical protein	-
NBO_417g0009	2426.94	2654.54	2553.29	2590.74	2516.68	2416.76	2544.92	2508.06	0.0208292	0.673755	0.856967	HM20A	KB909325.1	14692	15252	-	561	protein_coding	High mobility group protein 20A	HMG_box
NBO_73g0012	2447	2545.39	2608.77	2947.13	2826.38	2717.78	2533.72	2830.43	-0.159376	0.000902617	0.00616339	NBO_73g0012	KB908981.1	30724	31044	-	321	protein_coding	hypothetical protein	-
NBO_1471g0001	2528.41	2691.7	2353.54	2024.57	2241.28	2386.37	2524.55	2217.41	0.186775	0.00257564	0.0155729	NBO_1471g0001	KB910378.1	555	959	-	405	protein_coding	hypothetical protein	-
NBO_1144g0001	2549.65	2381.66	2544.96	2123.15	2122.17	2164.16	2492.09	2136.49	0.222742	3.81935e-06	4.55832e-05	NBO_1144g0001	KB910051.1	86	541	+	456	protein_coding	hypothetical protein	-
NBO_11g0063	2575.6	2325.92	2514.45	2347.26	2281.3	2193.6	2471.99	2274.05	0.12036	0.0194828	0.0817742	NBO_11g0063	KB908919.1	148879	149241	+	363	protein_coding	hypothetical protein	-
NBO_508g0009	2385.65	2527.97	2484.85	2147.58	2131.7	2138.52	2466.16	2139.27	0.205382	1.27179e-05	0.000133757	NBO_508g0009	KB909416.1	4997	5344	-	348	protein_coding	hypothetical protein	-
NBO_72g0004	2416.33	2536.1	2444.16	2890.68	2790.17	2773.81	2465.53	2818.22	-0.193443	2.022e-05	0.000202569	RS9	KB908980.1	37049	37612	-	564	protein_coding	40S ribosomal protein S9	-
NBO_16g0029	2382.11	2511.71	2468.21	2420.56	2529.07	2722.53	2454.01	2557.38	-0.0587604	0.254704	0.521912	MYLK	KB908924.1	90317	91447	-	1131	protein_coding	Myosin light chain kinase%2C smooth muscle	-
NBO_2g0091	2404.53	2356.11	2585.65	2789.58	2596.72	2518.37	2448.76	2634.89	-0.10497	0.0470258	0.161786	RL35A	KB908910.1	435412	435633	+	222	protein_coding	60S ribosomal protein L35A	-
NBO_655gi001	2351.43	2419.98	2547.74	2728.08	2924.53	2890.61	2439.72	2847.74	-0.221377	5.7413e-06	6.48554e-05	NBO_655gi001	KB909562.1	147	716	+	570	protein_coding	alpha%2Calpha trehalose-phosphate synthase	-
NBO_401g0006	2454.08	2402.56	2429.37	2358.21	2387.08	2348.39	2428.67	2364.56	0.038625	0.392688	0.67709	ERO1B	KB909309.1	6694	7731	+	1038	protein_coding	ERO1-like protein beta	-
NBO_64g0050	2422.22	2518.68	2325.79	2557.89	2530.02	2631.37	2422.23	2573.09	-0.0882315	0.0642727	0.20186	SYK	KB908972.1	72265	73800	-	1536	protein_coding	Lysyl-tRNA synthetase	tRNA-synt_2
NBO_975g0001	2491.84	2352.63	2405.32	2675	2601.49	2622.82	2416.59	2633.1	-0.124222	0.00667852	0.0340753	NBO_975g0001	KB909882.1	210	581	+	372	protein_coding	hypothetical protein	-
NBO_1054g0001	2385.65	2415.33	2391.45	2452.57	2477.61	2435.75	2397.48	2455.31	-0.034437	0.442904	0.71432	ZN598	KB909961.1	1416	2432	-	1017	protein_coding	Zinc finger protein 598	-
novel.250	2457.62	2344.5	2378.5	2374.22	2368.97	2355.98	2393.54	2366.39	0.0161515	0.725367	0.884407	-	KB910070.1	1	366	+	366	-	-	-
NBO_552g0006	2410.43	2378.17	2387.75	2676.68	2439.49	2430.05	2392.12	2515.41	-0.0733261	0.143685	0.356292	NBO_552g0006	KB909459.1	6617	7579	+	963	protein_coding	polyadenylate-binding protein 1	-
NBO_86g0001	2442.28	2322.43	2384.05	2441.62	2344.2	2203.09	2382.92	2329.64	0.0320089	0.528958	0.773478	TAF13	KB908994.1	382	696	-	315	protein_coding	Transcription initiation factor TFIID subunit 13	-
NBO_3g0038	2306.6	2439.72	2379.43	2153.48	2456.64	2222.09	2375.25	2277.4	0.0613897	0.260219	0.526889	TCPG	KB908911.1	143055	144629	-	1575	protein_coding	T-complex protein 1 subunit gamma	-
NBO_25g0012	2313.68	2371.21	2435.84	2420.56	2374.69	2210.69	2373.57	2335.31	0.0237385	0.636686	0.839838	NBO_25g0012	KB908933.1	201392	202745	+	1128	protein_coding	hypothetical protein	-
NBO_418g0001	2356.15	2395.59	2283.25	2403.71	2413.76	2360.73	2345	2392.73	-0.0299678	0.518108	0.767931	NBO_418g0001	KB909326.1	675	1802	-	1128	protein_coding	ornithine decarboxylase	-
NBO_628g0002	2390.37	2279.47	2341.51	2237.73	2175.53	2182.2	2337.12	2198.49	0.0879528	0.062302	0.198443	UB2G2	KB909535.1	507	1106	-	600	protein_coding	Ubiquitin-conjugating enzyme E2 G2	UQ_con
NBO_1123gi001	2330.2	2328.24	2345.21	2316.93	2317.52	2191.7	2334.55	2275.38	0.0369237	0.436036	0.710368	NBO_1123gi001	KB910030.1	149	406	-	258	protein_coding	UDP-N-acetylglucosamine pyrophosphorylase	-
NBO_10g0019	2390.37	2281.79	2328.57	2071.75	2094.53	2459.49	2333.58	2208.59	0.07988	0.188908	0.428203	ABCE1	KB908918.1	51860	52903	+	1044	protein_coding	ATP-binding cassette sub-family E member 1	ABC_tran
novel.39	2261.77	2389.78	2344.29	2428.98	2397.56	2343.64	2331.95	2390.06	-0.0355102	0.449818	0.719028	-	KB908919.1	80	2309	+	2230	-	-	-
NBO_31g0016	2298.34	2393.27	2296.2	2120.62	2151.71	2189.8	2329.27	2154.04	0.112663	0.0175323	0.0753688	VATL2	KB908939.1	68782	69243	-	462	protein_coding	Vacuolar ATP synthase 16 kDa proteolipid subunit 2	-
NBO_41g0049	2198.05	2461.78	2323.02	2103.77	2177.44	2325.59	2327.62	2202.27	0.0804008	0.1436	0.356292	PSMD3	KB908949.1	97450	98565	-	1116	protein_coding	26S proteasome non-ATPase regulatory subunit 3	-
NBO_11g0017	2252.33	2300.37	2424.74	2327.88	2208.88	2280.96	2325.81	2272.57	0.034328	0.48617	0.747221	NBO_11g0017	KB908919.1	60353	62185	-	1833	protein_coding	hypothetical protein	-
NBO_508g0027	2320.76	2342.17	2268.46	2414.66	2373.74	2477.53	2310.46	2421.98	-0.0685515	0.139874	0.352251	MOT1	KB909416.1	27343	29235	+	1893	protein_coding	helicase mot1	SNF2_N
NBO_937g0002	2252.33	2156.38	2518.14	2602.54	2520.49	2380.67	2308.95	2501.23	-0.113892	0.0496775	0.168144	Sec61beta	KB909844.1	1056	1319	-	264	protein_coding	Sec61beta	-
NBO_10g0008	2351.43	2256.24	2240.71	2380.12	2434.73	2449.99	2282.8	2421.61	-0.0855693	0.0673626	0.207531	NBO_10g0008	KB908918.1	41105	42661	-	1557	protein_coding	hypothetical protein	PUF
NBO_508g0002	2264.13	2192.38	2352.61	2270.59	2447.11	2393.02	2269.7	2370.24	-0.0609854	0.224084	0.479431	NBO_508g0002	KB909416.1	1044	1457	+	414	protein_coding	hypothetical protein	-
novel.114	2202.77	2278.31	2264.76	2051.53	1985.9	2066.35	2248.61	2034.59	0.144421	0.00270001	0.0162533	-	KB908966.1	15670	16248	-	579	-	PF00176:SNF2 family N-terminal domain	SNF2_N
NBO_4g0042	2173.28	2186.57	2328.57	1116.34	1975.42	2012.22	2229.47	1701.33	0.390291	0.14644	0.360518	TBC13	KB908912.1	87690	88709	-	1020	protein_coding	TBC1 domain family member 13	TBC
NBO_1291g0001	2196.87	2151.74	2292.5	2764.3	2762.53	2910.55	2213.7	2812.46	-0.344074	5.57034e-13	1.79889e-11	PHR	KB910198.1	1465	2793	+	1329	protein_coding	Deoxyribodipyrimidine photo-lyase	-
NBO_16g0058	2104.85	2302.69	2183.38	2727.23	2728.23	2757.67	2196.97	2737.71	-0.317502	2.87859e-11	7.61092e-10	RS16	KB908924.1	142841	143281	+	441	protein_coding	40S ribosomal protein S16	-
NBO_418g0002	2209.85	2130.83	2181.53	2395.28	2425.2	2369.28	2174.07	2396.58	-0.140494	0.00253468	0.0153931	NBO_418g0002	KB909326.1	1973	2392	+	420	protein_coding	50S ribosomal protein L24P	KOW
NBO_65g0010	2228.73	2230.7	2052.99	2152.64	2232.71	2156.56	2170.8	2180.63	-0.00791621	0.876653	0.963136	RAD13	KB908973.1	20748	22481	-	1734	protein_coding	DNA-repair protein rad13	XPG_I
NBO_16g0019	2111.92	2200.51	2188	2096.19	1899.18	2004.63	2166.81	2000	0.115225	0.0271583	0.105594	IWS1	KB908924.1	54276	54683	+	408	protein_coding	Transcription factor IWS1	-
novel.183	2124.9	2070.45	2282.33	2113.04	2244.14	2018.87	2159.23	2125.35	0.0242872	0.660944	0.850183	-	KB909400.1	4105	5600	+	1496	-	-	-
NBO_503g0008	2095.41	2070.45	2301.75	2313.56	2253.67	2083.44	2155.87	2216.89	-0.0391214	0.488686	0.748992	Sec61beta	KB909411.1	5705	5968	+	264	protein_coding	Sec61beta	-
NBO_1078gi001	2199.23	2703.31	1562.86	1405.32	1876.31	2345.54	2155.14	1875.72	0.200219	0.516169	0.765884	NBO_1078gi001	KB909985.1	4027	4821	+	795	protein_coding	arginyl tRNA synthetase	-
NBO_1191gi001	2199.23	2122.7	2108.47	1930.21	2060.23	2016.97	2143.47	2002.47	0.0981667	0.0503638	0.169987	NBO_1191gi001	KB910098.1	417	722	-	306	protein_coding	arginine/serine rich pre-mRNA splicing factor	-
NBO_60g0002	2193.33	2097.16	2114.02	1878.82	1794.36	1827.05	2134.84	1833.41	0.218845	1.25555e-05	0.000132557	FCF1	KB908968.1	1102	1632	-	531	protein_coding	rRNA-processing protein FCF1	-
NBO_55gi001	2071.81	2140.12	2126.97	1922.63	1972.56	1993.23	2112.97	1962.81	0.10693	0.0286303	0.11007	NBO_55gi001	KB908963.1	21000	21536	-	537	protein_coding	hypothetical protein	-
NBO_24g0013	2061.19	2222.57	2036.34	2086.08	2029.73	2177.46	2106.7	2097.75	0.00534005	0.919378	0.978187	PRS8	KB908932.1	67735	67950	-	216	protein_coding	26S protease regulatory subunit 8	-
NBO_19g0021	2081.25	2034.45	2114.02	2016.15	1907.76	2011.27	2076.57	1978.39	0.0701225	0.161615	0.38644	IF6	KB908927.1	145318	146043	+	726	protein_coding	Eukaryotic translation initiation factor 6	-
NBO_13g0018	2139.06	1895.11	2089.98	1660.6	1700.97	1694.1	2041.38	1685.23	0.277322	6.57112e-07	8.84202e-06	DHB12	KB908921.1	168213	169088	+	876	protein_coding	Estradiol 17-beta-dehydrogenase 12	adh_short
NBO_29g0024	2047.03	1988	2065.01	2061.64	2122.17	1912.51	2033.35	2032.11	0.00112597	0.983073	0.995693	NBO_29g0024	KB908937.1	40435	40650	+	216	protein_coding	28kDa ribonucleoprotein	-
NBO_4g0066	1991.58	2048.39	2059.46	1950.43	1896.32	2020.77	2033.14	1955.84	0.0563936	0.262931	0.529528	TCPD	KB908912.1	241446	242942	+	1497	protein_coding	T-complex protein 1 subunit delta	-
NBO_1043g0001	2005.74	1997.29	2092.75	1944.53	1946.83	1954.3	2031.93	1948.55	0.0614661	0.213221	0.462461	NBO_1043g0001	KB909950.1	621	1232	-	612	protein_coding	hypothetical protein	-
NBO_24g0016	1942.03	2123.87	2021.54	2000.98	2120.26	2103.39	2029.15	2074.88	-0.0316961	0.544399	0.783627	NBO_24g0016	KB908932.1	74519	74917	+	399	protein_coding	hypothetical protein	-
NBO_156g0002	2091.87	1913.69	2075.18	1917.57	1955.4	1861.24	2026.91	1911.4	0.0852143	0.107735	0.295619	NBO_156g0002	KB909064.1	1486	1725	-	240	protein_coding	hypothetical protein	-
NBO_508g0007	2069.45	1991.49	2010.45	2152.64	2013.53	1912.51	2023.79	2026.23	-0.00272217	0.96001	0.99183	NBO_508g0007	KB909416.1	4161	4388	-	228	protein_coding	hypothetical protein	-
NBO_378g0008	1963.26	2004.26	2102	1809.73	1783.88	1681.76	2023.17	1758.46	0.203038	0.000147901	0.00123777	NBO_378g0008	KB909286.1	7722	8180	+	459	protein_coding	hypothetical protein	-
NBO_559g0004	1925.51	2015.87	2120.49	1734.75	1651.42	1857.44	2020.63	1747.87	0.210529	0.000275682	0.00216213	NBO_559g0004	KB909466.1	3543	3887	+	345	protein_coding	calmodulin	-
NBO_559g0003	2097.77	2024	1920.74	1734.75	1928.72	1881.18	2014.17	1848.21	0.123601	0.0287378	0.110092	NBO_559g0003	KB909466.1	1994	3313	-	1320	protein_coding	hypothetical protein	-
NBO_73g0027	1967.98	1931.1	2131.59	2121.46	2105.01	2120.48	2010.23	2115.65	-0.0719971	0.166254	0.3941	NBO_73g0027	KB908981.1	46394	46951	+	558	protein_coding	hypothetical protein	-
NBO_456g0004	2069.45	1926.46	2021.54	1904.93	1831.52	1992.28	2005.82	1909.58	0.0711045	0.182134	0.418532	NBO_456g0004	KB909364.1	9738	10541	+	804	protein_coding	hypothetical protein	-
NBO_501g0005	1953.83	2118.06	1925.37	1946.22	1928.72	1846.04	1999.08	1906.99	0.0668078	0.214907	0.464993	SPT4H	KB909409.1	11478	11813	-	336	protein_coding	Transcription elongation factor SPT4	-
NBO_73g0016	2080.07	1891.62	2007.67	1874.6	1893.46	2004.63	1993.12	1924.23	0.0511896	0.342856	0.623968	NBO_73g0016	KB908981.1	35916	36710	+	795	protein_coding	hypothetical protein	-
NBO_67g0005	1951.47	1964.78	2039.11	2057.43	2079.28	1985.63	1985.12	2040.78	-0.0391043	0.433594	0.7099	NBO_67g0005	KB908975.1	4635	5030	-	396	protein_coding	UBIQUITIN/L40 ribosomal protein FUSION	ubiquitin
NBO_13g0061	2047.03	1954.33	1928.14	2363.26	2499.52	2555.4	1976.5	2472.73	-0.323445	1.9119e-10	4.33732e-09	RL4A	KB908921.1	247315	248319	-	1005	protein_coding	60S ribosomal protein L4-1	-
NBO_29gi002	2014	1942.72	1953.11	3195.67	3040.79	3192.59	1969.94	3143.02	-0.674559	1.07968e-47	9.87908e-45	NBO_29gi002	KB908937.1	36258	37643	+	1386	protein_coding	alpha%2Calpha trehalose-phosphate synthase	-
NBO_66g0031	1990.4	1949.68	1873.58	1863.65	1813.42	1729.24	1937.89	1802.1	0.103294	0.0521431	0.174307	NBO_66g0031	KB908974.1	85734	86375	-	642	protein_coding	RING finger protein	-
NBO_3g0006	1860.62	1984.52	1951.26	2402.86	2433.77	2384.47	1932.13	2407.04	-0.316611	7.23946e-11	1.75861e-09	CTK1	KB908911.1	64244	67315	-	2403	protein_coding	CTD kinase subunit alpha	Pkinase
NBO_560g0002	1990.4	1928.78	1873.58	1737.27	1771.49	1891.62	1930.92	1800.13	0.100765	0.0622428	0.198443	BMS1	KB909467.1	5170	7521	+	2352	protein_coding	Ribosome biogenesis protein BMS1	-
NBO_41g0046	1883.03	1957.81	1937.39	1931.05	1921.1	1931.51	1926.08	1927.89	-0.00112951	0.981805	0.995693	MYST4	KB908949.1	95313	96020	-	708	protein_coding	Histone acetyltransferase MYST4	MOZ_SAS
NBO_332g0002	1942.03	1905.56	1916.12	1754.12	1732.42	1683.66	1921.23	1723.4	0.156375	0.00210986	0.0130735	DNAJ	KB909240.1	1876	2391	-	516	protein_coding	Chaperone protein dnaJ	DnaJ
NBO_16g0045	1877.14	1907.88	1963.28	1578.88	1742.9	1615.29	1916.1	1645.69	0.220807	6.50791e-05	0.000595474	NBO_16g0045	KB908924.1	113856	114908	+	1053	protein_coding	hypothetical protein	-
NBO_1221g0001	1923.15	1830.08	1986.4	2246.15	2301.32	2318.95	1913.21	2288.81	-0.257153	3.37559e-07	4.82605e-06	R10A1	KB910128.1	872	1525	+	654	protein_coding	60S ribosomal protein L10a-1	-
NBO_55g0002	1921.97	1861.43	1917.97	1894.82	1913.48	1795.71	1900.46	1868	0.0249085	0.629714	0.836347	NBO_55g0002	KB908963.1	1122	1478	-	357	protein_coding	hypothetical protein	-
NBO_1078g0003	1807.52	1834.72	2051.14	1705.26	1759.1	1797.61	1897.79	1753.99	0.116113	0.0458561	0.158933	CCD94	KB909985.1	1736	2134	-	399	protein_coding	Coiled-coil domain-containing protein 94	-
NBO_76g0024	1911.35	1875.37	1893.93	1830.79	2037.36	2042.61	1893.55	1970.25	-0.0564186	0.30694	0.584584	NBO_76g0024	KB908984.1	51074	52708	+	1635	protein_coding	hypothetical protein	-
novel.124	1872.42	1852.14	1911.5	1705.26	1782.92	1836.55	1878.68	1774.91	0.0831087	0.113967	0.307099	-	KB908977.1	8488	9760	+	1204	-	-	-
NBO_1116gi001	1989.22	1864.91	1776.48	1833.32	1837.24	1936.25	1876.87	1868.94	0.0047716	0.931702	0.982087	NBO_1116gi001	KB910023.1	444	1073	-	630	protein_coding	UDP-N-acetylglucosamine pyrophosphorylase	-
NBO_921g0001	1934.95	1820.79	1847.69	1642.91	1689.54	1666.57	1867.81	1666.34	0.164476	0.00170004	0.0108526	RAD52	KB909828.1	747	1331	+	585	protein_coding	DNA repair and recombination protein RAD52	-
novel.200	1779.21	1965.94	1842.14	1917.57	1902.99	1869.78	1862.43	1896.78	-0.026744	0.615811	0.829523	-	KB909444.1	2568	6311	-	3744	-	-	-
NBO_1060gi001	1743.81	1933.43	1893	1943.69	1920.15	2069.2	1856.75	1977.68	-0.090178	0.105024	0.291202	NBO_1060gi001	KB909967.1	232	2421	+	2190	protein_coding	6-phosphofructokinase	PFK
NBO_56g0004	1848.82	1825.43	1888.38	1939.48	1996.38	1951.45	1854.21	1962.44	-0.0810243	0.105005	0.291202	RS15	KB908964.1	4850	5296	-	447	protein_coding	40S ribosomal protein S15	-
NBO_7g0066	1832.3	1904.4	1815.32	1786.14	1809.61	1849.84	1850.67	1815.2	0.0275748	0.591481	0.811218	SC61A	KB908915.1	179461	180882	-	1422	protein_coding	Protein transport protein Sec61 subunit alpha	-
NBO_41g0029	1687.18	1936.91	1918.89	1730.53	1722.89	1545.02	1847.66	1666.15	0.149736	0.0191438	0.0807214	RAB13	KB908949.1	65960	66559	-	600	protein_coding	Ras-related protein Rab-13	Ras
NBO_27gi004	1881.85	1775.5	1879.13	2675	2602.44	2411.06	1845.5	2562.83	-0.473697	5.74677e-19	5.25829e-17	NBO_27gi004	KB908935.1	110282	110692	-	411	protein_coding	60S ACIDIC ribosomal protein P2	-
NBO_14g0004	1858.26	1818.47	1844.91	1656.39	1810.56	1763.43	1840.55	1743.46	0.0789745	0.142047	0.354526	PTPA	KB908922.1	151517	152242	-	726	protein_coding	Serine/threonine-protein phosphatase 2A activator	PTPA
NBO_34g0032	1821.68	1780.15	1906.87	1734.75	1728.61	1728.29	1836.23	1730.55	0.0867161	0.0975994	0.276171	NBO_34g0032	KB908942.1	74222	74677	-	456	protein_coding	hypothetical protein	-
NBO_53g0003	1776.85	1893.94	1830.12	1761.71	1694.3	1836.55	1833.64	1764.18	0.0557201	0.30362	0.580792	NBO_53g0003	KB908961.1	20711	21523	+	813	protein_coding	hypothetical protein	-
NBO_29g0031	1873.6	1808.01	1794.05	1583.93	1630.46	1790.96	1825.22	1668.45	0.129716	0.0246989	0.0985441	GTR3	KB908937.1	50351	51547	+	1197	protein_coding	Solute carrier family 2%2C facilitated glucose transporter member 3	Sugar_tr
novel.29	1819.32	1831.24	1808.85	1786.98	1878.22	1921.06	1819.8	1862.09	-0.0327332	0.530082	0.773976	-	KB908915.1	74390	77670	-	3281	-	-	-
NBO_34g0012	1746.17	1856.79	1835.67	1915.89	1870.59	1888.77	1812.87	1891.75	-0.0611388	0.234633	0.494243	ARK1	KB908942.1	30270	31079	+	810	protein_coding	Serine/threonine-protein kinase ark1	Pkinase
NBO_501g0002	1782.75	1780.15	1864.33	1637.01	1457.98	1609.59	1809.08	1568.19	0.206351	0.000381063	0.0028816	NBO_501g0002	KB909409.1	2842	3415	-	495	protein_coding	hypothetical protein	-
NBO_24g0034	1765.05	1833.56	1819.94	1792.88	1739.09	1713.1	1806.19	1748.36	0.0468495	0.367418	0.650685	NBO_24g0034	KB908932.1	169552	169848	-	297	protein_coding	hypothetical protein	-
NBO_376g0008	1813.42	1813.82	1790.35	1587.31	1663.81	1487.09	1805.87	1579.4	0.193013	0.000587208	0.00420858	SAR1	KB909284.1	11100	11747	+	648	protein_coding	Small COPII coat GTPase SAR1	Arf
NBO_463g0009	1773.31	1816.14	1804.22	1813.94	1737.18	1819.45	1797.89	1790.19	0.00612063	0.905616	0.974752	NBO_463g0009	KB909371.1	9817	10434	+	618	protein_coding	hypothetical protein	-
NBO_87g0001	1768.59	1744.15	1869.88	1782.77	1655.23	1543.12	1794.21	1660.37	0.112002	0.0643045	0.20186	HD8	KB908995.1	591	959	-	369	protein_coding	Homeobox protein HD-8	Homeobox
NBO_671g0001	1805.16	1752.28	1799.6	1760.86	1806.75	1779.57	1785.68	1782.39	0.00309331	0.951758	0.990079	EI2BE	KB909578.1	10	1401	-	1392	protein_coding	Translation initiation factor eIF-2B subunit epsilon	-
NBO_12g0017	1755.61	1758.08	1835.67	1711.16	1712.41	1586.8	1783.12	1670.12	0.0950104	0.083603	0.244659	UBE2W	KB908920.1	382832	383272	-	441	protein_coding	ubiquitin-conjugating enzyme E2 W	UQ_con
NBO_20g0017	1711.96	1737.18	1865.26	1699.36	1582.81	1580.15	1771.47	1620.77	0.129108	0.0239721	0.0967481	NSA2	KB908928.1	25676	26014	+	339	protein_coding	Ribosome biogenesis protein NSA2	-
NBO_1271g0001	1737.91	1785.95	1782.03	1763.39	1760.05	1825.15	1768.63	1782.87	-0.0111027	0.829518	0.942478	NBO_1271g0001	KB910178.1	75	1070	+	996	protein_coding	hypothetical protein	-
NBO_594g0001	1774.49	1650.09	1870.81	1982.45	1757.2	1724.49	1765.13	1821.38	-0.0448424	0.483009	0.744865	SC61G	KB909501.1	469	744	+	276	protein_coding	protein transport protein Sec61 subunit gamma	-
NBO_64g0002	1749.71	1744.15	1794.98	1703.57	1780.07	1764.38	1762.95	1749.34	0.0122149	0.814437	0.933457	NBO_64g0002	KB908972.1	9669	10145	+	477	protein_coding	hypothetical protein	-
NBO_13g0040	1714.32	1804.53	1756.14	1556.97	1678.1	1611.49	1758.33	1615.52	0.122789	0.024637	0.0984402	NBO_13g0040	KB908921.1	206823	207485	+	663	protein_coding	hypothetical protein	-
NBO_41g0032	1658.86	1738.34	1832.89	1628.59	1594.24	1711.2	1743.37	1644.68	0.0857319	0.13254	0.341949	RRP40	KB908949.1	68848	69393	-	546	protein_coding	Exosome complex exonuclease RRP40	-
NBO_384g0004	1703.7	1732.54	1772.78	1565.4	1583.76	1577.3	1736.34	1575.49	0.141101	0.00740931	0.0369834	NBO_384g0004	KB909292.1	13460	14041	-	582	protein_coding	hypothetical protein	-
NBO_24g0014	1729.65	1711.63	1718.22	1507.27	1543.74	1691.26	1719.84	1580.75	0.122259	0.0335893	0.124767	NBO_24g0014	KB908932.1	71214	71810	+	597	protein_coding	Tetratricopeptide TPR-1	-
NBO_460g0011	1842.92	1590.87	1708.05	1774.34	1842.01	1731.14	1713.94	1782.5	-0.0567481	0.339051	0.619638	NBO_460g0011	KB909368.1	10239	10802	-	564	protein_coding	hypothetical protein	-
NBO_229g0001	1748.53	1720.92	1652.56	1514.85	1681.91	1608.64	1707.34	1601.8	0.09187	0.108818	0.296923	NBO_229g0001	KB909137.1	177	377	+	201	protein_coding	hypothetical protein	-
NBO_508g0025	1750.89	1617.58	1725.62	1394.37	1491.33	1454.8	1698.03	1446.83	0.231936	4.96827e-05	0.000465458	NBO_508g0025	KB909416.1	24681	25049	-	369	protein_coding	hypothetical protein	-
NBO_975g0003	1682.46	1690.73	1707.12	1515.69	1518.01	1526.97	1693.44	1520.22	0.156012	0.00314119	0.0180388	TF3B	KB909882.1	2122	3351	-	1230	protein_coding	Transcription factor IIIB 90 kDa subunit	-
NBO_20g0030	1573.91	1694.22	1783.88	1505.58	1575.19	1653.27	1684	1578.01	0.0959989	0.114116	0.307099	NBO_20g0030	KB908928.1	46690	48219	+	1530	protein_coding	hypothetical protein	-
NBO_1106gi002	1695.44	1664.02	1659.96	1418.8	1539.93	1566.86	1673.14	1508.53	0.150048	0.00860966	0.0419778	NBO_1106gi002	KB910013.1	560	739	-	180	protein_coding	RAS-like GTP-binding protein	-
NBO_610g0004	1687.18	1615.25	1711.75	1371.62	1412.24	1404.47	1671.39	1396.11	0.260681	2.49559e-06	3.08577e-05	PELO	KB909517.1	3494	4639	-	1146	protein_coding	Protein pelota	-
NBO_63g0014	1703.7	1648.93	1651.64	1414.59	1401.75	1530.77	1668.09	1449.04	0.203112	0.000375246	0.00284544	SYFA	KB908971.1	19784	21205	+	1422	protein_coding	Phenylalanyl-tRNA synthetase alpha chain	tRNA-synt_2d
NBO_229g0003	1680.1	1661.7	1648.86	1569.61	1449.4	1601.04	1663.55	1540.02	0.110728	0.0510447	0.171503	NBO_229g0003	KB909137.1	1107	1541	-	435	protein_coding	ABC transporter ATP-binding protein	ABC_tran
NBO_467g0009	1619.93	1655.9	1678.45	1575.51	1733.37	1601.99	1651.43	1636.96	0.0137823	0.807352	0.93157	NBO_467g0009	KB909375.1	14518	14802	+	285	protein_coding	hypothetical protein	-
NBO_38g0020	1698.98	1585.06	1660.88	1649.65	1537.07	1496.59	1648.31	1561.1	0.0777785	0.180352	0.416602	NBO_38g0020	KB908946.1	52837	53043	+	207	protein_coding	hypothetical protein	-
NBO_20g0015	1604.59	1704.67	1598	1491.26	1386.51	1407.32	1635.75	1428.36	0.194265	0.000750324	0.00518801	NBO_20g0015	KB908928.1	23813	23971	-	159	protein_coding	hypothetical protein	-
NBO_1289g0002	1657.68	1561.84	1678.45	1621.85	1587.57	1483.29	1632.66	1564.24	0.0620344	0.283612	0.557192	NBO_1289g0002	KB910196.1	2098	3951	-	1854	protein_coding	hypothetical protein	-
NBO_10g0015	1680.1	1643.12	1573.96	1624.38	1251.19	1081.61	1632.39	1319.06	0.306954	0.0813563	0.239104	NBO_10g0015	KB908918.1	49564	49920	-	357	protein_coding	hypothetical protein	-
NBO_384g0001	1593.97	1709.31	1593.38	1526.64	1566.61	1616.24	1632.22	1569.83	0.0559548	0.319303	0.597061	PRS4	KB909292.1	9746	11014	-	699	protein_coding	26S protease regulatory subunit 4	-
novel.116	1786.29	1524.68	1585.05	1755.81	1615.21	1576.35	1632.01	1649.12	-0.0165499	0.799721	0.926249	-	KB908970.1	9828	10128	-	301	-	PF01778:Ribosomal L28e protein family	-
NBO_4g0047	1652.96	1571.13	1647.01	1771.82	1704.78	1715	1623.7	1730.53	-0.0918573	0.0863174	0.249938	PM14	KB908912.1	202450	202722	+	273	protein_coding	Pre-mRNA branch site p14-like protein	-
NBO_941g0003	1645.89	1611.77	1594.3	2241.94	2408.04	2427.2	1617.32	2359.06	-0.544536	3.13922e-25	5.74477e-23	RL5B	KB909848.1	2041	2895	-	855	protein_coding	60S ribosomal protein L5-B	-
novel.27	1632.91	1646.61	1565.63	1394.37	1315.04	1200.31	1615.05	1303.24	0.307727	1.10015e-06	1.4178e-05	-	KB908915.1	137658	139508	+	1026	-	-	-
NBO_10g0014	1597.51	1559.51	1686.78	1735.59	1657.14	1639.98	1614.6	1677.57	-0.0542726	0.331359	0.610048	NBO_10g0014	KB908918.1	49295	49492	-	198	protein_coding	hypothetical protein	-
NBO_76g0018	1542.06	1648.93	1647.01	1498.84	1452.26	1477.59	1612.67	1476.23	0.128057	0.0218709	0.0902792	NBO_76g0018	KB908984.1	29473	29934	-	462	protein_coding	hypothetical protein	-
NBO_1218g0001	1650.6	1605.96	1570.26	1436.49	1476.08	1550.71	1608.94	1487.76	0.112689	0.0462525	0.160105	PCH2	KB910125.1	453	1547	-	1095	protein_coding	Pachytene checkpoint protein 2	AAA
NBO_417g0005	1493.69	1537.45	1719.14	1669.03	1720.03	1531.72	1583.43	1640.26	-0.0489178	0.449829	0.719028	NBO_417g0005	KB909325.1	4500	4919	+	420	protein_coding	50S ribosomal protein L24P	KOW
NBO_6g0034	1614.03	1651.25	1472.23	1465.14	1479.89	1470	1579.17	1471.68	0.0997529	0.0903175	0.259061	NBO_6g0034	KB908914.1	90651	91169	-	519	protein_coding	hypothetical protein	-
NBO_14g0005	1617.57	1510.74	1593.38	1781.93	1659.04	1707.4	1573.9	1716.12	-0.125033	0.0252352	0.0998135	NBO_14g0005	KB908922.1	152635	153720	+	1086	protein_coding	hypothetical protein	-
NBO_26g0017	1571.56	1466.62	1683.08	1580.56	1631.41	1546.91	1573.75	1586.3	-0.00948791	0.875088	0.963136	NBO_26g0017	KB908934.1	37703	39727	+	2025	protein_coding	hypothetical protein	-
NBO_923g0002	1504.3	1645.44	1553.61	1319.38	1386.51	1444.36	1567.79	1383.42	0.180999	0.00256946	0.0155699	RAD52	KB909830.1	1440	2057	+	618	protein_coding	DNA repair and recombination protein RAD52	-
novel.222	1575.09	1564.16	1547.14	1852.7	1791.5	1918.21	1562.13	1854.14	-0.247589	3.65229e-06	4.39716e-05	-	KB909659.1	42	1807	-	1766	-	-	-
NBO_64g0045	1617.57	1465.46	1585.98	1744.01	1726.7	1711.2	1556.33	1727.3	-0.149986	0.0072522	0.0365271	NBO_64g0045	KB908972.1	65033	65623	+	591	protein_coding	hypothetical protein	-
NBO_1299g0001	1546.78	1617.58	1499.97	1338.76	1422.72	1432.96	1554.78	1398.15	0.152796	0.00897257	0.043295	NBO_1299g0001	KB910206.1	983	1663	+	681	protein_coding	hypothetical protein	-
NBO_370g0003	1643.53	1572.29	1444.49	1464.3	1460.84	1403.52	1553.43	1442.89	0.104233	0.0860939	0.249554	XPA	KB909278.1	6219	6788	-	570	protein_coding	DNA-repair protein	-
NBO_220g0002	1511.38	1568.8	1544.36	1422.17	1399.85	1390.23	1541.52	1404.08	0.134613	0.0149527	0.0659676	SYNC	KB909128.1	2860	3804	+	945	protein_coding	Asparaginyl-tRNA synthetase%2C cytoplasmic	tRNA-synt_2
NBO_19g0015	1637.63	1530.48	1450.04	1439.02	1526.59	1581.1	1539.38	1515.57	0.0214449	0.728624	0.885772	MTR4	KB908927.1	129134	131566	-	2433	protein_coding	ATP-dependent RNA helicase DOB1	DEAD
NBO_27g0054	1507.84	1473.58	1607.25	1361.51	1548.5	1405.42	1529.56	1438.48	0.0906263	0.15175	0.36994	NBO_27g0054	KB908935.1	100219	100641	+	423	protein_coding	hypothetical protein	-
NBO_938g0002	1517.28	1406.23	1654.41	1653.02	1520.87	1417.77	1525.98	1530.55	-0.00330648	0.96206	0.99183	Sec61beta	KB909845.1	949	1212	-	264	protein_coding	Sec61beta	-
NBO_64g0036	1524.36	1509.58	1541.59	1784.45	1872.5	1772.92	1525.18	1809.96	-0.246378	4.29111e-06	5.01238e-05	RL27	KB908972.1	53914	54291	-	378	protein_coding	60S ribosomal protein L27	-
NBO_80g0034	1549.14	1437.59	1566.56	2164.43	2051.65	2152.77	1517.76	2122.95	-0.483348	8.28596e-19	7.1078e-17	Z856	KB908988.1	62912	63757	-	846	protein_coding	Zinc finger C2H2 protein	-
NBO_377g0006	1432.33	1539.77	1579.5	1492.1	1468.46	1472.84	1517.2	1477.8	0.03923	0.496484	0.753891	MUTS	KB909285.1	7942	9522	+	1581	protein_coding	DNA mismatch repair protein mutS	-
NBO_10g0020	1475.99	1542.1	1521.24	1303.38	1348.39	1326.6	1513.11	1326.12	0.190842	0.000741535	0.00514019	NBO_10g0020	KB908918.1	52999	53685	+	687	protein_coding	Putative zinc finger protein	-
NBO_27g0013	1490.15	1445.72	1573.96	1555.29	1483.71	1488.99	1503.27	1509.33	-0.00475401	0.9343	0.982626	NBO_27g0013	KB908935.1	37853	38122	-	270	protein_coding	hypothetical protein	-
NBO_175g0001	1492.51	1537.45	1478.7	1621.85	1692.4	1615.29	1502.89	1643.18	-0.129079	0.0184764	0.0783063	NBO_175g0001	KB909083.1	237	797	+	561	protein_coding	hypothetical protein	-
NBO_415g0003	1531.44	1514.23	1462.98	1467.67	1325.52	1275.33	1502.88	1356.17	0.146336	0.0205242	0.0854917	NBO_415g0003	KB909323.1	7682	7975	-	294	protein_coding	hypothetical protein	-
NBO_18g0007	1479.53	1522.36	1505.52	1509.79	1712.41	1700.75	1502.47	1640.98	-0.126135	0.0376324	0.136281	NBO_18g0007	KB908926.1	37294	38451	-	1158	protein_coding	hypothetical protein	-
NBO_508g0013	1445.31	1525.84	1534.19	1683.35	1696.21	1767.22	1501.78	1715.59	-0.190944	0.000541664	0.0039224	ABCB7	KB909416.1	11326	13194	-	1602	protein_coding	ATP-binding cassette sub-family B member 7%2C mitochondrial	ABC_tran
NBO_33g0004	1467.73	1508.42	1499.97	1427.23	1337.91	1354.14	1492.04	1373.09	0.119417	0.0369516	0.134653	YCF8	KB908941.1	5439	6677	+	1239	protein_coding	GATA zinc finger domain-containing protein	GATA
NBO_60g0027	1546.78	1432.94	1490.73	1482.83	1510.39	1594.39	1490.15	1529.21	-0.0369681	0.523625	0.769735	NBO_60g0027	KB908968.1	49210	49968	-	759	protein_coding	histone-binding protein N1/N2	-
NBO_33g0007	1451.21	1533.97	1484.25	1410.38	1330.28	1260.13	1489.81	1333.6	0.158904	0.00901502	0.0433784	IDI1	KB908941.1	8975	9697	-	723	protein_coding	Isopentenyl-diphosphate Delta-isomerase 1	NUDIX
NBO_508g0004	1550.32	1419.01	1462.98	1459.24	1489.42	1354.14	1477.44	1434.27	0.0421635	0.487601	0.748582	SMD2	KB909416.1	2216	2494	-	279	protein_coding	small nuclear ribonucleoprotein Sm D2	-
novel.125	1453.57	1544.42	1433.39	1510.64	1498.95	1401.62	1477.13	1470.4	0.00532085	0.928151	0.981306	-	KB908978.1	43158	44390	+	1233	-	PF00625:Guanylate kinase	-
NBO_383g0003	1418.18	1377.2	1592.45	1391	1424.62	1402.57	1462.61	1406.07	0.0594907	0.346582	0.625917	NBO_383g0003	KB909291.1	3083	3580	-	498	protein_coding	hypothetical protein	-
NBO_34g0009	1434.69	1389.98	1532.34	1268.83	1359.83	1363.64	1452.34	1330.77	0.128432	0.0366254	0.133693	RBBP4	KB908942.1	23137	24303	-	1167	protein_coding	Histone-binding protein RBBP4	-
NBO_59gi001	1431.15	1367.91	1544.36	1830.79	1830.57	1879.28	1447.81	1846.88	-0.348962	1.40534e-09	2.79541e-08	NBO_59gi001	KB908967.1	10100	10546	-	447	protein_coding	ribosomal protein S15	-
NBO_34g0037	1442.95	1415.52	1484.25	1492.94	1557.08	1655.17	1447.58	1568.4	-0.114196	0.0522575	0.174307	AKR1	KB908942.1	80100	80795	-	696	protein_coding	Palmitoyltransferase akr1	-
NBO_554g0002	1412.28	1466.62	1462.98	1281.47	1297.88	1284.82	1447.29	1288.06	0.16868	0.00310739	0.0178995	KCY	KB909461.1	929	1582	+	654	protein_coding	Cytidylate kinase	-
novel.96	1448.85	1441.07	1446.34	1529.17	1544.69	1513.68	1445.42	1529.18	-0.0812485	0.137167	0.349279	-	KB908941.1	67737	72221	-	4485	-	-	-
NBO_18g0032	1432.33	1403.91	1489.8	1797.09	1738.14	1696.95	1442.02	1744.06	-0.273632	8.44467e-07	1.11984e-05	RS17	KB908926.1	227867	228229	+	363	protein_coding	40S ribosomal protein S17	-
NBO_19g0001	1398.12	1507.26	1404.72	1430.6	1326.47	1500.38	1436.7	1419.15	0.0170288	0.785591	0.91881	NBO_19g0001	KB908927.1	12899	13384	+	486	protein_coding	hypothetical protein	-
NBO_60g0020	1446.49	1398.11	1454.66	1333.71	1355.06	1344.65	1433.09	1344.47	0.092722	0.102151	0.285545	NBO_60g0020	KB908968.1	28073	28885	-	813	protein_coding	hypothetical protein	-
NBO_224g0001	1447.67	1408.56	1437.09	1371.62	1299.79	1444.36	1431.11	1371.92	0.0610145	0.307151	0.584584	NBO_224g0001	KB909132.1	30	2431	-	2334	protein_coding	hypothetical protein	-
NBO_72g0008	1400.48	1435.26	1444.49	1332.02	1330.28	1263.93	1426.74	1308.75	0.124712	0.0313299	0.11797	BRR6	KB908980.1	41515	42168	+	654	protein_coding	Nucleus export protein BRR6	-
NBO_41g0023	1251.82	1550.22	1475.93	1336.23	1421.77	1275.33	1425.99	1344.44	0.0859535	0.240302	0.500568	NBO_41g0023	KB908949.1	59925	60308	-	384	protein_coding	hypothetical protein	-
NBO_83g0009	1295.47	1567.64	1385.3	1305.06	1410.33	1454.8	1416.14	1390.06	0.0271183	0.700112	0.870745	NBO_83g0009	KB908991.1	17237	17419	+	183	protein_coding	vacuolar ATP synthase 95kDa subunit	-
NBO_28g0012	1428.79	1370.24	1449.11	1301.69	1322.66	1290.52	1416.05	1304.96	0.11868	0.0401186	0.143393	SPT4H	KB908936.1	134977	135312	+	336	protein_coding	Transcription elongation factor SPT4	-
NBO_6g0078	1336.77	1446.88	1387.15	1134.03	1235.94	1225.95	1390.26	1198.64	0.214829	0.000585198	0.00420515	NBO_6g0078	KB908914.1	247115	247651	-	537	protein_coding	hypothetical protein	-
NBO_508g0005	1400.48	1283.14	1455.59	1273.89	1262.63	1297.17	1379.74	1277.89	0.112259	0.0721543	0.219616	RPC10	KB909416.1	2503	2853	-	351	protein_coding	DNA-directed RNA polymerase III subunit RPC10	-
NBO_28g0064	1296.65	1362.11	1449.11	1291.58	1247.38	1262.03	1369.29	1267	0.113616	0.0652597	0.202695	MED6	KB908936.1	257618	258121	+	504	protein_coding	Mediator of RNA polymerase II transcription subunit 6	-
NBO_41g0041	1442.95	1173.99	1463.91	1571.3	1490.38	1402.57	1360.28	1488.08	-0.128582	0.0879558	0.253047	NBO_41g0041	KB908949.1	78706	78909	+	204	protein_coding	Ribosomal protein S28e	-
NBO_792g0001	1363.9	1269.21	1436.17	2016.15	1893.46	1680.81	1356.43	1863.47	-0.457485	3.1181e-11	8.0747e-10	NBO_792g0001	KB909699.1	305	592	-	288	protein_coding	Ribosomal protein L36e	-
NBO_836g0001	1383.96	1379.53	1279.88	1396.05	1333.14	1414.92	1347.79	1381.37	-0.037367	0.535144	0.778056	SYSC	KB909743.1	249	1085	+	837	protein_coding	Seryl-tRNA synthetase%2C cytoplasmic	tRNA-synt_2b
NBO_6g0022	1294.29	1313.34	1429.69	1456.71	1497.05	1385.48	1345.77	1446.41	-0.10214	0.0978409	0.276171	RS15A	KB908914.1	73185	73568	-	384	protein_coding	40S ribosomal protein S15a	-
NBO_64g0046	1349.74	1353.98	1300.22	1572.14	1882.03	1766.27	1334.65	1740.15	-0.382469	7.17527e-09	1.30438e-07	UBE3A	KB908972.1	66315	67532	+	1218	protein_coding	Ubiquitin-protein ligase E3A	HECT
NBO_66g0042	1294.29	1349.33	1351.09	1320.23	1359.83	1284.82	1331.57	1321.62	0.0114179	0.846389	0.949076	NBO_66g0042	KB908974.1	120531	121964	-	1434	protein_coding	hypothetical protein	-
NBO_508g0016	1349.74	1308.69	1333.52	1272.2	1303.6	1249.69	1330.65	1275.16	0.0615381	0.292702	0.569027	MYL9	KB909416.1	14966	15442	+	477	protein_coding	Myosin regulatory light polypeptide 9	-
NBO_12g0031	1258.9	1340.04	1389	1398.58	1304.56	1357.94	1329.31	1353.69	-0.025188	0.682203	0.860987	BRE1	KB908920.1	443870	444331	-	462	protein_coding	E3 ubiquitin-protein ligase BRE1	-
NBO_3g0004	1296.65	1315.66	1372.36	1514.85	1493.23	1628.58	1328.22	1545.55	-0.217219	0.000264297	0.00207879	NBO_3g0004	KB908911.1	61743	63098	+	1356	protein_coding	hypothetical protein	-
NBO_508g0017	1290.75	1393.46	1300.22	1124.76	1138.75	1087.3	1328.15	1116.94	0.249158	5.947e-05	0.000549647	NBO_508g0017	KB909416.1	15486	16100	-	615	protein_coding	hypothetical protein	-
NBO_6g0064	1315.53	1341.21	1322.42	1283.16	1193.06	1311.41	1326.38	1262.54	0.0708073	0.245505	0.508549	NBO_6g0064	KB908914.1	149823	150041	+	219	protein_coding	hypothetical protein	-
NBO_15gi001	1304.91	1351.66	1302.07	1236.82	1275.97	1356.04	1319.55	1289.61	0.0333327	0.584837	0.808863	NBO_15gi001	KB908923.1	64579	65334	+	756	protein_coding	DNA replication factor c subunit	-
NBO_28g0070	1307.27	1302.89	1345.54	1392.68	1457.98	1432.01	1318.56	1427.56	-0.113429	0.0487448	0.165768	CHD9	KB908936.1	266762	270211	+	3450	protein_coding	Chromodomain-helicase-DNA-binding protein 9	SNF2_N
NBO_427g0004	1354.46	1270.37	1314.1	1412.9	1493.23	1496.59	1312.98	1467.57	-0.160081	0.00648288	0.0332006	NBO_427g0004	KB909335.1	7717	8538	-	822	protein_coding	hypothetical protein	-
NBO_33g0014	1334.41	1233.21	1356.64	1714.53	1724.8	1688.41	1308.08	1709.24	-0.384687	2.39394e-11	6.63773e-10	RBP2	KB908941.1	16095	16790	-	696	protein_coding	E3 SUMO-protein ligase RanBP2	-
NBO_153g0003	1270.69	1422.49	1220.69	1055.68	1111.11	1152.83	1304.63	1106.54	0.236607	0.000640942	0.0045345	TMA20	KB909061.1	2209	2709	-	501	protein_coding	Translation machinery-associated protein 20	-
novel.88	1270.69	1349.33	1280.8	804.605	852.869	845.153	1300.28	834.209	0.64064	1.3988e-22	1.91985e-20	-	KB908936.1	189421	190225	+	805	-	-	-
NBO_37g0009	1307.27	1229.73	1360.33	1604.16	1515.15	1444.36	1299.11	1521.22	-0.226978	0.000297034	0.00230328	RS263	KB908945.1	66653	66964	+	312	protein_coding	40S ribosomal protein S26-3	-
novel.193	1250.64	1372.56	1270.63	1305.06	1255.96	1294.32	1297.94	1285.11	0.0134877	0.82575	0.939363	-	KB909435.1	1099	2604	-	1506	-	-	-
NBO_401g0008	1247.1	1336.56	1297.45	1211.54	1165.43	1202.21	1293.7	1193.06	0.116757	0.0543866	0.179709	TFS2	KB909309.1	8369	8881	-	513	protein_coding	Transcription elongation factor S-II	-
NBO_41g0026	1304.91	1252.95	1320.57	1483.68	1290.26	1377.88	1292.81	1383.94	-0.098623	0.125571	0.329534	NBO_41g0026	KB908949.1	64786	65046	-	261	protein_coding	phospholipid-transporting ATPase IIA	-
NBO_1278g0003	1313.17	1316.82	1248.44	1196.38	1168.29	1214.55	1292.81	1193.07	0.114569	0.0578561	0.187947	NIP7	KB910185.1	2710	3243	+	534	protein_coding	60S ribosome subunit biogenesis protein NIP7	-
NBO_41g0036	1268.33	1239.02	1364.03	1593.2	1557.08	1521.28	1290.46	1557.19	-0.269411	6.02193e-06	6.74702e-05	RS3	KB908949.1	73308	73952	-	645	protein_coding	40S ribosomal protein S3	-
NBO_884g0001	1262.44	1284.31	1320.57	1134.87	1096.82	1111.04	1289.1	1114.24	0.210846	0.000513078	0.0037358	NBO_884g0001	KB909791.1	96	668	+	573	protein_coding	hypothetical protein	-
NBO_13g0030	1277.77	1239.02	1346.46	1246.09	1263.58	1252.54	1287.75	1254.07	0.0398956	0.509617	0.76027	NBO_13g0030	KB908921.1	195209	195763	-	555	protein_coding	hypothetical protein	-
NBO_22g0003	1317.89	1212.31	1318.72	1460.93	1437.01	1341.8	1282.97	1413.25	-0.139164	0.025283	0.0998586	UBP15	KB908930.1	235788	238463	+	2676	protein_coding	Ubiquitin carboxyl-terminal hydrolase 15	UCH
NBO_1508g0001	1260.08	1305.21	1278.03	1258.72	1202.59	1194.61	1281.1	1218.64	0.0715162	0.233987	0.493692	NBO_1508g0001	KB910415.1	910	1302	-	393	protein_coding	hypothetical protein	-
NBO_70g0014	1218.78	1376.04	1243.81	1422.17	1440.82	1474.74	1279.55	1445.91	-0.176903	0.00429669	0.0238271	PUB1	KB908978.1	42059	42415	-	357	protein_coding	E3 ubiquitin-protein ligase pub1	-
NBO_41g0003	1234.12	1309.85	1265.08	1162.68	1184.49	1231.64	1269.69	1192.94	0.0903164	0.13973	0.352212	AMPA	KB908949.1	2169	3686	+	1518	protein_coding	cytosol aminopeptidase	-
NBO_72g0006	1313.17	1272.69	1216.07	1364.04	1475.13	1432.01	1267.31	1423.73	-0.168716	0.00558058	0.0291784	RL21	KB908980.1	38008	38604	+	597	protein_coding	60S ribosomal protein L21	-
NBO_13g0009	1224.68	1319.14	1251.21	1305.9	1347.44	1356.04	1265.01	1336.46	-0.0792034	0.186219	0.426006	NBO_13g0009	KB908921.1	144596	145564	+	969	protein_coding	hypothetical protein	-
NBO_38g0021	1297.83	1234.37	1254.91	1364.88	1321.71	1356.04	1262.37	1347.54	-0.0946974	0.107037	0.294406	NBO_38g0021	KB908946.1	53906	54127	-	222	protein_coding	hypothetical protein	-
NBO_13g0031	1205.8	1317.98	1257.69	1080.95	1132.08	1206.95	1260.49	1139.99	0.145753	0.0264059	0.102961	IF4E2	KB908921.1	195800	196318	+	519	protein_coding	eukaryotic translation initiation factor 4E-2	-
NBO_22g0006	1302.55	1247.15	1229.94	1243.56	1265.49	1289.57	1259.88	1266.2	-0.00784785	0.895783	0.969989	BIMA	KB908930.1	242781	244196	+	1416	protein_coding	Protein bimA	-
NBO_15g0019	1224.68	1244.82	1307.62	1498	1381.74	1241.14	1259.04	1373.63	-0.125627	0.0722451	0.219616	NBO_15g0019	KB908923.1	166694	166885	+	192	protein_coding	hypothetical protein	-
NBO_76g0008	1181.03	1304.05	1278.95	1196.38	1234.04	1179.42	1254.68	1203.28	0.061205	0.329803	0.607999	NBO_76g0008	KB908984.1	10626	11357	+	732	protein_coding	hypothetical protein	-
NBO_264g0006	1210.52	1270.37	1260.46	1177.84	1156.85	1148.08	1247.12	1160.92	0.103518	0.0875757	0.252516	NBO_264g0006	KB909172.1	4865	5497	-	633	protein_coding	hypothetical protein	-
NBO_43g0009	1277.77	1277.34	1182.78	1078.42	1146.37	1149.98	1245.96	1124.92	0.146448	0.0221593	0.0908884	SPB4	KB908951.1	36737	38359	-	1623	protein_coding	ATP-dependent rRNA helicase SPB4	DEAD
NBO_18g0028	1284.85	1237.86	1207.75	1390.16	1389.37	1409.22	1243.49	1396.25	-0.168232	0.0041166	0.0229676	NBO_18g0028	KB908926.1	222195	223490	-	1296	protein_coding	sugar permease	-
NBO_193g0004	1159.79	1281.98	1279.88	1075.05	1197.83	1154.73	1240.55	1142.54	0.12064	0.072389	0.219809	IF4E2	KB909101.1	3950	4468	-	519	protein_coding	Eukaryotic translation initiation factor 4E-2	-
novel.240	1168.05	1279.66	1273.41	1527.49	1574.23	1445.31	1240.37	1515.68	-0.288273	3.18027e-06	3.89725e-05	-	KB909939.1	16	1311	-	1296	-	-	-
NBO_80g0032	1215.24	1236.7	1255.84	1371.62	1342.67	1308.56	1235.92	1340.95	-0.117407	0.0467553	0.161235	NBO_80g0032	KB908988.1	62238	62441	-	204	protein_coding	hypothetical protein	-
NBO_16g0036	1243.56	1245.99	1217	1111.28	1159.71	1152.83	1235.51	1141.27	0.114391	0.0601227	0.193478	NBO_16g0036	KB908924.1	102206	103726	+	1521	protein_coding	histone H1	-
NBO_6g0111	1178.67	1300.56	1222.54	1086.85	1093.96	1142.38	1233.92	1107.73	0.155758	0.0149467	0.0659676	NBO_6g0111	KB908914.1	402699	403058	-	360	protein_coding	hypothetical protein	-
NBO_371g0002	1346.2	1185.6	1168.91	1147.51	1292.17	1290.52	1233.57	1243.4	-0.0120296	0.865878	0.960537	SYY	KB909279.1	472	1422	-	951	protein_coding	Tyrosyl-tRNA synthetase	-
NBO_298g0001	1104.34	1301.72	1290.05	1144.14	1065.37	1061.66	1232.04	1090.39	0.176935	0.0136005	0.0606061	RPB9	KB909206.1	960	1292	+	333	protein_coding	DNA-directed RNA polymerase II subunit RPB9	-
NBO_11g0046	1253	1206.5	1229.94	1150.04	1197.83	1298.12	1229.81	1215.33	0.0178357	0.781975	0.91671	XPP1	KB908919.1	130299	131057	-	759	protein_coding	Xaa-Pro aminopeptidase 1	Peptidase_M24
NBO_378g0010	1176.31	1288.95	1223.47	1109.6	1028.21	1166.12	1229.58	1101.31	0.158753	0.0184854	0.0783063	MED6	KB909286.1	12880	13383	+	504	protein_coding	Mediator of RNA polymerase II transcription subunit 6	-
NBO_53g0019	1204.62	1316.82	1163.36	1248.61	1168.29	1172.77	1228.27	1196.56	0.035586	0.589541	0.810361	BIR1	KB908961.1	51049	51705	+	657	protein_coding	Protein bir1	BIR
NBO_66g0033	1222.32	1219.28	1218.84	1141.61	1135.89	1262.03	1220.15	1179.84	0.0488975	0.445633	0.715358	TCPE	KB908974.1	86880	88475	+	1596	protein_coding	T-complex protein 1 subunit epsilon	-
NBO_367g0004	1201.08	1244.82	1190.18	1087.69	1130.17	1177.52	1212.03	1131.79	0.098875	0.116136	0.310716	NBO_367g0004	KB909275.1	7666	8019	+	354	protein_coding	hypothetical protein	-
NBO_1218g0002	1185.75	1254.11	1180	1513.16	1449.4	1509.88	1206.62	1490.81	-0.306118	2.22303e-07	3.28077e-06	Z561	KB910125.1	1710	2804	-	1095	protein_coding	Zinc finger C2H2 protein	-
NBO_2g0019	1159.79	1219.28	1225.32	1212.38	1358.87	1335.15	1201.46	1302.14	-0.114424	0.0764176	0.229253	MKLN1	KB908910.1	166747	167484	+	738	protein_coding	Muskelin	-
NBO_1553gi001	1124.39	1221.6	1243.81	1225.86	984.372	1181.31	1196.6	1130.52	0.0819851	0.293948	0.571046	NBO_1553gi001	KB910460.1	1619	2411	+	793	protein_coding	sugar permease	-
NBO_386g0010	1138.55	1205.34	1244.74	1157.62	1233.09	1153.78	1196.21	1181.49	0.0196087	0.759361	0.905327	NBO_386g0010	KB909294.1	14409	14630	+	222	protein_coding	hypothetical protein	-
NBO_41g0045	1179.85	1177.47	1229.02	1117.18	1132.08	1093.95	1195.45	1114.4	0.102258	0.0978925	0.276171	NBO_41g0045	KB908949.1	91502	91939	-	438	protein_coding	hypothetical protein	-
NBO_62g0003	1125.57	1212.31	1239.19	1221.65	1111.11	1129.09	1192.36	1153.95	0.0476809	0.47223	0.736193	BRD1	KB908970.1	3212	4318	+	1107	protein_coding	Bromodomain-containing protein 1	-
NBO_3g0048	1170.41	1215.79	1188.33	1380.89	1295.03	1273.43	1191.51	1316.45	-0.144651	0.0187661	0.0793729	NBO_3g0048	KB908911.1	157186	157569	+	384	protein_coding	actin-binding protein of the ADF family	Cofilin_ADF
NBO_4g0031	1245.92	1134.51	1180	1623.53	1779.11	1768.17	1186.81	1723.61	-0.537956	2.6047e-18	2.10291e-16	EF2	KB908912.1	64191	66710	+	2520	protein_coding	elongation factor 2	GTP_EFTU
NBO_27gi002	1206.98	1117.09	1197.58	1068.31	1229.27	1222.15	1173.88	1173.25	0.00245882	0.97187	0.993587	NBO_27gi002	KB908935.1	92430	93218	-	789	protein_coding	zinc finger domain containing protein	-
NBO_38g0030	1151.53	1134.51	1217.92	1242.71	474.557	513.739	1167.99	743.67	0.650985	0.142429	0.354596	NBO_38g0030	KB908946.1	81103	82704	+	1602	protein_coding	hypothetical protein	-
NBO_469g0006	1091.36	1221.6	1188.33	1150.88	1271.2	1113.89	1167.1	1178.66	-0.0132471	0.849017	0.951246	RPB2	KB909377.1	9314	12934	-	3621	protein_coding	DNA-directed RNA polymerase II subunit RPB2	RNA_pol_Rpb2_6
NBO_4g0052	1152.71	1128.7	1204.97	1123.08	1265.49	1255.38	1162.13	1214.65	-0.0615851	0.356546	0.638018	NUP98	KB908912.1	222023	224035	+	2013	protein_coding	nuclear pore complex protein Nup98-Nup96	-
NBO_16g0030	1150.35	1135.67	1195.73	1160.15	1162.57	1225.95	1160.58	1182.89	-0.0260879	0.676064	0.857576	NBO_16g0030	KB908924.1	91481	92116	+	636	protein_coding	hypothetical protein	-
NBO_419g0008	1147.99	1150.77	1163.36	1142.46	1201.64	1186.06	1154.04	1176.72	-0.0272739	0.657144	0.848657	RL10	KB909327.1	13140	13490	+	351	protein_coding	60S ribosomal protein L10	-
NBO_555g0001	1201.08	1157.73	1095.85	1225.86	1162.57	1191.76	1151.56	1193.4	-0.0536576	0.399458	0.682517	NBO_555g0001	KB909462.1	184	1533	+	1350	protein_coding	hypothetical protein	-
NBO_366g0006	1101.98	1251.79	1083.83	1209.01	1249.29	1135.73	1145.87	1198.01	-0.0657429	0.347229	0.625917	NBO_366g0006	KB909274.1	12817	13128	-	312	protein_coding	hypothetical protein	-
NBO_260gi001	1086.64	1151.93	1187.4	1133.19	1091.1	1087.3	1141.99	1103.86	0.050003	0.437281	0.711203	NBO_260gi001	KB909168.1	1	874	-	874	protein_coding	zinc protease	-
NBO_2g0031	1107.88	1135.67	1167.06	1532.54	1433.2	1465.25	1136.87	1477	-0.377107	3.9411e-10	8.51837e-09	RL8A	KB908910.1	183515	184126	-	612	protein_coding	60S ribosomal protein L8-A	-
NBO_12g0020	1249.46	903.427	1257.69	1064.1	991.043	1060.71	1136.86	1038.62	0.130868	0.403664	0.685254	NOP10	KB908920.1	384783	384938	+	156	protein_coding	H/ACA ribonucleoprotein complex subunit 3	-
NBO_32gi001	1080.74	1208.83	1109.72	973.109	986.278	1018.93	1133.1	992.773	0.190512	0.00465425	0.0253491	NBO_32gi001	KB908940.1	128504	129676	-	1173	protein_coding	threonyl-tRNA synthetase	-
NBO_641g0001	1156.25	1064.84	1163.36	1310.12	1379.84	1202.21	1128.15	1297.39	-0.200877	0.00316062	0.0181126	RS263	KB909548.1	2156	2467	-	312	protein_coding	40S ribosomal protein S26-3	-
NBO_364g0017	1081.92	1206.5	1086.6	1348.03	1308.37	1362.69	1125.01	1339.7	-0.25312	7.43931e-05	0.000665176	LAMA2	KB909272.1	43192	44895	-	1704	protein_coding	Laminin subunit alpha-2	-
NBO_29g0033	1119.67	1141.48	1099.55	996.7	1040.6	1129.09	1120.23	1055.46	0.0861968	0.201313	0.445648	NBO_29g0033	KB908937.1	52254	52703	-	450	protein_coding	40S ribosomal protein S12	-
novel.139	1122.03	1149.6	1081.05	1108.75	1214.98	1136.68	1117.56	1153.47	-0.0461068	0.478521	0.741275	-	KB909052.1	10	3423	+	3414	-	-	-
NBO_456g0005	1055.96	1140.32	1136.54	1016.08	1034.88	1075.91	1110.94	1042.29	0.0933227	0.154849	0.375163	NBO_456g0005	KB909364.1	11195	11593	+	399	protein_coding	hypothetical protein	-
NBO_1373g0002	1092.54	1128.7	1108.8	1102.01	1057.75	969.552	1110.01	1043.1	0.0888371	0.190028	0.429391	NBO_1373g0002	KB910280.1	1780	2400	-	621	protein_coding	hypothetical protein	-
NBO_95g0001	1054.78	1157.73	1092.15	1159.31	1052.03	1040.77	1101.56	1084.04	0.021956	0.749597	0.89775	NBO_95g0001	KB909003.1	8790	8948	+	159	protein_coding	hypothetical protein	-
NBO_22g0005	1144.45	1049.74	1099.55	1144.98	1253.1	1067.36	1097.91	1155.15	-0.073214	0.301557	0.579269	UTP15	KB908930.1	240836	242194	+	1359	protein_coding	U3 small nucleolar RNA-associated protein 15	-
NBO_10g0092	1080.74	1061.35	1151.34	1517.38	1443.68	1357.94	1097.81	1439.67	-0.390138	1.76056e-09	3.42746e-08	RL27A	KB908918.1	194713	195036	+	324	protein_coding	60S ribosomal protein L27a	-
novel.248	1124.39	1088.06	1077.36	969.739	932.914	1085.4	1096.6	996.019	0.138589	0.0504077	0.169987	-	KB910031.1	34	4384	-	857	-	-	-
NBO_29g0034	1126.75	1059.03	1080.13	1019.45	909.091	1029.38	1088.64	985.972	0.142042	0.0419691	0.14846	NBO_29g0034	KB908937.1	59041	59196	+	156	protein_coding	hypothetical protein	-
NBO_31g0011	1140.91	1075.29	1046.84	1156.78	1161.62	1217.4	1087.68	1178.6	-0.116967	0.0693828	0.212089	PI4KB	KB908939.1	64226	65800	-	1449	protein_coding	Phosphatidylinositol 4-kinase beta	-
NBO_11g0005	1079.56	1086.9	1092.15	1000.07	948.161	1010.38	1086.2	986.205	0.139274	0.0321835	0.120524	OGFD1	KB908919.1	44866	45894	-	1029	protein_coding	2-oxoglutarate and iron-dependent oxygenase domain-containing protein 1	-
NBO_418g0006	1064.22	1121.74	1071.81	1309.27	1236.9	1133.83	1085.92	1226.67	-0.177066	0.00933164	0.0447778	H2B	KB909326.1	8170	8577	-	408	protein_coding	Histone H2B	-
NBO_367g0002	1046.52	1112.45	1095.85	1106.23	1081.57	1024.63	1084.94	1070.81	0.0188156	0.773785	0.913172	NBO_367g0002	KB909275.1	5552	6211	-	660	protein_coding	hypothetical protein	-
NBO_12g0025	1028.83	1131.03	1086.6	1124.76	1156.85	1138.58	1082.15	1140.07	-0.0747251	0.245528	0.508549	PSA2	KB908920.1	388643	389338	-	696	protein_coding	Proteasome subunit alpha type-2	Proteasome
NBO_20g0009	1065.4	1074.13	1096.78	951.204	940.538	944.862	1078.77	945.534	0.190696	0.00318713	0.0182029	NBO_20g0009	KB908928.1	17297	17557	+	261	protein_coding	hypothetical protein	-
NBO_655g0001	1106.7	1010.26	1114.35	937.723	986.278	1028.43	1077.1	984.143	0.131945	0.0571197	0.186328	NBO_655g0001	KB909562.1	788	1444	+	657	protein_coding	hypothetical protein	-
NBO_220g0003	1135.01	1056.71	1000.6	900.652	955.785	924.92	1064.11	927.119	0.197299	0.00491202	0.0263349	SYNC	KB909128.1	3834	4211	+	378	protein_coding	Asparaginyl-tRNA synthetase%2C cytoplasmic	tRNA-synt_2
NBO_199g0002	1146.81	969.616	1074.58	1128.97	1196.87	1035.07	1063.67	1120.31	-0.0747961	0.319838	0.597553	RL18A	KB909107.1	440	982	-	543	protein_coding	60S ribosomal protein L18a	-
NBO_1553g0001	1098.44	1068.32	1021.87	969.739	1009.15	961.005	1062.88	979.964	0.115961	0.0803854	0.236757	NBO_1553g0001	KB910460.1	468	1082	+	615	protein_coding	hypothetical protein	-
NBO_445gi002	972.193	1072.96	1143.01	952.889	1055.84	973.35	1062.72	994.027	0.0992207	0.180243	0.416602	NBO_445gi002	KB909353.1	2185	2928	+	744	protein_coding	D-ribose transport binding protein	-
NBO_218gi001	1084.28	1006.78	1084.75	1118.86	1058.7	1071.16	1058.6	1082.91	-0.0325005	0.620966	0.832681	NBO_218gi001	KB909126.1	1	396	-	396	protein_coding	hypothetical protein	-
NBO_61gi002	989.891	1079.93	1093.08	1021.98	1157.8	1174.67	1054.3	1118.15	-0.0825378	0.252675	0.518768	NBO_61gi002	KB908969.1	56087	58438	+	2352	protein_coding	ATPase	AAA
NBO_552g0007	1150.35	969.616	1042.21	1119.71	1067.28	1040.77	1054.06	1075.92	-0.0306747	0.669871	0.855254	NBO_552g0007	KB909459.1	7845	8369	+	525	protein_coding	hypothetical protein	-
NBO_503g0003	1022.93	1068.32	1069.03	850.944	930.056	957.207	1053.43	912.735	0.20846	0.0028788	0.0169578	RRMJ1	KB909411.1	2196	2960	-	765	protein_coding	rRNA methyltransferase 1	-
NBO_27g0025	1057.14	1038.13	1050.54	1023.66	1188.3	1057.87	1048.6	1089.94	-0.0548664	0.434479	0.7099	NBO_27g0025	KB908935.1	68958	69302	-	345	protein_coding	hypothetical protein	-
NBO_52g0011	1078.38	1076.45	985.803	986.589	904.327	976.199	1046.88	955.705	0.129034	0.0651352	0.202695	DBF4A	KB908960.1	15064	15564	+	501	protein_coding	Protein DBF4 like protein A	-
NBO_59g0002	999.33	1074.13	1057.94	1093.59	1046.31	1078.76	1043.8	1072.89	-0.0393938	0.545606	0.784525	CSTF2	KB908967.1	1342	1974	+	633	protein_coding	Cleavage stimulation factor 64 kDa subunit	RRM_1
NBO_1066g0001	1034.73	1077.61	993.201	962.156	989.137	931.567	1035.18	960.954	0.105965	0.1167	0.311616	NBO_1066g0001	KB909973.1	1147	1632	-	486	protein_coding	hypothetical protein	-
NBO_594g0004	914.381	1099.67	1082.9	1023.66	917.668	1034.13	1032.32	991.818	0.058755	0.455829	0.724316	RL21	KB909501.1	4433	4915	-	483	protein_coding	60S ribosomal protein L21	-
NBO_53g0030	1047.7	1004.45	1021.87	952.046	989.137	1031.28	1024.68	990.82	0.0489738	0.46335	0.729298	NOG1	KB908961.1	79551	79799	+	249	protein_coding	Nucleolar GTP-binding protein 1	-
NBO_55g0006	1011.13	1024.19	1034.82	914.133	941.491	880.288	1023.38	911.971	0.166677	0.0128714	0.057694	CCA12	KB908963.1	4653	5989	+	654	protein_coding	Cyclin-A1-2	-
NBO_42g0011	1051.24	1028.84	978.405	930.141	931.009	933.466	1019.5	931.539	0.1287	0.0544038	0.179709	DNJC9	KB908950.1	37188	38120	-	933	protein_coding	DnaJ subfamily C member 9	DnaJ
NBO_28g0027	969.834	1000.97	1064.41	1002.6	1050.12	1055.97	1011.74	1036.23	-0.0321083	0.633928	0.837811	IF2G	KB908936.1	166104	168290	+	1758	protein_coding	Eukaryotic translation initiation factor 2 subunit gamma	GTP_EFTU
NBO_29g0001	1064.22	1013.74	954.361	1145.83	1148.28	1149.03	1010.77	1147.71	-0.185388	0.00486174	0.0261164	NBO_29g0001	KB908937.1	55	900	-	846	protein_coding	hypothetical protein	-
NBO_11g0037	950.956	1002.13	1065.33	1106.23	1089.19	1063.56	1006.14	1086.33	-0.10876	0.106415	0.293871	NBO_11g0037	KB908919.1	104403	105467	+	1065	protein_coding	hypothetical protein	-
NBO_69g0012	1017.03	977.745	1020.94	902.337	1020.58	947.711	1005.24	956.877	0.0725294	0.301077	0.578751	NBO_69g0012	KB908977.1	27068	27271	+	204	protein_coding	hypothetical protein	-
NBO_20g0023	980.452	1054.39	956.211	1090.22	1168.29	1085.4	997.016	1114.64	-0.161887	0.017243	0.0745386	PSDE	KB908928.1	33239	34656	-	1269	protein_coding	26S proteasome non-ATPase regulatory subunit 14	Mov34
NBO_65g0011	1081.92	942.908	950.662	1006.81	983.419	922.071	991.83	970.767	0.0290269	0.692948	0.868392	NBO_65g0011	KB908973.1	22642	22932	-	291	protein_coding	hypothetical protein	-
NBO_28g0080	1001.69	989.357	983.029	1092.75	1130.17	1128.14	991.358	1117.02	-0.172157	0.0070323	0.0355866	NBO_28g0080	KB908936.1	276070	276651	-	582	protein_coding	hypothetical protein	-
NBO_66g0039	1026.47	998.647	945.113	1034.61	1119.69	1127.19	990.075	1093.83	-0.144597	0.0340005	0.125953	NBO_66g0039	KB908974.1	114238	115359	+	1122	protein_coding	hypothetical protein	-
NBO_27g0021	1011.13	1000.97	932.167	817.243	842.386	813.816	981.421	824.482	0.249796	0.00037389	0.00284301	MCR1	KB908935.1	54442	55188	-	747	protein_coding	NADH-cytochrome b5 reductase 2	NAD_binding_1
NBO_81g0018	991.071	1002.13	941.414	1197.22	1120.64	1202.21	978.205	1173.36	-0.264156	6.10058e-05	0.00056007	NBO_81g0018	KB908989.1	36393	37067	-	675	protein_coding	hypothetical protein	-
NBO_6g0095	961.575	844.205	1123.59	981.534	830.951	776.781	976.458	863.089	0.178594	0.249375	0.514195	TBP	KB908914.1	383079	383402	+	324	protein_coding	TATA-box-binding protein	-
NBO_644g0001	870.727	984.712	1073.66	994.172	1011.05	1003.74	976.365	1002.99	-0.0357063	0.638785	0.840797	ZFAN6	KB909551.1	1009	1344	+	336	protein_coding	AN1-type zinc finger protein 6	zf-AN1
NBO_11g0039	999.33	1005.61	912.746	1031.24	1116.83	1186.06	972.563	1111.38	-0.193494	0.00756728	0.0374949	NBO_11g0039	KB908919.1	108857	109789	+	933	protein_coding	hypothetical protein	SCP
novel.64	1013.49	859.301	1032.04	1339.6	1275.97	1226.9	968.277	1280.82	-0.402265	4.77956e-08	7.90356e-07	-	KB908926.1	22669	25761	+	3093	-	-	-
NBO_64g0024	881.345	1000.97	1015.4	1125.6	1202.59	1148.08	965.903	1158.76	-0.260377	0.000215043	0.00175161	RS11	KB908972.1	42022	42390	+	369	protein_coding	40S ribosomal protein S11	-
NBO_508g0029	1048.88	831.431	1013.55	949.518	803.316	846.102	964.62	866.312	0.154955	0.079015	0.233977	RPAB5	KB909416.1	31428	31640	-	213	protein_coding	DNA-directed RNA polymerases I%2C II%2C and III subunit RPABC5	-
NBO_4g0048	915.561	1072.96	900.724	986.589	903.374	1067.36	963.083	985.775	-0.0351341	0.667109	0.853315	NBO_4g0048	KB908912.1	203733	205766	+	2034	protein_coding	hypothetical protein	-
NBO_626g0004	956.855	922.006	1006.15	1042.2	956.738	944.862	961.67	981.265	-0.0285292	0.687216	0.86374	NBO_626g0004	KB909533.1	3255	3752	-	498	protein_coding	hypothetical protein	-
NBO_52g0019	873.086	1028.84	978.405	914.975	968.173	943.912	960.11	942.353	0.0281421	0.702555	0.871186	PSA3	KB908960.1	28438	29163	-	726	protein_coding	Proteasome subunit alpha type-3	Proteasome
NBO_54g0018	920.28	953.359	1001.52	925.928	923.385	911.625	958.388	920.313	0.0600714	0.380505	0.665859	NBO_54g0018	KB908962.1	41581	41880	+	300	protein_coding	hypothetical protein	-
NBO_2g0026	1030.01	868.59	974.706	2019.52	1930.63	1944.8	957.767	1964.98	-1.0366	6.51492e-59	8.94173e-56	PHR	KB908910.1	175986	177302	+	1317	protein_coding	deoxyribodipyrimidine photo-lyase	-
NBO_421g0003	943.877	948.714	973.781	863.582	826.187	848.951	955.458	846.24	0.175453	0.0105726	0.0495254	VID27	KB909329.1	2527	4302	+	1776	protein_coding	Vacuolar import and degradation protein 27	-
NBO_1300g0002	1030.01	901.104	933.091	954.574	1017.72	1035.07	954.734	1002.46	-0.0705821	0.327671	0.605287	IF6	KB910207.1	1209	1934	+	726	protein_coding	Eukaryotic translation initiation factor 6	-
NBO_1408g0003	943.877	901.104	1018.17	930.141	970.079	996.141	954.384	965.453	-0.0138821	0.845442	0.948789	NCS1	KB910315.1	2842	3501	-	660	protein_coding	Neuronal calcium sensor 1	-
NBO_61g0014	929.719	1010.26	920.145	845.889	895.75	955.308	953.374	898.982	0.0846207	0.25003	0.514879	MRCKB	KB908969.1	60571	63159	-	2589	protein_coding	Serine/threonine-protein kinase MRCK beta	Pkinase
NBO_13g0027	945.057	915.039	998.75	979.007	906.232	885.036	952.949	923.425	0.0460326	0.521018	0.768965	ELP3	KB908921.1	190015	191904	-	1890	protein_coding	Elongator complex protein 3	Radical_SAM
NBO_28g0002	949.776	944.069	954.361	930.141	1005.34	876.49	949.402	937.322	0.0187948	0.792734	0.923111	NBO_28g0002	KB908936.1	99477	101483	-	2007	protein_coding	hypothetical protein	-
NBO_13g0067	930.899	974.261	921.069	775.117	868.115	737.847	942.076	793.693	0.247045	0.00127578	0.00837803	NBO_13g0067	KB908921.1	270678	271904	-	1227	protein_coding	hypothetical protein	-
NBO_60g0014	899.043	1014.9	901.649	989.959	941.491	745.444	938.532	892.298	0.0711251	0.439889	0.712807	TAF7	KB908968.1	14170	14862	-	693	protein_coding	Transcription initiation factor TFIID subunit 7	-
NBO_1061g0001	941.517	978.906	890.552	806.29	846.198	893.583	936.992	848.69	0.142006	0.0522603	0.174307	ANP1	KB909968.1	88	1149	+	1062	protein_coding	Mitogen-activated protein kinase kinase kinase ANP1	Pkinase
NBO_84g0005	974.553	923.168	908.123	995.857	902.421	961.005	935.281	953.094	-0.0290355	0.680519	0.860048	KAD6	KB908992.1	6834	7475	-	642	protein_coding	Adenylate kinase isoenzyme 6	-
novel.185	923.82	945.231	925.693	1104.54	1022.49	1073.06	931.581	1066.7	-0.196194	0.00332721	0.0189093	-	KB909416.1	26394	27243	-	850	-	-	-
NBO_6g0084	909.662	894.137	978.405	1061.57	1095.86	1140.48	927.401	1099.31	-0.242822	0.000387566	0.00292272	RL32	KB908914.1	360114	360533	+	420	protein_coding	60S ribosomal protein L32	-
NBO_453g0001	959.215	890.653	928.468	844.204	846.198	915.424	926.112	868.609	0.092931	0.19349	0.433929	SMC3	KB909361.1	357	1721	+	1365	protein_coding	Structural maintenance of chromosomes protein 3	SMC_N
NBO_1305g0001	926.179	919.684	923.844	1029.56	1022.49	1040.77	923.236	1030.94	-0.159154	0.0152607	0.0670248	NBO_1305g0001	KB910212.1	125	466	+	342	protein_coding	60S ribosomal protein L22	-
NBO_671gi001	910.841	918.523	938.64	904.022	840.481	798.622	922.668	847.708	0.121752	0.0939363	0.26832	NBO_671gi001	KB909578.1	2110	2718	+	609	protein_coding	hiv1-tat interacting protein	MOZ_SAS
NBO_136g0003	819.993	955.682	986.728	829.881	839.528	899.281	920.801	856.23	0.107494	0.174687	0.406715	NBO_136g0003	KB909044.1	9220	9594	-	375	protein_coding	hypothetical protein	-
NBO_12g0029	930.899	919.684	904.424	1011.86	1030.11	1013.23	918.335	1018.4	-0.149727	0.0234571	0.095143	WEE1	KB908920.1	395943	396854	-	912	protein_coding	Mitosis inhibitor protein kinase wee1	Pkinase
NBO_16g0059	886.065	931.296	936.79	926.77	862.398	938.215	918.05	909.128	0.0145422	0.836481	0.944525	NBO_16g0059	KB908924.1	144474	144767	+	294	protein_coding	vacuolar ATP synthase subunit F	-
NBO_1219g0001	882.525	961.488	902.574	850.101	900.515	908.777	915.529	886.464	0.0468326	0.510101	0.760445	RAGP1	KB910126.1	477	1541	-	1065	protein_coding	Ran GTPase-activating protein	-
NBO_383gi001	901.403	860.462	981.179	995.014	923.385	948.66	914.348	955.687	-0.0620193	0.394427	0.677431	NBO_383gi001	KB909291.1	1841	2116	+	276	protein_coding	protein transport protein SEC61 gamma subunit	-
NBO_1166g0001	871.906	941.747	927.543	838.306	814.752	860.347	913.732	837.801	0.125779	0.0763592	0.229253	AMPM2	KB910073.1	775	1851	-	1077	protein_coding	Methionine aminopeptidase 2	Peptidase_M24
NBO_398g0004	959.215	843.044	931.242	966.369	967.22	961.005	911.167	964.865	-0.082012	0.247063	0.510685	NBO_398g0004	KB909306.1	6066	6866	-	801	protein_coding	hypothetical protein	-
NBO_979g0001	883.705	904.588	940.49	829.038	928.15	850.85	909.594	869.346	0.0672465	0.356367	0.638018	NBO_979g0001	KB909886.1	76	630	+	555	protein_coding	hypothetical protein	-
NBO_401g0009	897.863	922.006	902.574	1101.17	1032.97	1071.16	907.481	1068.43	-0.236245	0.000393438	0.00295079	RL27	KB909309.1	9213	9590	-	378	protein_coding	60S ribosomal protein L27	-
NBO_53gi001	947.417	856.978	914.596	1044.72	1053.94	1032.23	906.33	1043.63	-0.203296	0.00282275	0.0167716	NBO_53gi001	KB908961.1	40400	41236	-	837	protein_coding	transcriptional activator	-
NBO_64g0005	891.964	873.235	950.662	999.227	1019.63	1041.72	905.287	1020.19	-0.170199	0.0128839	0.057694	NBO_64g0005	KB908972.1	13835	14206	+	372	protein_coding	hypothetical protein	-
novel.42	870.727	805.885	1036.67	1073.37	1030.11	1002.79	904.426	1035.42	-0.191821	0.0209061	0.0868187	-	KB908919.1	113169	114416	+	590	-	-	-
NBO_49g0003	886.065	873.235	947.888	1326.12	1336	1275.33	902.396	1312.48	-0.538585	1.39383e-16	7.5021e-15	ALDOB	KB908957.1	2483	3496	+	1014	protein_coding	Fructose-bisphosphate aldolase B	-
NBO_520g0001	896.683	913.878	893.326	944.463	862.398	908.777	901.296	905.213	-0.00730416	0.917072	0.977572	DNAJ	KB909428.1	2149	2526	-	378	protein_coding	Chaperone protein dnaJ	DnaJ
NBO_386g0014	943.877	826.787	914.596	888.857	904.327	776.781	895.087	856.655	0.0633246	0.427086	0.706106	VATF	KB909294.1	18187	18480	-	294	protein_coding	Vacuolar proton pump subunit F	-
NBO_59g0013	917.92	837.237	923.844	930.983	968.173	950.559	893.001	949.905	-0.0876489	0.213288	0.462461	NBO_59g0013	KB908967.1	27783	28361	-	579	protein_coding	hypothetical protein	-
NBO_437g0005	855.389	875.558	946.963	953.731	847.151	939.164	892.636	913.349	-0.0317599	0.671682	0.856748	HRD1	KB909345.1	4126	5154	+	1029	protein_coding	E3 ubiquitin-protein ligase HRD1	-
NBO_511g0003	899.043	861.623	912.746	939.408	998.666	997.09	891.137	978.388	-0.133239	0.0535731	0.177606	NBO_511g0003	KB909419.1	2830	3888	-	1059	protein_coding	hypothetical protein	-
NBO_69g0014	857.748	890.653	916.446	851.786	884.315	892.633	888.282	876.245	0.0214033	0.760447	0.905344	AMPM2	KB908977.1	28771	29847	+	1077	protein_coding	Methionine aminopeptidase 2	Peptidase_M24
NBO_1118g0001	867.187	933.618	859.11	738.046	866.21	810.017	886.638	804.758	0.140188	0.0731525	0.221638	NBO_1118g0001	KB910025.1	771	1814	+	1044	protein_coding	hypothetical protein	-
NBO_3g0051	841.23	906.911	909.972	1337.08	1364.59	1312.36	886.038	1338.01	-0.593397	4.50944e-20	4.76093e-18	MCES	KB908911.1	158499	159929	+	1167	protein_coding	mRNA cap guanine-N7 methyltransferase	Ribosomal_S12
novel.206	884.885	873.235	893.326	1006.81	1091.1	1050.27	883.815	1049.39	-0.246676	0.000282438	0.00220881	-	KB909542.1	1751	3742	+	1992	-	-	-
NBO_562g0001	941.517	913.878	791.602	842.519	886.221	875.54	882.332	868.093	0.0206873	0.79013	0.922154	NBO_562g0001	KB909469.1	5297	5683	-	387	protein_coding	hypothetical protein	-
NBO_54g0011	901.403	890.653	851.712	1224.18	1184.49	1168.02	881.256	1192.23	-0.437836	2.73395e-11	7.35753e-10	RPIA	KB908962.1	30830	31174	+	345	protein_coding	Ribose-5-phosphate isomerase A	Rib_5-P_isom_A
NBO_467g0003	888.424	894.137	859.11	885.487	929.103	888.835	880.557	901.142	-0.0339502	0.624811	0.833968	NBO_467g0003	KB909375.1	2956	4200	-	1245	protein_coding	hypothetical protein	-
NBO_18g0035	868.367	909.233	860.959	1098.64	1099.68	1069.26	879.52	1089.19	-0.309401	3.32499e-06	4.03854e-05	RL8A	KB908926.1	230003	230614	+	612	protein_coding	60S ribosomal protein L8-A	-
novel.159	900.223	867.429	860.959	725.409	773.776	685.618	876.204	728.268	0.266268	0.000417203	0.00308685	-	KB909282.1	12529	13089	-	561	-	PF01873:Domain found in IF2B/IF5	-
NBO_6g0037	888.424	866.268	849.862	727.094	747.094	837.556	868.185	770.581	0.17223	0.0250416	0.099478	MND1	KB908914.1	93066	93671	+	606	protein_coding	Meiotic nuclear division protein 1	Mnd1
novel.121	854.209	822.142	925.693	982.377	1050.12	1029.38	867.348	1020.63	-0.23184	0.00119361	0.00789508	-	KB908974.1	37499	38934	+	1436	-	PF01336:OB-fold nucleic acid binding domain|PF00152:tRNA synthetases class II (D, K and N)	tRNA-synt_2
NBO_34g0022	899.043	852.333	847.088	1020.29	925.291	953.408	866.155	966.33	-0.159644	0.025096	0.09955	NBO_34g0022	KB908942.1	56599	57090	-	492	protein_coding	hypothetical protein	-
NBO_64g0004	841.23	889.492	849.862	781.857	811.893	798.622	860.195	797.457	0.109241	0.127034	0.332104	NBO_64g0004	KB908972.1	12665	12982	-	318	protein_coding	hypothetical protein	-
NBO_63g0011	891.964	875.558	800.849	914.975	912.903	935.366	856.124	921.081	-0.107813	0.132791	0.342263	TX261	KB908971.1	16204	16734	+	531	protein_coding	Protein TEX261	-
NBO_3g0036	864.827	847.688	853.561	797.023	894.797	875.54	855.359	855.787	0.00030469	0.996692	0.998875	NBO_3g0036	KB908911.1	141692	142225	-	534	protein_coding	RNase PH	-
NBO_81g0007	890.784	869.752	787.903	873.692	976.749	855.598	849.479	902.013	-0.0884182	0.257456	0.525712	NBO_81g0007	KB908989.1	8902	15286	+	5187	protein_coding	chromatin structure modulator	-
novel.98	920.28	707.181	904.424	1048.09	799.505	409.282	843.962	752.293	0.165724	0.678566	0.859956	-	KB908943.1	91959	92695	-	737	-	-	-
NBO_2g0087	797.576	887.17	833.216	660.535	755.67	731.2	839.321	715.801	0.230811	0.0037807	0.0212664	TRXB	KB908910.1	425615	426550	+	936	protein_coding	Thioredoxin reductase	Pyr_redox_2
NBO_70g0005	815.274	797.756	896.101	781.857	797.599	773.932	836.377	784.463	0.0949766	0.206221	0.452908	NBO_70g0005	KB908978.1	5996	6343	+	348	protein_coding	hypothetical protein	-
NBO_41g0031	821.173	877.88	799	948.676	925.291	950.559	832.684	941.509	-0.178801	0.0116227	0.053174	NBO_41g0031	KB908949.1	67981	68472	+	492	protein_coding	hypothetical protein	-
NBO_1062g0001	811.734	858.139	818.42	743.944	823.328	848.951	829.431	805.408	0.043227	0.572011	0.802895	NBO_1062g0001	KB909969.1	1074	1610	-	537	protein_coding	hypothetical protein	CBF
NBO_7g0044	823.533	783.821	876.681	855.156	795.693	778.68	828.012	809.843	0.0330641	0.664792	0.852577	NBO_7g0044	KB908915.1	117109	117855	-	747	protein_coding	hypothetical protein	-
NBO_169g0003	837.691	802.401	835.066	860.211	902.421	800.521	825.053	854.384	-0.0501001	0.49972	0.755164	NBO_169g0003	KB909077.1	10559	11101	-	543	protein_coding	ring finger protein	-
NBO_4g0027	817.633	847.688	805.473	812.188	781.399	808.118	823.598	800.568	0.0398513	0.580784	0.80739	FIP1	KB908912.1	56059	56418	-	360	protein_coding	Pre-mRNA 3'-end-processing factor FIP1	-
NBO_1064gi001	836.511	793.111	825.818	689.18	707.071	701.762	818.48	699.338	0.227503	0.00215761	0.0133393	NBO_1064gi001	KB909971.1	2251	3243	+	993	protein_coding	0-sialoglycoprotein endopeptidase	Peptidase_M22
NBO_18g0019	810.554	863.945	774.031	855.156	868.115	840.405	816.177	854.559	-0.068131	0.352961	0.635329	NBO_18g0019	KB908926.1	58368	59171	-	804	protein_coding	hypothetical protein	-
NBO_38g0032	819.993	827.948	799	789.44	810.94	773.932	815.647	791.437	0.0427539	0.554214	0.791858	NBO_38g0032	KB908946.1	83806	84378	+	573	protein_coding	hypothetical protein	-
NBO_55g0012	812.914	823.303	802.699	677.385	789.976	711.258	812.972	726.206	0.163554	0.0382499	0.137971	NBO_55g0012	KB908963.1	22203	22757	-	555	protein_coding	hypothetical protein	-
NBO_19g0026	819.993	820.98	767.558	829.881	866.21	856.548	802.844	850.88	-0.0851031	0.240346	0.500568	IMP4	KB908927.1	149811	150572	+	762	protein_coding	U3 small nucleolar ribonucleoprotein imp4	-
NBO_53g0012	848.31	759.436	797.15	700.133	718.506	730.25	801.632	716.296	0.162442	0.0335241	0.124693	NBO_53g0012	KB908961.1	38473	39060	-	588	protein_coding	Calcium-binding EF-hand	-
NBO_6g0092	782.238	753.63	862.809	1016.08	898.609	857.498	799.559	924.061	-0.207667	0.0113418	0.0521493	NBO_6g0092	KB908914.1	378169	378411	-	243	protein_coding	hypothetical protein	-
NBO_26g0002	834.151	760.597	798.075	1014.39	1017.72	1149.03	797.608	1060.38	-0.410381	4.27277e-08	7.15168e-07	UBA1	KB908934.1	2281	5502	+	3222	protein_coding	Ubiquitin-activating enzyme E1 1	-
NBO_1056g0002	791.677	753.63	839.69	770.905	711.836	751.141	794.999	744.627	0.0957273	0.214657	0.464993	OFC2B	KB909963.1	1431	1748	+	318	protein_coding	Oligonucleotide/oligosaccharide-binding fold containing 2B	-
novel.251	765.72	834.915	782.354	869.479	891.939	1002.79	794.33	921.402	-0.213741	0.00581459	0.0300584	-	KB910070.1	2803	3400	-	598	-	-	-
NBO_1565g0001	850.669	773.371	756.461	778.487	749.953	766.335	793.5	764.925	0.0508227	0.505465	0.758067	DPH1	KB910472.1	7	564	+	558	protein_coding	Diphthamide biosynthesis protein 1	-
NBO_10g0001	773.979	761.758	836.915	925.928	898.609	863.195	790.884	895.911	-0.178255	0.0156271	0.0684153	RPB7	KB908918.1	12744	13211	+	468	protein_coding	DNA-directed RNA polymerase II subunit RPB7	-
NBO_15g0009	732.685	824.464	801.774	889.7	877.645	937.265	786.308	901.536	-0.19623	0.00839907	0.0410568	RL30	KB908923.1	67745	68071	+	327	protein_coding	60S ribosomal protein L30	-
NBO_1203g0001	795.216	782.66	767.558	656.322	642.272	745.444	781.812	681.346	0.198391	0.0140811	0.0626461	NBO_1203g0001	KB910110.1	18	812	+	795	protein_coding	hypothetical protein	-
NBO_386g0008	748.023	778.015	809.172	818.928	809.987	868.893	778.403	832.603	-0.0953143	0.199358	0.443466	RPA2	KB909294.1	8697	11906	+	3210	protein_coding	DNA-directed RNA polymerase I subunit RPA2	RNA_pol_Rpb2_6
NBO_10g0024	759.821	789.628	771.257	686.653	669.907	638.138	773.569	664.899	0.217731	0.00454	0.0249745	PSA1	KB908918.1	57548	58240	+	693	protein_coding	Proteasome subunit alpha type-1	Proteasome
NBO_985g0002	783.418	773.371	759.235	786.912	752.811	830.909	772.008	790.211	-0.0342145	0.648268	0.845868	SNF12	KB909892.1	2053	3090	+	1038	protein_coding	SWI/SNF complex component SNF12	-
NBO_65g0004	744.483	767.564	801.774	741.416	748.047	741.645	771.274	743.703	0.0541256	0.468506	0.733627	NBO_65g0004	KB908973.1	4562	5635	+	1074	protein_coding	hypothetical protein	Sua5_yciO_yrdC
NBO_1436g0002	705.548	786.144	816.571	852.629	910.997	957.207	769.421	906.944	-0.234253	0.00292631	0.0171639	RL23	KB910343.1	2325	2765	+	441	protein_coding	60S ribosomal protein L23	-
NBO_16g0060	762.181	779.177	758.31	779.33	771.87	777.73	766.556	776.31	-0.0187146	0.797639	0.925488	ARL2	KB908924.1	144879	145382	-	504	protein_coding	ADP-ribosylation factor-like protein 2	Arf
NBO_481g0007	759.821	804.723	725.943	678.227	659.425	670.425	763.496	669.359	0.187895	0.0158514	0.0691768	NBO_481g0007	KB909389.1	7047	7721	-	675	protein_coding	hypothetical protein	-
NBO_15g0025	772.799	740.856	769.407	739.731	733.753	754.94	761.021	742.808	0.0353887	0.633757	0.837811	NBO_15g0025	KB908923.1	185146	185913	+	768	protein_coding	hypothetical protein	-
NBO_1564g0001	738.584	730.406	813.796	781.857	785.211	817.614	760.929	794.894	-0.0602233	0.430856	0.708426	EF1A	KB910471.1	64	984	+	921	protein_coding	Elongation factor 1-alpha	-
NBO_53g0010	732.685	768.726	762.934	1057.36	992.949	971.451	754.781	1007.25	-0.416544	6.38566e-09	1.17642e-07	RL10A	KB908961.1	36244	36615	+	372	protein_coding	60S ribosomal protein L10A	-
NBO_427g0006	667.793	808.207	773.106	687.495	651.801	707.459	749.702	682.252	0.137038	0.106657	0.294058	IF2G	KB909335.1	9913	11378	-	1089	protein_coding	Eukaryotic translation initiation factor 2 subunit gamma	GTP_EFTU_D2
NBO_114g0001	693.75	802.401	741.664	789.44	781.399	778.68	745.938	783.173	-0.0704248	0.363861	0.646472	CBF5	KB909022.1	65	931	+	867	protein_coding	Centromere/microtubule-binding protein CBF5	-
NBO_464g0002	652.455	862.784	719.47	856.841	810.94	806.219	744.903	824.667	-0.147845	0.100213	0.280699	NBO_464g0002	KB909372.1	1556	2098	+	543	protein_coding	hypothetical protein	-
NBO_365g0001	716.167	752.469	762.934	642.842	704.212	686.568	743.856	677.874	0.135922	0.0835231	0.244659	NBO_365g0001	KB909273.1	3095	4183	-	1089	protein_coding	Threonyl-tRNA synthetase	-
NBO_377g0002	771.619	736.212	722.244	810.503	775.682	791.975	743.358	792.72	-0.0943303	0.205296	0.451915	NBO_377g0002	KB909285.1	488	3277	+	2790	protein_coding	hypothetical protein	-
NBO_10g0070	784.598	706.02	734.266	632.731	675.624	688.467	741.628	665.608	0.1564	0.0508298	0.17118	THIO	KB908918.1	153962	155455	+	1494	protein_coding	Thioredoxin	-
novel.2	765.72	715.31	743.514	813.873	768.058	762.537	741.515	781.489	-0.0764445	0.311377	0.589063	-	KB908910.1	209630	215397	+	4444	-	-	-
NBO_460g0010	712.627	732.728	763.859	722.881	734.706	806.219	736.405	754.602	-0.0331804	0.672289	0.856748	NBO_460g0010	KB909368.1	9773	10087	-	315	protein_coding	hypothetical protein	-
NBO_588g0005	766.9	719.955	721.319	1025.35	1042.5	993.292	736.058	1020.38	-0.472218	2.68299e-11	7.2919e-10	NBO_588g0005	KB909495.1	4491	5678	+	1188	protein_coding	importin	-
NBO_389g0004	788.137	671.183	743.514	773.432	775.682	734.048	734.278	761.054	-0.051671	0.51909	0.768142	NBO_389g0004	KB909297.1	6138	7193	-	1056	protein_coding	hypothetical protein	-
novel.115	729.145	758.275	713.921	742.259	771.87	775.831	733.78	763.32	-0.0574617	0.444928	0.714993	-	KB908968.1	42657	43261	+	605	-	PF13419:Haloacid dehalogenase-like hydrolase	-
NBO_914g0003	737.404	719.955	742.589	691.708	654.66	602.053	733.316	649.473	0.174467	0.0314539	0.118113	NBO_914g0003	KB909821.1	3369	4691	-	1323	protein_coding	hypothetical protein	-
NBO_521g0002	712.627	674.667	809.172	860.211	846.198	825.211	732.156	843.874	-0.201651	0.0122458	0.0554698	NBO_521g0002	KB909429.1	2711	2935	-	225	protein_coding	hypothetical protein	-
NBO_514g0008	738.584	711.826	741.664	885.487	980.561	1095.85	730.691	987.299	-0.432608	1.463e-07	2.21874e-06	RLA0	KB909422.1	11543	12334	+	792	protein_coding	60S acidic ribosomal protein P0	-
NBO_70g0001	751.562	670.022	767.558	667.275	691.824	650.483	729.714	669.861	0.125188	0.124134	0.32649	NBO_70g0001	KB908978.1	1324	1635	-	312	protein_coding	hypothetical protein	-
NBO_489g0003	709.088	745.501	731.492	626.834	643.225	592.557	728.694	620.872	0.231063	0.00361307	0.0204072	HD1	KB909397.1	3821	4279	+	459	protein_coding	Homeobox protein HD-1	Homeobox
NBO_10g0069	755.102	716.471	707.448	573.755	619.402	581.161	726.34	591.439	0.296005	0.000246904	0.00197021	NBO_10g0069	KB908918.1	153177	153344	-	168	protein_coding	hypothetical protein	-
NBO_415g0002	692.57	841.882	638.09	759.109	707.071	753.99	724.181	740.057	-0.0345072	0.710885	0.87663	ACTN1	KB909323.1	5863	7503	+	1641	protein_coding	Alpha-actinin-1	CH
novel.165	743.303	672.345	753.686	888.857	905.28	979.997	723.111	924.711	-0.35282	4.66346e-06	5.33384e-05	-	KB909313.1	5134	7411	-	2278	-	PF01498:Transposase|PF13358:DDE superfamily endonuclease	Transposase_5
NBO_34g0034	740.943	673.506	748.138	760.794	699.448	651.432	720.862	703.891	0.0342822	0.68288	0.86105	ELOF1	KB908942.1	75469	75702	+	234	protein_coding	Transcription elongation factor 1	-
NBO_1239gi001	738.584	723.438	699.125	625.149	730.894	723.603	720.382	693.215	0.0559913	0.502162	0.756809	NBO_1239gi001	KB910146.1	1	327	-	327	protein_coding	20S proteasome beta-type subunit component PRE2	Proteasome
NBO_29g0005	705.548	722.277	732.417	655.479	687.06	648.584	720.081	663.708	0.118542	0.126739	0.332104	IF2G	KB908937.1	5597	5914	-	318	protein_coding	Eukaryotic translation initiation factor 2 subunit gamma	-
NBO_64g0029	735.044	708.342	715.771	648.739	706.118	657.13	719.719	670.662	0.102204	0.193109	0.433929	NBO_64g0029	KB908972.1	46733	47665	+	933	protein_coding	UPF0160 protein	-
NBO_28g0011	706.728	737.373	713.921	747.314	747.094	775.831	719.341	756.746	-0.0731639	0.330339	0.608578	YK82	KB908936.1	133530	134540	+	1011	protein_coding	Bromodomain-containing protein	Bromodomain
novel.24	683.131	711.826	762.934	969.739	894.797	891.684	719.297	918.74	-0.351538	4.16961e-06	4.89128e-05	-	KB908914.1	1	2646	-	2646	-	-	-
NBO_18g0026	700.829	721.116	724.094	577.968	628.931	683.719	715.346	630.206	0.184611	0.027993	0.107922	NBO_18g0026	KB908926.1	221291	221881	+	591	protein_coding	hypothetical protein	-
NBO_2g0048	698.469	679.312	759.235	805.448	821.422	881.238	712.339	836.036	-0.22808	0.00350779	0.0198533	NBO_2g0048	KB908910.1	264581	264790	-	210	protein_coding	hypothetical protein	-
NBO_1278g0001	706.728	710.665	716.696	681.598	784.258	656.18	711.363	707.345	0.00901166	0.914454	0.977572	NBO_1278g0001	KB910185.1	1491	1976	-	486	protein_coding	hypothetical protein	-
NBO_1239g0006	770.44	642.153	721.319	645.369	751.858	702.711	711.304	699.98	0.0244745	0.780713	0.91671	ATBD4	KB910146.1	4201	4929	-	729	protein_coding	ATP-binding domain protein 4	-
NBO_6g0052	684.311	667.7	781.429	765.007	598.437	596.355	711.147	653.266	0.122814	0.221754	0.476676	NBO_6g0052	KB908914.1	126221	126376	+	156	protein_coding	hypothetical protein	-
NBO_1408g0002	712.627	737.373	679.705	784.385	877.645	872.691	709.902	844.907	-0.251623	0.001312	0.00857483	NBO_1408g0002	KB910315.1	1549	2355	-	807	protein_coding	hypothetical protein	-
NBO_934g0002	674.872	743.179	705.598	740.574	810.94	672.324	707.883	741.279	-0.066447	0.433832	0.7099	MRD1	KB909841.1	704	1243	-	540	protein_coding	Multiple RNA-binding domain-containing protein 1	RRM_1
NBO_941g0001	739.764	672.345	711.147	723.723	746.141	756.839	707.752	742.234	-0.0681508	0.377721	0.66296	NBO_941g0001	KB909848.1	156	659	-	504	protein_coding	hypothetical protein	-
novel.148	684.311	668.861	767.558	907.393	893.844	818.564	706.91	873.267	-0.302445	0.000163161	0.00136133	-	KB909228.1	2174	4788	-	2615	-	-	-
NBO_13g0068	729.145	681.634	701.899	808.818	809.034	775.831	704.226	797.894	-0.18061	0.0164226	0.0714218	RPC8	KB908921.1	272057	273175	+	966	protein_coding	DNA-directed RNA polymerase III subunit RPC8	-
NBO_377g0004	710.267	726.922	665.833	607.456	593.673	619.146	701.008	606.758	0.206466	0.0105262	0.0493923	NBO_377g0004	KB909285.1	6112	6531	+	420	protein_coding	Synaptobrevin	-
NBO_57g0006	647.736	747.824	700.05	745.629	665.142	799.572	698.536	736.781	-0.0768759	0.37773	0.66296	NBO_57g0006	KB908965.1	42320	42856	-	537	protein_coding	hypothetical protein	-
NBO_20g0014	671.333	723.438	698.2	597.346	579.379	609.65	697.657	595.458	0.228569	0.00456822	0.0250795	HSP70	KB908928.1	22279	23361	+	1083	protein_coding	Mitochondrial-type heat shock protein 70	HSP70
NBO_28g0004	705.548	657.249	720.395	739.731	778.54	665.677	694.397	727.983	-0.0671709	0.420008	0.703413	NBO_28g0004	KB908936.1	101794	102069	-	276	protein_coding	hypothetical protein	-
NBO_1239g0001	632.398	726.922	721.319	586.393	619.402	592.557	693.546	599.45	0.212248	0.0120444	0.0547222	METL5	KB910146.1	424	1056	+	633	protein_coding	Methyltransferase-like protein 5	-
NBO_72g0009	718.526	685.118	669.532	729.621	703.259	633.39	691.059	688.757	0.00274659	0.973468	0.993738	SC61G	KB908980.1	42318	42593	-	276	protein_coding	protein transport protein Sec61 subunit gamma	-
NBO_417g0004	678.412	724.599	669.532	700.133	693.73	656.18	690.848	683.348	0.0142578	0.857438	0.955998	NBO_417g0004	KB909325.1	3198	4325	-	1128	protein_coding	ornithine decarboxylase	-
NBO_1169g0001	611.16	695.569	765.708	729.621	784.258	742.595	690.813	752.158	-0.118848	0.171906	0.403318	DNLI	KB910076.1	32	1915	-	1884	protein_coding	DNA ligase	DNA_ligase_A_M
NBO_260g0004	661.894	674.667	729.642	658.007	617.496	617.246	688.734	630.916	0.127898	0.117785	0.313875	MP20	KB909168.1	3780	4316	+	537	protein_coding	Muscle-specific protein 20	CH
novel.104	660.714	692.085	710.222	817.243	708.024	677.072	687.674	734.113	-0.094745	0.271009	0.541426	-	KB908949.1	100022	101797	+	1727	-	-	-
NBO_10g0035	647.736	767.564	638.09	567.858	622.261	591.607	684.463	593.908	0.203564	0.0236897	0.0957707	NBO_10g0035	KB908918.1	71844	72065	+	222	protein_coding	20S Proteasome alpha subunit	-
NBO_24g0005	679.591	721.116	643.639	688.338	769.011	756.839	681.449	738.063	-0.115991	0.156605	0.377935	CYPH	KB908932.1	49374	49862	+	489	protein_coding	Peptidyl-prolyl cis-trans isomerase	Pro_isomerase
NBO_6g0086	762.181	642.153	638.09	710.243	694.683	685.618	680.808	696.848	-0.0361481	0.672238	0.856748	NBO_6g0086	KB908914.1	362055	363146	+	1092	protein_coding	hypothetical protein	-
NBO_32g0049	625.319	682.796	727.793	736.361	669.907	664.727	678.636	690.332	-0.023143	0.784894	0.918777	KRE2	KB908940.1	122219	123193	-	975	protein_coding	Glycolipid 2-alpha-mannosyltransferase	-
NBO_63g0010	722.066	682.796	615.896	663.905	682.295	698.913	673.586	681.704	-0.0199434	0.810936	0.932962	NBO_63g0010	KB908971.1	14433	14897	-	465	protein_coding	RAB GDP dissociation inhibitor	-
NBO_57g0005	658.354	672.345	680.63	698.448	742.329	712.207	670.443	717.662	-0.0970666	0.211025	0.460463	NBO_57g0005	KB908965.1	41166	41570	+	405	protein_coding	hypothetical protein	-
NBO_797g0001	666.613	686.279	658.435	756.582	676.577	788.176	670.443	740.445	-0.144251	0.0787506	0.23361	NBO_797g0001	KB909704.1	24	881	-	858	protein_coding	hypothetical protein	-
NBO_445g0001	685.491	685.118	639.015	717.826	721.365	638.138	669.875	692.443	-0.0499975	0.545881	0.784525	NBO_445g0001	KB909353.1	61	1272	+	1212	protein_coding	hypothetical protein	-
novel.85	613.52	728.083	662.134	747.314	718.506	743.545	667.912	736.455	-0.141265	0.0858662	0.249157	-	KB908935.1	7621	12742	-	4178	-	-	-
NBO_59g0003	718.526	663.055	619.595	652.109	598.437	576.413	667.059	608.987	0.127881	0.144097	0.356349	LSG1	KB908967.1	2990	4084	-	1095	protein_coding	Large subunit GTPase 1	-
NBO_10g0025	618.239	672.345	707.448	611.669	614.637	642.886	666.011	623.064	0.0987786	0.236742	0.496538	NBO_10g0025	KB908918.1	58561	58779	+	219	protein_coding	ring zinc finger transcription negative regulator factor	-
NBO_1209g0001	668.973	703.698	623.294	882.959	874.786	838.506	665.321	865.417	-0.382082	7.70891e-07	1.02723e-05	RS2	KB910116.1	44	637	+	594	protein_coding	40S ribosomal protein S2	-
NBO_13g0039	654.815	671.183	660.285	606.613	648.942	678.971	662.094	644.842	0.039048	0.632164	0.837413	NBO_13g0039	KB908921.1	205689	206618	+	930	protein_coding	hypothetical protein	-
NBO_13g0046	646.556	695.569	643.639	751.527	659.425	624.843	661.921	678.598	-0.038243	0.662338	0.851413	NBO_13g0046	KB908921.1	215802	216089	-	288	protein_coding	hypothetical protein	-
NBO_2g0018	622.959	671.183	685.253	580.495	613.684	643.835	659.799	612.672	0.109272	0.192646	0.43362	NBO_2g0018	KB908910.1	166499	166750	+	252	protein_coding	hypothetical protein	-
NBO_444g0016	648.915	667.7	662.134	823.983	850.963	781.529	659.583	818.825	-0.311884	4.56222e-05	0.000431838	NBO_444g0016	KB909352.1	26158	26382	+	225	protein_coding	hypothetical protein	-
NBO_6g0017	712.627	610.8	654.736	643.684	587.002	610.599	659.388	613.762	0.102216	0.234767	0.494243	NBO_6g0017	KB908914.1	68758	68952	-	195	protein_coding	hypothetical protein	-
NBO_1269g0001	702.009	660.732	609.422	781.015	809.987	786.277	657.388	792.426	-0.272184	0.000633075	0.00449041	NBO_1269g0001	KB910176.1	5	313	+	309	protein_coding	hypothetical protein	-
NBO_81g0019	613.52	634.024	721.319	657.165	594.626	682.769	656.288	644.853	0.0281841	0.752212	0.900073	NBO_81g0019	KB908989.1	37265	37657	-	393	protein_coding	hypothetical protein	-
NBO_64g0035	612.34	697.891	656.586	583.865	635.602	567.867	655.606	595.778	0.138623	0.108456	0.296733	TFS2	KB908972.1	53067	53579	-	513	protein_coding	Transcription elongation factor S-II	-
NBO_59g0012	659.534	699.053	597.4	715.298	697.542	703.661	651.996	705.5	-0.116979	0.157026	0.378249	NBO_59g0012	KB908967.1	27488	27826	-	339	protein_coding	hypothetical protein	-
NBO_12g0015	681.951	596.866	671.382	742.259	750.906	775.831	650.066	756.332	-0.21708	0.00709285	0.0357902	PFA4	KB908920.1	380700	381344	-	645	protein_coding	Palmitoyltransferase PFA4	-
novel.68	620.599	710.665	618.67	775.117	848.104	805.269	649.978	809.497	-0.317595	0.000108113	0.000939147	-	KB908926.1	27976	30095	-	2120	-	-	-
NBO_293g0001	677.232	611.961	652.887	848.416	780.446	667.576	647.36	765.479	-0.242912	0.00786524	0.0386919	NBO_293g0001	KB909201.1	362	625	+	264	protein_coding	hypothetical protein	-
NBO_156g0004	647.736	647.959	642.714	641.999	572.708	674.223	646.136	629.644	0.0367595	0.666769	0.853315	NBO_156g0004	KB909064.1	2988	3404	-	417	protein_coding	hypothetical protein	-
NBO_441g0007	651.275	620.09	657.51	638.629	649.895	597.305	642.958	628.61	0.0330931	0.68658	0.863654	IMP3	KB909349.1	10266	10931	+	666	protein_coding	U3 small nucleolar ribonucleoprotein IMP3	S4
NBO_503g0004	637.117	632.863	654.736	593.133	542.215	552.673	641.572	562.674	0.189046	0.0240052	0.0967481	YOS1	KB909411.1	3114	3353	+	240	protein_coding	Protein transport protein YOS1	-
NBO_11g0059	634.757	665.377	623.294	613.354	573.661	532.731	641.143	573.249	0.159382	0.0649834	0.202695	MP20	KB908919.1	146965	147477	-	513	protein_coding	Muscle-specific protein 20	CH
NBO_375g0011	673.692	658.41	590.927	518.149	525.062	523.235	641.01	522.149	0.293281	0.000757594	0.00522511	HUCE1	KB909283.1	10610	11002	+	393	protein_coding	Cerebral protein 1	-
NBO_11g0044	635.937	634.024	651.962	671.487	726.129	659.029	640.641	685.549	-0.0966862	0.230956	0.489103	NBO_11g0044	KB908919.1	128008	129267	+	1260	protein_coding	hypothetical protein	-
NBO_375g0012	655.995	628.218	636.241	502.141	612.731	603.952	640.151	572.941	0.161691	0.0779599	0.231853	RFC3	KB909283.1	11441	12334	+	894	protein_coding	replication factor C subunit 3	-
NBO_941g0002	686.671	587.576	644.564	685.81	771.87	716.006	639.603	724.562	-0.179057	0.0355048	0.130295	NBO_941g0002	KB909848.1	843	1616	-	774	protein_coding	hypothetical protein	-
NBO_220g0004	685.491	610.8	622.369	620.936	607.967	528.933	639.553	585.945	0.124409	0.167307	0.396254	NBO_220g0004	KB909128.1	4363	5253	+	891	protein_coding	hypothetical protein	-
NBO_3g0013	666.613	656.088	595.551	572.07	628.931	621.045	639.417	607.349	0.0727753	0.395576	0.678659	NBO_3g0013	KB908911.1	84722	86434	+	1713	protein_coding	hypothetical protein	-
NBO_2g0009	631.218	643.314	642.714	593.133	571.756	609.65	639.082	591.513	0.111769	0.171228	0.402416	SMC5	KB908910.1	28897	31812	+	2070	protein_coding	Structural maintenance of chromosomes protein 5	-
NBO_63g0001	633.577	581.77	694.501	647.054	697.542	607.75	636.616	650.782	-0.028836	0.747623	0.897076	COAE	KB908971.1	325	882	+	558	protein_coding	Dephospho-CoA kinase	-
NBO_6g0026	666.613	632.863	597.4	581.338	611.778	589.708	632.292	594.275	0.0877416	0.295894	0.573203	NBO_6g0026	KB908914.1	80384	80779	-	396	protein_coding	hypothetical protein	-
NBO_80g0025	641.836	621.251	631.617	1069.16	1090.15	1173.72	631.568	1111.01	-0.814397	1.10403e-28	3.36728e-26	NBO_80g0025	KB908988.1	52139	53827	-	1689	protein_coding	hypothetical protein	-
novel.150	624.139	620.09	650.112	675.7	691.824	763.486	631.447	710.337	-0.167984	0.0411794	0.146232	-	KB909231.1	2186	4106	-	1921	-	-	-
NBO_930g0002	593.463	650.282	642.714	659.692	607.967	605.851	628.819	624.503	0.00990704	0.906182	0.974752	T2AG	KB909837.1	3051	3287	+	237	protein_coding	Transcription initiation factor IIA subunit 2	-
novel.117	657.174	572.48	639.94	767.534	742.329	798.622	623.198	769.495	-0.303357	0.000207281	0.00169846	-	KB908971.1	33368	35132	+	1765	-	PF00133:tRNA synthetases class I (I, L, M and V)	-
NBO_463g0008	641.836	607.317	617.745	666.432	625.119	688.467	622.299	660.006	-0.085421	0.29765	0.574983	NBO_463g0008	KB909371.1	8319	8660	+	342	protein_coding	hypothetical protein	-
NBO_386g0017	639.477	636.347	590.002	948.676	1016.77	967.652	621.942	977.7	-0.654401	4.79103e-18	3.37215e-16	RL13	KB909294.1	20820	21308	+	489	protein_coding	60S ribosomal protein L13	-
NBO_6g0025	619.419	600.349	639.015	512.251	514.58	505.192	619.595	510.675	0.280005	0.000975795	0.00661372	NBO_6g0025	KB908914.1	79732	80217	-	486	protein_coding	hypothetical protein	-
NBO_456g0002	643.016	572.48	642.714	634.417	660.378	651.432	619.403	648.742	-0.0651239	0.434991	0.7099	NBO_456g0002	KB909364.1	4656	6203	+	1548	protein_coding	hypothetical protein	-
NBO_2g0066	608.801	611.961	635.316	575.44	644.178	654.281	618.693	624.633	-0.0114929	0.89266	0.968135	HNT1	KB908910.1	358542	358961	-	420	protein_coding	Hit family protein 1	HIT
NBO_220g0001	661.894	585.253	604.799	555.22	619.402	564.068	617.315	579.563	0.0909107	0.300944	0.578751	PSS	KB909128.1	1022	2167	+	1146	protein_coding	CDP-diacylglycerol--serine O-phosphatidyltransferase	CDP-OH_P_transf
novel.49	602.901	594.543	642.714	634.417	620.355	595.405	613.386	616.726	-0.00650853	0.937587	0.9839	-	KB908920.1	189376	191596	-	2221	-	PF00078:Reverse transcriptase (RNA-dependent DNA polymerase)	RVT_1
NBO_434g0003	641.836	594.543	602.949	639.472	567.944	542.227	613.11	583.214	0.0699365	0.433968	0.7099	NBO_434g0003	KB909342.1	6594	6875	+	282	protein_coding	hypothetical protein	-
NBO_64g0058	621.779	628.218	587.228	567.015	552.697	546.975	612.408	555.562	0.138594	0.0993846	0.279233	NBO_64g0058	KB908972.1	95666	95917	-	252	protein_coding	DNA replication licensing factor of the MCM family MCM7	-
NBO_24g0028	648.915	543.45	626.068	524.047	616.543	590.657	606.144	577.082	0.073035	0.439561	0.712696	NBO_24g0028	KB908932.1	150835	151113	-	279	protein_coding	hypothetical protein	-
NBO_460g0006	573.405	609.639	631.617	594.818	592.72	616.297	604.887	601.278	0.010597	0.899338	0.971922	T2FB	KB909368.1	6397	7068	-	672	protein_coding	General transcription factor IIF subunit 2	-
NBO_498g0003	574.585	622.412	615.896	663.905	698.495	740.696	604.298	701.032	-0.212542	0.0104281	0.0491841	NBO_498g0003	KB909406.1	3658	4911	+	1254	protein_coding	hypothetical protein	-
NBO_1222g0001	631.218	581.77	589.078	599.031	612.731	608.7	600.688	606.821	-0.0152954	0.853894	0.954823	RAGP1	KB910129.1	237	1184	-	948	protein_coding	Ran GTPase-activating protein 1	-
NBO_108g0005	584.024	556.223	661.209	839.149	760.435	841.354	600.485	813.646	-0.435164	3.95227e-07	5.56358e-06	FANCJ	KB909016.1	4247	4873	-	627	protein_coding	Fanconi anemia group J protein	-
NBO_26g0004	573.405	617.767	602.949	562.802	576.52	543.177	598.041	560.833	0.0930377	0.272629	0.542687	HHP2	KB908934.1	7217	8092	-	876	protein_coding	Casein kinase I hhp2	Pkinase
NBO_3g0058	569.866	515.58	695.426	606.613	670.86	573.564	593.624	617.013	-0.0512981	0.622585	0.83325	NBO_3g0058	KB908911.1	176874	178076	-	1203	protein_coding	hypothetical protein	-
NBO_383g0001	588.743	552.739	638.09	567.858	503.145	562.169	593.191	544.39	0.125575	0.16962	0.399319	NBO_383g0001	KB909291.1	470	1489	+	1020	protein_coding	hypothetical protein	-
NBO_6g0004	552.168	566.674	648.263	548.48	643.225	571.665	589.035	587.79	0.00720433	0.939062	0.98424	NBO_6g0004	KB908914.1	18131	18643	-	513	protein_coding	hypothetical protein	-
NBO_588g0001	517.953	675.828	572.432	588.921	575.567	554.572	588.738	573.02	0.0381255	0.69438	0.868392	RFA1	KB909495.1	1	972	-	972	protein_coding	Replication protein A 70 kDa DNA-binding subunit	tRNA_anti
NBO_1078g0004	566.326	580.609	617.745	882.117	978.655	946.761	588.227	935.844	-0.666946	2.58803e-17	1.49393e-15	Z856	KB909985.1	2187	3032	-	846	protein_coding	Zinc finger C2H2 protein	-
NBO_919g0001	571.046	643.314	550.237	697.605	719.459	666.626	588.199	694.564	-0.242074	0.00484886	0.0260983	RL7	KB909826.1	1	696	-	696	protein_coding	60S ribosomal protein L7	-
NBO_1024g0001	587.563	615.445	557.635	598.188	596.532	621.994	586.881	605.571	-0.0469047	0.578291	0.80661	RPB3	KB909931.1	14	886	-	873	protein_coding	DNA-directed RNA polymerase II subunit RPB3	RNA_pol_A_bac
NBO_378gi001	567.506	608.478	578.905	557.747	622.261	585.909	584.963	588.639	-0.00841118	0.9222	0.978672	NBO_378gi001	KB909286.1	8412	11969	-	3558	protein_coding	ARF guanine nucleotide exchange factor	Sec7
NBO_469g0002	582.844	557.384	611.272	569.543	553.65	599.204	583.833	574.132	0.0260157	0.762474	0.905664	SODM1	KB909377.1	6013	6690	+	678	protein_coding	Superoxide dismutase [Mn] 1	-
NBO_11g0035	563.967	598.027	589.078	727.936	728.988	741.645	583.69	732.857	-0.327734	3.62722e-05	0.000349358	NBO_11g0035	KB908919.1	102611	104095	+	1485	protein_coding	hypothetical protein	-
NBO_24g0012	543.909	647.959	553.012	564.487	523.156	614.398	581.627	567.347	0.0345764	0.717711	0.879909	NBO_24g0012	KB908932.1	66503	67153	+	651	protein_coding	hypothetical protein	-
NBO_32g0025	599.362	549.256	595.551	637.787	594.626	568.816	581.389	600.41	-0.0466796	0.591484	0.811218	RPA12	KB908940.1	86357	86656	+	300	protein_coding	DNA-directed RNA polymerase I subunit RPA12	-
NBO_54g0010	533.291	580.609	626.993	647.054	594.626	640.987	580.297	627.556	-0.110484	0.211471	0.461071	RL34	KB908962.1	19412	19993	-	582	protein_coding	60S ribosomal protein L34	-
NBO_16g0057	539.19	598.027	602.024	920.03	951.02	912.575	579.747	927.875	-0.676545	3.16911e-18	2.48549e-16	RL13	KB908924.1	141892	142380	-	489	protein_coding	60S ribosomal protein L13	-
NBO_28g0019	586.384	566.674	580.755	525.732	566.991	514.689	577.937	535.804	0.109722	0.20668	0.453144	RPAC1	KB908936.1	155108	156049	+	942	protein_coding	DNA-directed RNA polymerases I and III subunit RPAC1	RNA_pol_A_bac
NBO_1254g0002	659.534	683.957	387.478	765.007	652.754	771.083	576.99	729.615	-0.339987	0.198781	0.442541	GPX4	KB910161.1	1720	2295	+	576	protein_coding	phospholipid hydroperoxide glutathione peroxidase	GSHPx
NBO_2g0083	582.844	584.092	559.485	641.999	683.248	670.425	575.474	665.224	-0.209626	0.0106172	0.0496492	MD1L1	KB908910.1	422037	422444	-	408	protein_coding	Mitotic spindle assembly checkpoint protein MAD1	-
NBO_978gi001	533.291	594.543	590.927	496.243	536.497	556.471	572.92	529.737	0.115376	0.202114	0.4467	NBO_978gi001	KB909885.1	271	564	-	294	protein_coding	synaptobrevin-related protein	-
NBO_229g0002	594.643	515.58	608.498	533.314	574.614	486.2	572.907	531.376	0.110329	0.251352	0.517213	NBO_229g0002	KB909137.1	510	662	-	153	protein_coding	Putative zinc finger protein	-
NBO_92g0001	588.743	581.77	547.463	538.369	546.027	547.925	572.659	544.107	0.07224	0.399565	0.682517	NBO_92g0001	KB909000.1	514	1254	-	741	protein_coding	hypothetical protein	-
NBO_4g0012	571.046	604.994	540.065	636.944	697.542	651.432	572.035	661.973	-0.21212	0.0129807	0.0580326	IF4E4	KB908912.1	33358	33879	+	522	protein_coding	Eukaryotic translation initiation factor 4E-4	-
NBO_85g0002	549.808	578.286	569.657	631.046	644.178	569.766	565.917	614.997	-0.120072	0.165251	0.39274	PSD12	KB908993.1	2423	3133	+	711	protein_coding	26S proteasome non-ATPase regulatory subunit 12	-
NBO_73g0002	554.528	545.772	573.356	543.425	616.543	612.498	557.885	590.822	-0.080412	0.362291	0.644935	NBO_73g0002	KB908981.1	2193	4013	+	951	protein_coding	ribosomal protein L5	-
NBO_2g0046	567.506	500.485	602.024	589.763	595.579	657.13	556.672	614.157	-0.138606	0.133551	0.343255	NBO_2g0046	KB908910.1	253879	255024	+	1146	protein_coding	hypothetical protein	-
NBO_27g0064	529.751	548.094	589.078	478.551	478.369	487.15	555.641	481.356	0.209434	0.0197734	0.0828672	ASF1	KB908935.1	112041	112859	+	819	protein_coding	Histone chaperone ASF1	-
NBO_364g0008	543.909	589.898	529.892	599.031	692.777	628.642	554.567	640.15	-0.20757	0.020142	0.0841549	NBO_364g0008	KB909272.1	19910	20443	-	534	protein_coding	hypothetical protein	-
NBO_41g0028	560.427	595.704	504.924	468.44	397.37	395.987	553.685	420.599	0.392236	0.000125772	0.00107889	NBO_41g0028	KB908949.1	65352	65735	-	384	protein_coding	hypothetical protein	-
NBO_25g0003	555.708	578.286	526.193	637.787	639.413	642.886	553.396	640.029	-0.211734	0.011538	0.0528743	SRP54	KB908933.1	3966	5366	-	1401	protein_coding	Signal recognition particle 54 kDa protein	-
NBO_74g0005	550.988	543.45	561.334	610.826	616.543	664.727	551.924	630.699	-0.191287	0.0236805	0.0957707	TERA	KB908982.1	9582	11912	+	2331	protein_coding	Transitional endoplasmic reticulum ATPase TER94	AAA
NBO_193g0005	543.909	577.125	526.193	483.606	412.617	485.251	549.076	460.491	0.25163	0.00902335	0.0433784	NBO_193g0005	KB909101.1	4505	5059	+	555	protein_coding	hypothetical protein	-
NBO_599g0002	556.887	521.386	567.808	543.425	483.133	524.185	548.694	516.914	0.0863449	0.340932	0.62142	RPAC1	KB909506.1	3182	4123	-	942	protein_coding	DNA-directed RNA polymerases I and III subunit RPAC1	RNA_pol_A_bac
NBO_417g0001	533.291	585.253	503.999	473.495	459.31	474.805	540.848	469.204	0.202523	0.0296873	0.112558	CSTF2	KB909325.1	1499	2131	-	633	protein_coding	Cleavage stimulation factor 64 kDa subunit	RRM_1
NBO_1358g0003	507.334	580.609	534.516	508.881	521.25	551.723	540.82	527.285	0.0368981	0.684921	0.863003	NBO_1358g0003	KB910265.1	2713	3864	-	1152	protein_coding	hypothetical protein	zf-CCCH
NBO_86g0002	540.37	519.064	560.41	697.605	704.212	707.459	539.948	703.092	-0.379183	3.69259e-06	4.42627e-05	NBO_86g0002	KB908994.1	1070	2230	+	1161	protein_coding	hypothetical protein	-
NBO_346g0001	597.002	474.938	545.613	622.621	498.38	645.735	539.184	588.912	-0.127846	0.234972	0.494251	NBO_346g0001	KB909254.1	1378	2829	-	1452	protein_coding	hypothetical protein	-
NBO_80g0008	559.247	487.711	570.582	549.322	553.65	508.991	539.18	537.321	0.00652505	0.943943	0.986344	NBO_80g0008	KB908988.1	22214	22417	-	204	protein_coding	hypothetical protein	-
NBO_2g0030	548.629	535.321	531.742	565.33	546.027	559.32	538.564	556.892	-0.0491251	0.566722	0.798999	PAP	KB908910.1	181737	183233	-	1497	protein_coding	poly(A) polymerase pla1	NTP_transf_2
NBO_64g0055	510.873	563.19	539.14	636.102	635.602	584.01	537.735	618.571	-0.202255	0.0200785	0.0840176	NBO_64g0055	KB908972.1	92457	92756	+	300	protein_coding	40S ribosomal protein SA or P40	-
NBO_111g0003	608.801	487.711	514.171	581.338	541.262	533.681	536.894	552.093	-0.0426706	0.659697	0.849375	NBO_111g0003	KB909019.1	2983	3252	-	270	protein_coding	hypothetical protein	-
NBO_6g0100	582.844	549.256	472.557	443.165	494.569	553.623	534.885	497.119	0.103767	0.325148	0.603878	NBO_6g0100	KB908914.1	394055	394420	-	366	protein_coding	hypothetical protein	-
novel.155	513.233	513.258	577.98	531.629	564.132	489.999	534.824	528.587	0.019655	0.834384	0.944511	-	KB909270.1	14941	17147	-	2207	-	-	-
NBO_11g0062	441.263	593.382	565.034	459.173	403.088	423.526	533.226	428.595	0.31593	0.00416393	0.0231846	CRK1	KB908919.1	148377	148808	+	432	protein_coding	Serine/threonine-protein kinase crk1	Pkinase
NBO_1334g0001	535.65	553.901	509.547	464.228	486.945	460.561	533.033	470.578	0.178436	0.049518	0.167811	NBO_1334g0001	KB910241.1	769	1908	-	1140	protein_coding	WD repeat-containing protein	-
NBO_65g0002	538.01	557.384	502.149	573.755	625.119	550.774	532.514	583.216	-0.132998	0.140605	0.352817	NBO_65g0002	KB908973.1	2320	2715	-	396	protein_coding	hypothetical protein	-
NBO_444g0014	542.729	459.842	592.777	459.173	477.416	480.503	531.783	472.364	0.174689	0.0840485	0.245386	SSU72	KB909352.1	22779	23330	+	552	protein_coding	RNA polymerase II subunit A C-terminal domain phosphatase ssu72	-
NBO_67g0004	563.967	513.258	514.171	573.755	585.096	555.522	530.465	571.458	-0.108796	0.214964	0.464993	NBO_67g0004	KB908975.1	3713	4231	+	519	protein_coding	hypothetical protein	-
NBO_16g0065	533.291	528.354	525.268	512.251	555.556	611.549	528.971	559.785	-0.0806169	0.381968	0.666301	RPA2	KB908924.1	150363	153572	-	3210	protein_coding	DNA-directed RNA polymerase I subunit RPA2	RNA_pol_Rpb2_6
NBO_2g0067	517.953	510.935	538.215	603.243	481.228	461.51	522.368	515.327	0.0181862	0.861948	0.95869	NBO_2g0067	KB908910.1	359179	359415	-	237	protein_coding	putative protein transporter	-
NBO_2g0037	491.996	538.805	527.118	508.039	525.062	570.716	519.306	534.605	-0.040381	0.658378	0.849022	NBO_2g0037	KB908910.1	191887	192849	+	963	protein_coding	sugar permease	-
NBO_1365gi002	493.176	545.772	516.946	467.598	462.169	489.049	518.631	472.939	0.133263	0.146379	0.360518	NBO_1365gi002	KB910272.1	742	2793	+	2052	protein_coding	translation initiation factor IF-2P	GTP_EFTU
NBO_1026g0001	514.413	548.094	489.203	474.338	444.063	493.797	517.237	470.733	0.133864	0.154385	0.374371	NBO_1026g0001	KB909933.1	41	376	-	336	protein_coding	hypothetical protein	-
NBO_947g0001	526.211	523.709	499.375	558.59	544.121	477.654	516.432	526.788	-0.0308114	0.741399	0.894961	NBO_947g0001	KB909854.1	19	381	-	363	protein_coding	hypothetical protein	-
NBO_14g0010	507.334	523.709	514.171	593.133	589.861	580.212	515.071	587.735	-0.190583	0.0256992	0.101049	NBO_14g0010	KB908922.1	159003	159314	-	312	protein_coding	hypothetical protein	-
NBO_61g0012	553.348	519.064	469.782	502.141	484.086	499.495	514.065	495.241	0.0503524	0.591801	0.811218	FBXW7	KB908969.1	58598	59785	+	1188	protein_coding	F-box/WD repeat-containing protein 7	WD40
NBO_153g0005	527.391	484.228	525.268	526.574	576.52	499.495	512.296	534.196	-0.0593023	0.523403	0.769735	PSA5	KB909061.1	4165	4902	+	738	protein_coding	proteasome subunit alpha type-5	Proteasome
NBO_16g0062	513.233	474.938	544.689	521.519	528.874	543.177	510.953	531.19	-0.053301	0.558314	0.794098	HST4	KB908924.1	147122	148189	+	1068	protein_coding	NAD-dependent deacetylase hst4	SIR2
NBO_13g0062	507.334	463.326	556.711	510.566	499.333	502.344	509.123	504.081	0.01738	0.854362	0.954823	RAB5A	KB908921.1	248636	249226	+	591	protein_coding	Ras-related protein Rab-5A	Ras
NBO_41g0038	461.32	503.968	560.41	459.173	495.521	574.514	508.566	509.736	0.00102545	0.992212	0.996933	ERN1	KB908949.1	75689	77008	-	1320	protein_coding	Serine/threonine-protein kinase/endoribonuclease IRE1	-
NBO_1441g0002	504.974	467.97	551.162	444.85	470.745	484.301	508.036	466.632	0.126318	0.190058	0.429391	ELP3	KB910348.1	1106	1741	+	636	protein_coding	Elongator complex protein 3	Acetyltransf_1
NBO_29g0037	464.859	519.064	540.065	596.503	578.426	542.227	507.996	572.385	-0.170328	0.0643452	0.20186	NBO_29g0037	KB908937.1	65272	65622	+	351	protein_coding	hypothetical protein	-
NBO_66g0043	501.435	539.966	480.88	675.7	680.389	631.491	507.427	662.527	-0.387109	8.80892e-06	9.6193e-05	RL5B	KB908974.1	122398	123252	-	855	protein_coding	60S ribosomal protein L5-B	-
NBO_11g0057	423.565	579.447	516.021	553.535	441.205	438.72	506.344	477.82	0.0826037	0.484642	0.746163	NBO_11g0057	KB908919.1	146230	146385	-	156	protein_coding	hypothetical protein	-
NBO_367g0003	463.68	555.062	492.902	472.653	485.992	514.689	503.881	491.111	0.0370969	0.700403	0.870745	NBO_367g0003	KB909275.1	6440	7342	-	903	protein_coding	hypothetical protein	-
NBO_11g0051	494.356	524.87	491.052	462.543	425.958	538.429	503.426	475.643	0.0815513	0.42105	0.703927	FEN1B	KB908919.1	140085	140714	-	630	protein_coding	Flap endonuclease 1-B	XPG_I
novel.55	483.737	524.87	496.601	493.716	477.416	454.863	501.736	475.332	0.07701	0.404712	0.686186	-	KB908923.1	71130	75896	-	4767	-	PF08033:Sec23/Sec24 beta-sandwich domain	-
NBO_396g0004	461.32	549.256	492.902	480.236	485.039	475.755	501.159	480.343	0.0608376	0.522392	0.768983	ACTN1	KB909304.1	2595	4250	-	1656	protein_coding	Alpha-actinin-1	CH
NBO_111g0005	553.348	442.424	503.999	580.495	524.109	558.371	499.923	554.325	-0.149711	0.124173	0.32649	NBO_111g0005	KB909019.1	5750	6031	-	282	protein_coding	hypothetical protein	-
NBO_73g0015	533.291	448.23	517.87	314.259	346.865	355.154	499.797	338.76	0.563372	9.51786e-08	1.50152e-06	NBO_73g0015	KB908981.1	34930	35724	+	795	protein_coding	hypothetical protein	-
NBO_1299g0002	470.759	526.031	501.225	500.456	435.487	495.696	499.338	477.213	0.0648042	0.501757	0.756771	TOP3A	KB910206.1	1708	3921	-	2214	protein_coding	DNA topoisomerase 3-alpha	Topoisom_bac
NBO_1296g0001	469.579	562.029	461.459	489.503	460.263	487.15	497.689	478.972	0.0527216	0.595735	0.814794	NBO_1296g0001	KB910203.1	87	605	+	519	protein_coding	hypothetical protein	-
novel.65	453.061	510.935	524.344	411.149	475.51	465.309	496.113	450.656	0.142133	0.154998	0.375194	-	KB908926.1	53458	54448	+	991	-	PF00125:Core histone H2A/H2B/H3/H4	Histone
NBO_15g0007	468.399	493.517	515.096	518.149	481.228	497.596	492.337	498.991	-0.0181862	0.843386	0.948033	RFC1	KB908923.1	63908	64525	+	618	protein_coding	Replication factor C subunit 1	BRCT
NBO_27g0067	491.996	507.452	473.481	413.677	415.476	516.588	490.976	448.58	0.13035	0.212198	0.461923	NBO_27g0067	KB908935.1	124891	126027	+	1137	protein_coding	hypothetical protein	-
NBO_26g0007	488.456	515.58	465.159	485.291	570.803	490.948	489.732	515.681	-0.0752277	0.439423	0.712696	NBO_26g0007	KB908934.1	12287	13105	-	819	protein_coding	hypothetical protein	-
NBO_464g0008	513.233	474.938	479.03	518.149	572.708	627.692	489.067	572.85	-0.227577	0.0173693	0.0749664	SYI	KB909372.1	13403	14194	-	792	protein_coding	Isoleucyl-tRNA synthetase	-
NBO_12g0026	501.435	490.034	475.331	505.511	484.086	491.898	488.933	493.832	-0.0159945	0.859917	0.957595	SBDS	KB908920.1	389520	392380	-	2424	protein_coding	Ribosome maturation protein SBDS	SBDS
NBO_527g0001	473.118	488.872	500.3	556.062	531.733	524.185	487.43	537.327	-0.140087	0.117207	0.312667	IF2A	KB909434.1	3682	4209	-	528	protein_coding	Translation initiation factor 2 subunit alpha	-
NBO_418g0003	488.456	454.036	518.795	502.141	542.215	615.347	487.096	553.234	-0.180322	0.0692944	0.212055	NBO_418g0003	KB909326.1	2427	4307	-	1881	protein_coding	Protein with DEXDc plus ring plus HELICc	-
NBO_26g0024	440.083	509.774	503.074	441.48	459.31	511.84	484.31	470.877	0.0430489	0.665956	0.853315	AKR1	KB908934.1	52482	53162	-	681	protein_coding	Palmitoyltransferase akr1	-
NBO_927g0001	501.435	452.875	496.601	468.44	454.546	500.444	483.637	474.477	0.028666	0.762101	0.905664	MSH6	KB909834.1	555	3390	+	2364	protein_coding	DNA mismatch repair protein Msh6	-
NBO_1517g0003	469.579	491.195	490.127	462.543	474.557	442.518	483.634	459.873	0.0731827	0.430213	0.70842	TGT	KB910424.1	2589	3749	+	1161	protein_coding	queuine tRNA-ribosyltransferase	TGT
NBO_54g0019	497.895	484.228	467.008	497.086	498.38	446.317	483.044	480.594	0.0054495	0.953888	0.991451	ANP1	KB908962.1	41973	43142	-	1170	protein_coding	Mitogen-activated protein kinase kinase kinase ANP1	Pkinase
NBO_3g0042	519.132	462.164	467.008	444.85	483.133	444.417	482.768	457.467	0.0768127	0.424339	0.705096	SRPR	KB908911.1	148078	149358	+	1281	protein_coding	Signal recognition particle receptor subunit alpha	-
NBO_1009g0001	481.377	461.003	501.225	474.338	474.557	447.266	481.202	465.387	0.0494397	0.596551	0.815098	NC2B	KB909916.1	690	1127	+	438	protein_coding	Negative cofactor 2 complex subunit beta	-
NBO_52g0007	512.053	429.65	498.45	545.952	505.051	477.654	480.051	509.552	-0.0860003	0.384184	0.667459	PSMA	KB908960.1	10644	11147	-	504	protein_coding	Proteasome subunit alpha	Proteasome
NBO_420g0001	493.176	503.968	442.039	413.677	398.323	452.014	479.728	421.338	0.184814	0.0645032	0.202027	NBO_420g0001	KB909328.1	538	1188	-	651	protein_coding	hypothetical protein	-
NBO_4g0053	449.521	467.97	517.87	650.424	580.332	621.045	478.454	617.267	-0.365093	7.67782e-05	0.000682059	RPN2	KB908912.1	224635	227295	+	2661	protein_coding	26S proteasome regulatory subunit RPN2	-
NBO_1290g0001	454.241	520.225	460.535	529.944	557.462	481.452	478.334	522.953	-0.129998	0.180635	0.416602	NBO_1290g0001	KB910197.1	100	1377	+	1278	protein_coding	transcriptional repressor for RNA polymerase II	-
novel.204	447.162	503.968	482.729	664.747	607.014	635.289	477.953	635.683	-0.41158	4.02156e-06	4.74831e-05	-	KB909500.1	1395	2511	+	1117	-	-	-
NBO_371g0001	470.759	493.517	467.008	438.952	488.851	407.383	477.095	445.062	0.0998631	0.313671	0.591772	DUT	KB909279.1	47	460	+	414	protein_coding	Deoxyuridine 5'-triphosphate nucleotidohydrolase	-
NBO_4g0071	496.715	426.167	503.999	526.574	546.027	506.142	475.627	526.248	-0.143893	0.132921	0.342277	NBO_4g0071	KB908912.1	253537	255008	-	1116	protein_coding	hypothetical protein	-
NBO_360g0004	496.715	429.65	480.88	529.944	509.815	465.309	469.082	501.689	-0.0971012	0.319043	0.596983	RPOL	KB909268.1	7040	7438	+	399	protein_coding	DNA-directed RNA polymerase subunit L	-
NBO_309g0002	412.946	557.384	434.641	402.724	376.406	447.266	468.324	408.799	0.194694	0.0955963	0.271929	NBO_309g0002	KB909217.1	4796	5566	-	771	protein_coding	hypothetical protein	-
NBO_366g0011	502.615	455.197	442.964	558.59	595.579	603.952	466.925	586.04	-0.329284	0.000329891	0.00254423	PGTA	KB909274.1	22493	23635	-	1143	protein_coding	Geranylgeranyl transferase type-2 subunit alpha	-
NBO_978g0001	451.881	457.52	489.203	385.874	376.406	435.871	466.201	399.383	0.225505	0.0253652	0.10004	NBO_978g0001	KB909885.1	784	1152	-	369	protein_coding	transcription initiation factor TFIII B subunit	-
NBO_1239g0005	493.176	470.293	432.792	379.133	405.946	397.887	465.42	394.322	0.23727	0.0171367	0.0741959	NBO_1239g0005	KB910146.1	3825	4139	-	315	protein_coding	hypothetical protein	-
NBO_67g0015	441.263	467.97	479.03	489.503	526.015	430.173	462.754	481.897	-0.0573797	0.567152	0.799195	NBO_67g0015	KB908975.1	35893	37554	-	1662	protein_coding	hypothetical protein	-
NBO_32g0046	489.636	445.907	443.889	511.409	481.228	478.603	459.811	490.413	-0.0952084	0.312957	0.591237	NBO_32g0046	KB908940.1	119646	120290	+	645	protein_coding	hypothetical protein	-
NBO_65g0013	453.061	437.779	486.428	511.409	497.427	452.964	459.089	487.267	-0.0845343	0.381002	0.66592	NCS1	KB908973.1	24219	24794	+	576	protein_coding	Neuronal calcium sensor 1	-
NBO_60g0006	433.004	478.421	459.61	382.503	369.735	379.844	457.012	377.361	0.276354	0.00515666	0.0272736	NBO_60g0006	KB908968.1	5518	5733	-	216	protein_coding	hypothetical protein	-
novel.186	484.917	430.812	454.061	400.196	422.146	406.433	456.597	409.592	0.156808	0.109619	0.298517	-	KB909419.1	10798	12854	+	2057	-	-	-
NBO_28g0071	453.061	469.132	446.663	866.109	371.641	412.131	456.285	549.96	-0.269931	0.492357	0.753281	NBO_28g0071	KB908936.1	270312	270464	+	153	protein_coding	hypothetical protein	-
NBO_243g0001	468.399	440.101	448.513	456.645	397.37	443.468	452.338	432.494	0.063301	0.521394	0.768965	NBO_243g0001	KB909151.1	849	1019	+	171	protein_coding	hypothetical protein	-
NBO_38g0011	434.183	422.683	495.676	411.149	388.794	417.828	450.847	405.924	0.154671	0.128983	0.335283	NBO_38g0011	KB908946.1	26421	27110	+	690	protein_coding	hypothetical protein	-
NBO_14g0009	440.083	477.26	433.716	605.771	539.356	574.514	450.353	573.214	-0.35031	0.000166701	0.00138665	KAD	KB908922.1	157293	157811	+	519	protein_coding	Adenylate kinase	ADK
NBO_930g0001	453.061	440.101	456.836	507.196	533.638	518.487	449.999	519.774	-0.206914	0.0233664	0.095143	NUP98	KB909837.1	674	2704	-	2031	protein_coding	Nuclear pore complex protein Nup98-Nup96	-
NBO_52g0029	473.118	431.973	441.115	390.929	420.24	446.317	448.735	419.162	0.0987993	0.322083	0.599809	TCPB	KB908960.1	43404	44441	+	1038	protein_coding	T-complex protein 1 subunit beta	-
NBO_52g0012	489.636	435.456	420.77	419.574	428.817	452.964	448.621	433.785	0.0466261	0.640404	0.841433	IMP3	KB908960.1	15748	16278	-	531	protein_coding	U3 small nucleolar ribonucleoprotein IMP3	-
NBO_16g0031	470.759	418.038	454.986	369.866	425.005	418.778	447.928	404.55	0.148867	0.145914	0.35987	MAEA	KB908924.1	92293	92763	-	471	protein_coding	Macrophage erythroblast attacher	-
NBO_27g0026	433.004	485.389	422.619	407.779	536.497	497.596	447.004	480.624	-0.104153	0.345574	0.625917	KAPC	KB908935.1	70277	71227	+	951	protein_coding	cAMP-dependent protein kinase catalytic subunit	Pkinase
NBO_3g0018	462.5	430.812	446.663	422.102	479.322	458.662	446.658	453.362	-0.0203616	0.834527	0.944511	ARF	KB908911.1	103859	104470	-	612	protein_coding	ADP-ribosylation factor	Arf
NBO_64g0033	405.867	441.262	491.977	458.33	364.018	380.794	446.369	401.047	0.155444	0.168986	0.398854	ERO1B	KB908972.1	51393	52454	+	1062	protein_coding	ERO1-like protein beta	-
NBO_6g0039	482.557	431.973	422.619	641.157	625.119	585.909	445.716	617.395	-0.472937	2.97884e-07	4.32641e-06	PCY1B	KB908914.1	94049	94903	+	855	protein_coding	Choline-phosphate cytidylyltransferase B	CTP_transf_2
NBO_1039g0001	436.543	435.456	461.459	470.968	465.028	408.332	444.486	448.109	-0.0111306	0.910586	0.976771	PSB7	KB909946.1	58	417	+	360	protein_coding	Proteasome component PUP1	Proteasome
NBO_8g0044	460.14	419.199	453.137	394.299	419.287	477.654	444.159	430.413	0.047274	0.647532	0.845611	ERD2	KB908916.1	466327	466725	-	399	protein_coding	ER lumen protein retaining receptor	ER_lumen_recept
NBO_759g0002	486.097	405.265	440.19	387.559	407.852	388.39	443.85	394.6	0.169489	0.0983754	0.277249	NBO_759g0002	KB909666.1	1545	1733	-	189	protein_coding	DNA topoisomerase III	-
NBO_55g0010	425.925	431.973	473.481	496.243	470.745	524.185	443.793	497.058	-0.160895	0.0945553	0.269807	NBO_55g0010	KB908963.1	20725	20916	-	192	protein_coding	hypothetical protein	-
NBO_588g0004	421.205	461.003	445.738	586.393	625.119	677.072	442.649	629.528	-0.506703	4.67914e-08	7.78438e-07	IPO7	KB909495.1	3224	4489	+	1266	protein_coding	importin-7	-
NBO_13g0035	395.249	440.101	486.428	427.999	408.805	444.417	440.593	427.074	0.0486328	0.638656	0.840797	NBO_13g0035	KB908921.1	200729	201646	+	918	protein_coding	hypothetical protein	-
NBO_41g0043	408.227	503.968	405.049	337.85	362.112	426.375	439.081	375.446	0.225349	0.0554293	0.181351	CHIP	KB908949.1	79645	81930	+	1161	protein_coding	Acidic endochitinase SP2	-
NBO_34g0042	383.45	456.358	463.309	480.236	453.593	425.425	434.372	453.085	-0.0592428	0.567862	0.799785	RL24	KB908942.1	98549	98827	-	279	protein_coding	60S ribosomal protein L24	-
novel.44	438.903	402.942	455.911	482.763	488.851	382.693	432.585	451.436	-0.0608593	0.579725	0.806969	-	KB908919.1	21365	26108	-	256	-	-	-
NBO_11g0043	447.162	462.164	386.553	498.771	486.945	471.956	431.96	485.891	-0.174082	0.0799441	0.235964	NBO_11g0043	KB908919.1	125203	125985	+	783	protein_coding	hypothetical protein	-
NBO_16g0040	429.464	440.101	421.694	565.33	511.721	497.596	430.42	524.882	-0.288291	0.0024889	0.0151486	NBO_16g0040	KB908924.1	107910	108230	+	321	protein_coding	hypothetical protein	-
NBO_330g0001	404.687	472.615	413.372	417.047	427.864	414.98	430.225	419.963	0.0336936	0.738275	0.892367	VID27	KB909238.1	179	1954	+	1776	protein_coding	Vacuolar import and degradation protein 27	-
NBO_28g0028	451.881	435.456	398.575	427.999	448.828	421.627	428.638	432.818	-0.0165705	0.86715	0.960972	NBO_28g0028	KB908936.1	168580	169089	+	510	protein_coding	hypothetical protein	-
NBO_452g0005	444.802	391.33	448.513	375.763	415.476	415.929	428.215	402.389	0.0924537	0.370146	0.654038	RPAB5	KB909360.1	5877	6089	+	213	protein_coding	DNA-directed RNA polymerases I%2C II%2C and III subunit RPABC5	-
NBO_4g0043	483.737	387.846	405.973	441.48	478.369	447.266	425.852	455.705	-0.0991615	0.343015	0.623968	NBO_4g0043	KB908912.1	90217	91119	+	903	protein_coding	hypothetical protein	-
NBO_10g0110	396.428	383.202	496.601	528.259	449.781	414.03	425.41	464.023	-0.122425	0.301067	0.578751	RPAC2	KB908918.1	292869	293174	-	306	protein_coding	DNA-directed RNA polymerases I and III subunit RPAC2	-
NBO_458g0004	438.903	452.875	383.779	326.055	366.876	377.945	425.185	356.959	0.250628	0.0216463	0.0896215	IF2A	KB909366.1	3317	3814	-	498	protein_coding	Translation initiation factor 2 subunit alpha	-
NBO_32g0002	405.867	421.522	437.415	400.196	469.792	376.995	421.601	415.661	0.0224331	0.833697	0.944511	MAT1	KB908940.1	827	1411	+	585	protein_coding	CDK-activating kinase assembly factor MAT1	-
NBO_24g0027	428.284	390.169	444.814	609.983	486.945	493.797	421.089	530.242	-0.332682	0.00192303	0.0120518	NBO_24g0027	KB908932.1	150481	150663	-	183	protein_coding	hypothetical protein	-
NBO_926g0003	455.421	389.008	416.146	410.307	421.193	379.844	420.191	403.781	0.0566604	0.583382	0.808371	NBO_926g0003	KB909833.1	1917	3059	-	1143	protein_coding	guanine nucleotide-binding protein beta subunit 2	-
NBO_572g0001	443.622	392.491	419.845	348.803	393.558	390.29	418.653	377.55	0.150409	0.150008	0.36667	MCM4	KB909479.1	2230	2778	+	549	protein_coding	DNA replication licensing factor mcm4	MCM
NBO_588g0002	422.385	404.104	429.093	450.747	406.899	411.181	418.527	422.943	-0.0153973	0.877084	0.963136	TCPH	KB909495.1	1185	2567	-	1383	protein_coding	T-complex protein 1 subunit eta	-
NBO_28g0062	401.148	455.197	398.575	460.015	477.416	450.115	418.307	462.515	-0.146518	0.138293	0.350583	NBO_28g0062	KB908936.1	253016	256714	-	3699	protein_coding	hypothetical protein	Sec7
NBO_576g0003	424.745	412.232	415.221	435.582	415.476	461.51	417.399	437.523	-0.0681312	0.487006	0.748086	NBO_576g0003	KB909483.1	4193	4963	-	771	protein_coding	hypothetical protein	-
NBO_462g0004	447.162	386.685	414.296	604.086	515.533	434.921	416.048	518.18	-0.31879	0.00567176	0.0295427	RL37A	KB909370.1	2588	2845	-	258	protein_coding	60S ribosomal protein L37a	-
NBO_820g0001	445.982	401.781	399.5	468.44	394.511	415.929	415.754	426.294	-0.0392582	0.707756	0.874663	NBO_820g0001	KB909727.1	126	413	-	288	protein_coding	hypothetical protein	-
NBO_1009g0003	402.328	465.648	379.155	383.346	414.523	442.518	415.71	413.462	0.00615442	0.954655	0.99183	PCY2	KB909916.1	1666	2589	-	924	protein_coding	Ethanolamine-phosphate cytidylyltransferase	CTP_transf_2
NBO_18g0025	451.881	373.912	420.77	392.614	401.182	376.046	415.521	389.947	0.0917584	0.381237	0.66592	NBO_18g0025	KB908926.1	220798	221028	-	231	protein_coding	hypothetical protein	-
NBO_10g0010	412.946	456.358	370.832	441.48	428.817	470.057	413.379	446.784	-0.115535	0.267912	0.536019	TATD1	KB908918.1	43821	44633	-	813	protein_coding	Putative deoxyribonuclease TATDN1	-
NBO_13g0041	427.104	385.524	426.318	440.637	432.628	476.704	412.982	449.99	-0.122346	0.219039	0.472058	NBO_13g0041	KB908921.1	207802	208272	-	471	protein_coding	hypothetical protein	-
NBO_445g0002	402.328	427.328	406.898	476.866	427.864	391.239	412.185	431.989	-0.0697474	0.503691	0.757607	NBO_445g0002	KB909353.1	3059	3346	-	288	protein_coding	hypothetical protein	-
NBO_12g0024	405.867	394.814	429.093	451.59	471.698	383.642	409.924	435.644	-0.0866947	0.412426	0.694545	NBO_12g0024	KB908920.1	387602	388396	+	795	protein_coding	hypothetical protein	-
NBO_6g0016	449.521	419.199	360.66	402.724	409.758	361.801	409.793	391.428	0.06164	0.575199	0.804356	NBO_6g0016	KB908914.1	68197	68757	+	561	protein_coding	hypothetical protein	-
NBO_841g0001	431.824	395.975	401.35	496.243	472.651	516.588	409.716	495.161	-0.274312	0.00444257	0.0244877	NBO_841g0001	KB909748.1	496	1158	-	663	protein_coding	hypothetical protein	-
NBO_751g0001	423.565	395.975	408.748	471.81	476.463	514.689	409.429	487.654	-0.251873	0.00897444	0.043295	NBO_751g0001	KB909658.1	311	541	-	231	protein_coding	Ferritin	-
NBO_1267g0004	414.126	412.232	401.35	489.503	470.745	442.518	409.236	467.589	-0.193924	0.0456697	0.158487	RAB3D	KB910174.1	3194	3730	+	537	protein_coding	GTP-binding protein Rab-3D	Ras
NBO_1175g0002	425.925	431.973	366.208	427.157	486.945	385.542	408.035	433.215	-0.0894167	0.422843	0.704738	NBO_1175g0002	KB910082.1	1681	2457	-	777	protein_coding	hypothetical protein	-
NBO_32g0034	385.81	397.136	427.243	411.149	436.44	408.332	403.396	418.64	-0.0507775	0.613182	0.827524	POLK	KB908940.1	98484	99800	+	1317	protein_coding	DNA polymerase kappa	IMS
NBO_41g0020	382.27	407.587	417.995	396.826	376.406	406.433	402.618	393.222	0.0354728	0.726673	0.884575	U2AF4	KB908949.1	55588	56130	+	543	protein_coding	Splicing factor U2AF 26 kDa subunit	-
NBO_169g0002	391.709	379.718	433.716	383.346	339.242	399.786	401.714	374.124	0.104946	0.332217	0.610807	NBO_169g0002	KB909077.1	9729	10547	+	819	protein_coding	hypothetical protein	-
NBO_1371g0001	369.292	443.585	390.252	315.102	344.006	332.363	401.043	330.491	0.279304	0.0110889	0.0512442	HD11	KB910278.1	2019	2351	+	333	protein_coding	Homeobox protein HD-11	Homeobox
novel.38	320.918	483.066	398.575	419.574	346.865	426.375	400.853	397.605	0.0113143	0.930934	0.982087	-	KB908918.1	89168	101412	-	7642	-	PF14214:Helitron helicase-like domain at N-terminus	-
NBO_453g0003	398.788	368.106	424.469	423.787	428.817	405.483	397.121	419.362	-0.0761887	0.454289	0.722984	MRCKA	KB909361.1	2747	3532	+	786	protein_coding	Serine/threonine-protein kinase MRCK alpha	Pkinase
novel.119	455.421	348.365	387.478	529.944	509.815	499.495	397.088	513.085	-0.371408	0.000402696	0.0030038	-	KB908972.1	64454	64990	-	537	-	PF16558:Amino-terminal Zinc-binding domain of ubiquitin ligase E3A	-
NBO_38g0033	388.169	377.396	423.544	348.803	321.136	314.321	396.37	328.087	0.274023	0.0112386	0.0518485	NBO_38g0033	KB908946.1	84489	84647	+	159	protein_coding	hypothetical protein	-
NBO_86g0005	415.306	395.975	376.381	405.251	445.016	442.518	395.887	430.929	-0.12336	0.222136	0.477124	MAT1	KB908994.1	3588	4172	+	585	protein_coding	CDK-activating kinase assembly factor MAT1	-
NBO_680g0001	404.687	375.073	407.823	443.165	423.099	395.987	395.861	420.75	-0.0877955	0.387475	0.670883	HNT1	KB909587.1	1824	2243	-	420	protein_coding	Hit family protein 1	HIT
NBO_1519g0001	390.529	394.814	401.35	375.763	376.406	417.828	395.564	389.999	0.0216773	0.832425	0.944511	WDR36	KB910426.1	67	1509	-	1443	protein_coding	WD repeat-containing protein 36	-
NBO_76g0013	382.27	336.753	467.008	508.039	503.145	433.022	395.344	481.402	-0.279573	0.017445	0.075175	NBO_76g0013	KB908984.1	23464	23820	+	357	protein_coding	hypothetical protein	-
NBO_1223g0001	365.752	408.748	411.522	456.645	508.862	469.107	395.341	478.205	-0.271989	0.00662724	0.0338767	NBO_1223g0001	KB910130.1	400	798	-	399	protein_coding	hypothetical protein	-
NBO_276g0001	407.047	385.524	392.102	446.535	448.828	410.231	394.891	435.198	-0.141028	0.156681	0.377935	NBO_276g0001	KB909184.1	656	949	+	294	protein_coding	hypothetical protein	-
NBO_1039gi001	396.428	376.234	408.748	465.07	396.417	376.995	393.803	412.828	-0.0687558	0.526087	0.771426	NBO_1039gi001	KB909946.1	1650	1898	+	249	protein_coding	hypothetical protein	-
NBO_64g0007	383.45	411.071	383.779	298.252	348.771	379.844	392.767	342.289	0.199919	0.0782092	0.232342	ATG15	KB908972.1	15299	16090	-	792	protein_coding	Putative lipase atg15	Lipase_3
NBO_554g0001	405.867	355.332	417.071	379.976	389.747	425.425	392.757	398.383	-0.0176588	0.868078	0.961224	NBO_554g0001	KB909461.1	86	571	+	486	protein_coding	hypothetical protein	-
NBO_54g0009	405.867	387.846	383.779	382.503	418.334	419.728	392.498	406.855	-0.0517038	0.610519	0.825162	NBO_54g0009	KB908962.1	18314	18970	-	657	protein_coding	hypothetical protein	-
NBO_41g0051	424.745	382.04	368.058	395.984	457.404	411.181	391.614	421.523	-0.107543	0.309205	0.586071	RFC2	KB908949.1	99090	100016	-	927	protein_coding	Replication factor C subunit 2	AAA
NBO_800gi001	409.407	389.008	371.757	493.716	477.416	532.731	390.057	501.288	-0.363775	0.000216525	0.00175328	NBO_800gi001	KB909707.1	1	1306	-	1306	protein_coding	hypothetical protein	-
NBO_218g0001	356.314	385.524	427.243	451.59	375.453	388.39	389.694	405.144	-0.0545006	0.62482	0.833968	PSA3	KB909126.1	469	1194	+	726	protein_coding	Proteasome subunit alpha type-3	Proteasome
novel.156	394.069	404.104	369.907	434.74	473.604	449.165	389.36	452.503	-0.218168	0.0283308	0.109071	-	KB909271.1	32	1343	+	1312	-	-	-
NBO_924g0001	377.551	434.295	356.036	359.755	314.466	321.918	389.294	332.046	0.225384	0.0478995	0.163628	RAD52	KB909831.1	1187	1771	+	585	protein_coding	DNA repair and recombination protein RAD52	-
NBO_570g0004	365.752	422.683	379.155	342.063	363.065	363.701	389.197	356.276	0.127463	0.23144	0.489103	NIF3L	KB909477.1	5181	6030	-	732	protein_coding	NIF3-like protein 1	-
NBO_13g0069	345.695	426.167	393.027	406.936	440.252	450.115	388.296	432.434	-0.15369	0.148111	0.363328	TBG	KB908921.1	273288	274586	-	1299	protein_coding	Tubulin gamma chain	Tubulin
NBO_26g0013	396.428	349.526	405.973	281.401	244.902	282.034	383.976	269.446	0.511863	1.15243e-05	0.000122614	HSWP4	KB908934.1	29115	30325	-	1083	protein_coding	putative spore wall protein 4	-
NBO_423g0006	378.731	384.363	386.553	323.527	408.805	389.34	383.216	373.891	0.0380394	0.733339	0.889295	ATM1	KB909331.1	10651	11280	-	630	protein_coding	Iron-sulfur clusters transporter atm1%2C mitochondrial	ABC_tran
novel.232	309.12	544.611	294.076	405.251	447.875	505.192	382.602	452.773	-0.243731	0.421397	0.704038	-	KB909762.1	1	1173	+	1173	-	-	-
NBO_86g0004	430.644	337.914	376.381	423.787	388.794	418.778	381.646	410.453	-0.10629	0.3319	0.610634	NBO_86g0004	KB908994.1	3302	3508	+	207	protein_coding	Ribosomal protein S21e	-
NBO_18g0014	370.472	385.524	388.403	321.842	294.454	340.91	381.466	319.069	0.258204	0.0178577	0.0764735	NBO_18g0014	KB908926.1	45889	46461	+	573	protein_coding	hypothetical protein	-
NBO_31g0021	388.169	392.491	363.434	378.291	369.735	379.844	381.365	375.957	0.0185793	0.856529	0.955761	CRK1	KB908939.1	72429	73382	+	954	protein_coding	Serine/threonine-protein kinase crk1	Pkinase
NBO_41g0012	350.414	398.297	393.027	401.881	312.56	334.263	380.579	349.568	0.121482	0.300711	0.578751	NBO_41g0012	KB908949.1	47261	47419	+	159	protein_coding	hypothetical protein	-
NBO_32g0033	356.314	399.459	385.628	339.535	318.277	336.162	380.467	331.325	0.199699	0.0626939	0.198954	KTHY	KB908940.1	96900	97517	-	618	protein_coding	Thymidylate kinase	-
NBO_1247g0001	379.911	380.879	379.155	335.322	397.37	387.441	379.982	373.378	0.027006	0.801477	0.926728	NBO_1247g0001	KB910154.1	144	887	-	744	protein_coding	hypothetical protein	-
NBO_415g0005	340.976	376.234	419.845	396.826	347.818	394.088	379.018	379.577	0.000946122	0.993245	0.997241	NBO_415g0005	KB909323.1	9454	9627	+	174	protein_coding	hypothetical protein	-
NBO_63g0009	402.328	355.332	379.155	355.543	334.477	382.693	378.938	357.571	0.0836589	0.438619	0.712696	NBO_63g0009	KB908971.1	13619	14062	-	444	protein_coding	ribonucleoside diphosphate reductase	-
NBO_374g0003	378.731	341.398	416.146	384.188	372.594	363.701	378.758	373.494	0.0232002	0.830584	0.943299	NBO_374g0003	KB909282.1	3008	3448	+	441	protein_coding	hypothetical protein	-
NBO_1517g0004	366.932	376.234	391.177	430.527	364.018	401.685	378.115	398.743	-0.0766614	0.469315	0.733837	RAC7	KB910424.1	3827	4372	-	546	protein_coding	Rac-like GTP-binding protein ARAC7	Ras
NBO_1050g0001	371.652	387.846	374.531	332.795	347.818	416.879	378.01	365.831	0.0484045	0.66658	0.853315	NBO_1050g0001	KB909957.1	3668	4072	-	405	protein_coding	hypothetical protein	-
NBO_1239g0004	391.709	344.881	395.801	408.622	376.406	317.17	377.464	367.399	0.0387602	0.739196	0.893086	NBO_1239g0004	KB910146.1	3458	3808	-	351	protein_coding	hypothetical protein	-
NBO_508g0021	374.011	350.688	406.898	354.7	422.146	441.569	377.199	406.138	-0.1022	0.364173	0.646608	RAC7	KB909416.1	19961	20506	-	546	protein_coding	Rac-like GTP-binding protein ARAC7	Ras
NBO_27g0055	335.076	402.942	387.478	344.59	378.312	366.549	375.166	363.15	0.0492761	0.652954	0.847852	T2EA	KB908935.1	100821	101495	+	675	protein_coding	Transcription initiation factor IIE subunit alpha	TFIIE_alpha
NBO_507g0004	357.493	398.297	367.133	386.716	325.901	358.953	374.308	357.19	0.0655197	0.551038	0.789457	SRPR	KB909415.1	5628	7055	-	1428	protein_coding	Signal recognition particle receptor subunit alpha	-
NBO_10g0089	345.695	376.234	396.726	327.74	353.535	358.953	372.885	346.743	0.108378	0.317734	0.595417	NBO_10g0089	KB908918.1	190988	192448	+	1461	protein_coding	hypothetical protein	-
NBO_421g0001	377.551	363.461	376.381	335.322	336.383	345.658	372.464	339.121	0.135888	0.195606	0.437471	YIF1	KB909329.1	1653	2276	+	624	protein_coding	Protein transport protein yif1	-
NBO_374g0001	368.112	354.171	389.328	300.779	338.289	355.154	370.537	331.407	0.164457	0.139487	0.351922	FH7	KB909282.1	27	2207	+	2181	protein_coding	Formin like protein 7	FH2
NBO_1021g0002	344.515	362.3	402.274	477.708	479.322	524.185	369.696	493.738	-0.413272	5.0847e-05	0.000474745	RL32	KB909928.1	876	1295	-	420	protein_coding	60S ribosomal protein L32	-
NBO_6g0069	372.831	362.3	368.983	351.33	356.394	350.406	368.038	352.71	0.0615179	0.554573	0.791858	NBO_6g0069	KB908914.1	160304	160504	-	201	protein_coding	hypothetical protein	-
NBO_86g0003	431.824	355.332	316.271	407.779	402.135	430.173	367.809	413.362	-0.173099	0.136112	0.347958	NBO_86g0003	KB908994.1	2456	2965	+	510	protein_coding	hypothetical protein	-
NBO_835g0001	348.055	382.04	371.757	357.228	406.899	393.138	367.284	385.755	-0.0688838	0.516917	0.766578	NBO_835g0001	KB909742.1	645	1007	+	363	protein_coding	hypothetical protein	-
NBO_491g0003	351.594	348.365	395.801	489.503	441.205	502.344	365.253	477.684	-0.384232	0.000210035	0.00171591	SMAL1	KB909399.1	1166	2881	-	1716	protein_coding	SWI/SNF-related matrix-associated actin-dependent regulator of chromatin subfamily A-like protein 1	SNF2_N
NBO_418g0008	374.011	368.106	351.412	479.393	432.628	451.065	364.51	454.362	-0.320387	0.00149774	0.00965091	HM20A	KB909326.1	10821	11381	-	561	protein_coding	High mobility group protein 20A	HMG_box
NBO_18g0031	370.472	350.688	368.983	379.133	420.24	360.852	363.381	386.742	-0.0889801	0.40435	0.685996	NBO_18g0031	KB908926.1	225095	225517	-	423	protein_coding	hypothetical protein	-
NBO_14g0008	381.09	362.3	344.939	307.519	377.359	326.666	362.776	337.181	0.105301	0.355991	0.638018	NBO_14g0008	KB908922.1	156503	157087	-	585	protein_coding	hypothetical protein	-
NBO_423g0003	364.573	363.461	356.036	342.905	347.818	355.154	361.356	348.626	0.0514465	0.624156	0.833968	NBO_423g0003	KB909331.1	3600	4370	-	771	protein_coding	hypothetical protein	-
NBO_1210g0002	384.63	379.718	319.045	444.85	419.287	465.309	361.131	443.149	-0.299831	0.00528223	0.0278305	NBO_1210g0002	KB910117.1	1222	1713	+	492	protein_coding	40S ribosomal protein S7	-
novel.220	330.357	370.428	381.929	391.771	412.617	390.29	360.905	398.226	-0.139187	0.187143	0.426378	-	KB909616.1	61	2317	-	2257	-	-	-
NBO_48g0010	355.134	353.01	374.531	346.275	316.371	343.759	360.892	335.468	0.106228	0.324736	0.603878	NBO_48g0010	KB908956.1	21697	22056	+	360	protein_coding	DNA-directed RNA polymerase II 16kDa polypeptide	RNA_pol_Rpb4
NBO_174g0001	325.638	399.459	350.487	357.228	364.018	341.86	358.528	354.368	0.0161516	0.884603	0.966977	NBO_174g0001	KB909082.1	1432	1989	-	558	protein_coding	hypothetical protein	-
NBO_16g0042	336.256	379.718	357.885	473.495	414.523	442.518	357.953	443.512	-0.310143	0.00300491	0.0174756	NBO_16g0042	KB908924.1	109489	109812	+	324	protein_coding	hypothetical protein	-
NBO_1140g0002	383.45	353.01	336.616	342.905	295.407	371.297	357.692	336.537	0.0854863	0.463436	0.729298	MSH2	KB910047.1	688	3360	+	2673	protein_coding	DNA mismatch repair protein msh2	-
NBO_16g0025	374.011	346.043	351.412	373.236	355.441	398.836	357.155	375.838	-0.0742208	0.485301	0.746303	MYLK	KB908924.1	80636	81763	-	1128	protein_coding	Myosin light chain kinase%2C smooth muscle	-
NBO_29g0003	377.551	314.69	378.23	380.818	382.123	388.39	356.824	383.777	-0.102879	0.344902	0.625335	NBO_29g0003	KB908937.1	1584	2231	-	648	protein_coding	hypothetical protein	-
NBO_4g0063	226.53	231.082	608.498	203.047	367.829	199.418	355.37	256.765	0.470132	0.399151	0.682517	GPX4	KB908912.1	237608	237895	-	288	protein_coding	phospholipid hydroperoxide glutathione peroxidase	-
NBO_375g0008	352.774	358.816	352.337	354.7	367.829	390.29	354.642	370.94	-0.0642685	0.541748	0.782393	NBO_375g0008	KB909283.1	8383	8739	+	357	protein_coding	ATP-binding domain containing protein	-
NBO_34g0004	325.638	349.526	387.478	388.401	342.1	346.608	354.214	359.036	-0.0173726	0.877242	0.963136	SUMO3	KB908942.1	4594	4842	-	249	protein_coding	Small ubiquitin-related modifier 3	-
NBO_378g0005	322.098	375.073	362.509	409.464	432.628	390.29	353.227	410.794	-0.216487	0.0422904	0.149002	RCD1	KB909286.1	4790	5620	+	831	protein_coding	Cell differentiation protein RCD1	-
NBO_62gi001	365.752	340.237	352.337	329.425	312.56	339.011	352.775	326.998	0.109149	0.315031	0.592708	NBO_62gi001	KB908970.1	1	1011	-	1011	protein_coding	Long chain fatty acid CoA ligase	AMP-binding
NBO_54g0013	340.976	323.98	391.177	349.645	363.065	355.154	352.044	355.955	-0.0115204	0.917337	0.977572	NBO_54g0013	KB908962.1	33047	33517	+	471	protein_coding	Zinc finger%2C C2H2-type	-
NBO_222g0001	370.472	307.723	377.306	385.874	409.758	430.173	351.833	408.602	-0.2125	0.054742	0.180392	NBO_222g0001	KB909130.1	5691	7274	-	1584	protein_coding	hypothetical protein	-
NBO_54g0007	319.738	351.849	380.08	338.692	313.513	243.1	350.556	298.435	0.232774	0.0739452	0.223546	NBO_54g0007	KB908962.1	8848	9252	+	405	protein_coding	hypothetical protein	-
novel.75	369.292	328.624	353.262	246.015	265.866	246.899	350.393	252.927	0.470995	5.28914e-05	0.000492159	-	KB908932.1	100416	104514	+	4099	-	-	-
NBO_28g0003	365.752	341.398	342.164	369.023	328.759	350.406	349.771	349.396	-0.000459331	0.996624	0.998875	NBO_28g0003	KB908936.1	101507	101668	-	162	protein_coding	hypothetical protein	-
NBO_507g0006	352.774	351.849	341.24	329.425	322.089	331.414	348.621	327.643	0.0885473	0.41011	0.691495	eTIF3	KB909415.1	8077	9054	+	978	protein_coding	Eukaryotic translation initiation factor 3	-
NBO_38g0007	330.357	390.169	320.895	385.031	353.535	325.716	347.14	354.761	-0.0350591	0.763462	0.906446	AMP11	KB908946.1	22895	24184	+	1290	protein_coding	M1 family aminopeptidase 1	-
NBO_53g0029	337.436	365.783	337.54	284.771	327.806	287.732	346.92	300.103	0.209251	0.0675121	0.207759	MCM6	KB908961.1	76847	78969	-	1743	protein_coding	DNA replication licensing factor MCM6	MCM
NBO_65g0019	322.098	344.881	373.606	339.535	356.394	344.708	346.862	346.879	0.00343221	0.975008	0.993835	NBO_65g0019	KB908973.1	34711	36419	-	1599	protein_coding	hypothetical protein	-
NBO_1226g0001	335.076	307.723	394.876	362.283	358.3	317.17	345.892	345.918	0.00380111	0.974551	0.993738	NBO_1226g0001	KB910133.1	247	546	-	300	protein_coding	nonsense-mediated mRNA decay protein 3	-
NBO_1290g0002	362.213	315.851	357.885	352.173	334.477	307.674	345.316	331.441	0.0592612	0.600602	0.818691	NBO_1290g0002	KB910197.1	1606	3021	-	1416	protein_coding	hypothetical protein	-
novel.233	333.897	304.239	397.65	424.629	436.44	404.534	345.262	421.868	-0.283862	0.0123053	0.0556476	-	KB909800.1	9	438	+	430	-	-	-
NBO_503g0002	348.055	356.494	327.368	315.944	349.724	392.189	343.972	352.619	-0.0358609	0.754283	0.901788	NBO_503g0002	KB909411.1	1653	1934	-	282	protein_coding	hypothetical protein	-
NBO_34g0017	370.472	312.367	341.24	401.039	402.135	471.956	341.36	425.043	-0.315759	0.00465189	0.0253491	RN148	KB908942.1	49120	49929	+	810	protein_coding	RING finger protein 148	-
NBO_53g0014	339.796	335.592	348.638	449.062	444.063	359.902	341.342	417.676	-0.291453	0.00954302	0.0455576	NBO_53g0014	KB908961.1	42542	42757	-	216	protein_coding	hypothetical protein	-
novel.18	335.076	376.234	311.647	542.582	559.367	560.27	340.986	554.073	-0.703698	2.61142e-12	7.96484e-11	-	KB908912.1	247509	248727	-	1219	-	PF00702:haloacid dehalogenase-like hydrolase	Hydrolase
NBO_73g0022	337.436	314.69	367.133	383.346	420.24	403.584	339.753	402.39	-0.240158	0.0258677	0.101262	NBO_73g0022	KB908981.1	41922	42590	+	669	protein_coding	hypothetical protein	-
novel.69	333.897	299.594	384.704	327.74	324.948	350.406	339.398	334.364	0.0263643	0.822882	0.937871	-	KB908926.1	39074	40670	-	737	-	-	-
NBO_7g0065	346.875	322.818	347.713	289.826	265.866	306.724	339.135	287.472	0.239091	0.0377616	0.136569	KAE1	KB908915.1	178327	179316	-	990	protein_coding	Putative glycoprotein endopeptidase KAE1	Peptidase_M22
NBO_30g0006	319.738	356.494	338.465	325.212	324.948	337.112	338.232	329.09	0.0399252	0.715944	0.879464	NBO_30g0006	KB908938.1	36550	37098	-	549	protein_coding	hypothetical protein	-
NBO_64g0017	312.659	349.526	348.638	287.299	280.16	305.774	336.941	291.078	0.212778	0.0629674	0.199131	NBO_64g0017	KB908972.1	33952	34872	+	921	protein_coding	hypothetical protein	-
NBO_446g0002	343.335	313.529	353.262	315.944	360.206	258.294	336.708	311.481	0.113601	0.373136	0.658264	NBO_446g0002	KB909354.1	839	1651	-	813	protein_coding	D-ribose transport binding protein	-
NBO_37g0010	323.278	365.783	316.271	300.779	336.383	335.212	335.111	324.125	0.0474242	0.679004	0.860048	ERF3A	KB908945.1	69426	70796	-	1371	protein_coding	Eukaryotic peptide chain release factor GTP-binding subunit ERF3A	GTP_EFTU
NBO_26g0018	363.393	325.141	316.271	263.708	280.16	315.27	334.935	286.38	0.225252	0.0598176	0.192722	LAMB4	KB908934.1	39958	41061	-	1104	protein_coding	Laminin subunit beta-4	-
NBO_792g0002	320.918	371.589	304.249	379.976	377.359	389.34	332.252	382.225	-0.205156	0.0645454	0.202027	Z6B5	KB909699.1	754	1236	+	483	protein_coding	Zinc finger C2H2 protein	-
NBO_1129g0001	331.537	320.496	339.39	360.598	334.477	313.371	330.474	336.149	-0.0248388	0.823881	0.938389	PSB4	KB910036.1	2399	2980	+	582	protein_coding	Proteasome subunit beta type-4	Proteasome
NBO_149g0002	345.695	300.755	344.014	326.897	315.418	390.29	330.155	344.202	-0.0580936	0.625796	0.833968	GSH1	KB909057.1	1017	2349	+	1230	protein_coding	Glutamate-cysteine ligase	GCS
NBO_935g0002	338.616	311.206	335.691	332.795	365.924	361.801	328.504	353.507	-0.103992	0.343425	0.623968	NBO_935g0002	KB909842.1	874	1083	-	210	protein_coding	hypothetical protein	-
novel.122	298.501	351.849	332.917	337.85	314.466	309.573	327.756	320.629	0.0315748	0.782609	0.916885	-	KB908975.1	27644	31275	+	3632	-	-	-
NBO_370g0004	346.875	339.075	293.152	297.409	300.172	287.732	326.367	295.104	0.141293	0.226127	0.481925	NBO_370g0004	KB909278.1	6841	7032	-	192	protein_coding	hypothetical protein	-
NBO_451g0005	294.962	359.977	323.669	364.811	300.172	313.371	326.203	326.118	-0.00151919	0.989996	0.996279	NBO_451g0005	KB909359.1	5074	6003	+	930	protein_coding	hypothetical protein	-
NBO_76g0027	339.796	325.141	311.647	229.165	238.231	245.949	325.528	237.782	0.452251	0.000146092	0.00123013	NBO_76g0027	KB908984.1	69664	70653	-	990	protein_coding	hypothetical protein	-
NBO_20g0010	317.379	348.365	299.625	320.157	289.689	360.852	321.79	323.566	-0.0101294	0.9329	0.982087	EXO1	KB908928.1	17736	18782	-	1047	protein_coding	Exonuclease 1	XPG_I
NBO_7g0018	307.94	334.431	320.895	288.984	299.219	296.278	321.088	294.827	0.123588	0.274777	0.545698	NBO_7g0018	KB908915.1	50752	52323	-	1572	protein_coding	tubulin-folding cofactor D	-
NBO_31g0009	324.458	325.141	308.873	304.149	344.959	317.17	319.49	322.093	-0.0119821	0.915582	0.977572	NBO_31g0009	KB908939.1	47765	49309	+	1545	protein_coding	hypothetical protein	-
NBO_34g0014	304.4	339.075	310.722	288.141	336.383	295.329	318.066	306.618	0.0532686	0.64997	0.845868	NBO_34g0014	KB908942.1	32130	32732	-	603	protein_coding	Putative membrane integral protein	-
NBO_42g0002	315.019	326.302	310.722	385.031	407.852	437.77	317.348	410.218	-0.370162	0.00056638	0.00408061	NBO_42g0002	KB908950.1	14098	14901	-	804	protein_coding	hypothetical protein	-
NBO_54g0016	342.155	293.788	315.346	279.716	281.113	302.926	317.096	287.918	0.139363	0.234788	0.494243	UBP14	KB908962.1	39087	40772	+	1686	protein_coding	Ubiquitin carboxyl-terminal hydrolase 14	UCH
NBO_19g0022	302.041	308.884	340.315	376.606	390.7	343.759	317.08	370.355	-0.221333	0.0476329	0.163236	NBO_19g0022	KB908927.1	146322	146915	-	594	protein_coding	Putative vesicle transport V-SNARE protein	-
NBO_555g0002	329.177	308.884	303.324	325.212	344.006	377.945	313.795	349.054	-0.153907	0.174006	0.405471	NBO_555g0002	KB909462.1	2533	2682	-	150	protein_coding	hypothetical protein	-
NBO_84g0007	313.839	298.433	326.443	318.472	303.983	311.472	312.905	311.309	0.00863551	0.938995	0.98424	JADE1	KB908992.1	8660	9265	-	606	protein_coding	Protein Jade-1	-
NBO_4g0037	315.019	305.4	317.196	350.488	312.56	427.324	312.538	363.457	-0.216864	0.0798224	0.235927	NBO_4g0037	KB908912.1	82760	83929	+	1170	protein_coding	hypothetical protein	-
NBO_32g0032	320.918	303.078	311.647	310.047	324.948	312.422	311.881	315.805	-0.0177936	0.873674	0.963136	UFD2	KB908940.1	93225	95555	+	2331	protein_coding	Ubiquitin conjugation factor E4	U-box
novel.208	311.479	353.01	270.957	283.086	271.584	277.286	311.816	277.319	0.164435	0.187327	0.426378	-	KB909570.1	35	3135	-	2825	-	PF01433:Peptidase family M1 domain	-
NBO_30g0004	307.94	285.659	338.465	278.874	317.324	286.782	310.688	294.327	0.0822009	0.493093	0.753281	NBO_30g0004	KB908938.1	35131	35460	-	330	protein_coding	hypothetical protein	-
NBO_552g0005	315.019	325.141	290.377	211.472	228.702	235.503	310.179	225.226	0.460714	0.000198523	0.00163647	HSWP1	KB909459.1	5102	5938	-	837	protein_coding	Spore wall protein 1	-
NBO_344g0001	322.098	311.206	296.851	307.519	261.102	348.507	310.052	305.709	0.0187092	0.881211	0.964868	NBO_344g0001	KB909252.1	397	987	-	591	protein_coding	hypothetical protein	-
NBO_34g0019	278.444	346.043	305.174	276.346	250.619	295.329	309.887	274.098	0.176608	0.157882	0.379164	NBO_34g0019	KB908942.1	53314	54966	-	1653	protein_coding	hypothetical protein	-
NBO_27g0014	284.343	353.01	292.227	322.685	312.56	389.34	309.86	341.528	-0.141279	0.261418	0.528029	NBO_27g0014	KB908935.1	39405	41258	+	1854	protein_coding	putative membrane protein	-
NBO_1059g0001	313.839	296.11	316.271	343.748	367.829	371.297	308.74	360.958	-0.223629	0.0417042	0.147904	RPOL	KB909966.1	319	717	+	399	protein_coding	DNA-directed RNA polymerase subunit L	-
NBO_464g0005	343.335	298.433	283.904	398.511	328.759	376.995	308.557	368.089	-0.258873	0.0298301	0.112943	NBO_464g0005	KB909372.1	6799	8070	-	1272	protein_coding	hypothetical protein	-
NBO_468g0004	331.537	249.662	343.089	369.866	287.784	311.472	308.096	323.04	-0.0672029	0.621283	0.832681	FANCJ	KB909376.1	8427	9125	+	699	protein_coding	Fanconi anemia group J protein	-
NBO_10g0063	240.689	326.302	352.337	312.574	304.936	338.061	306.442	318.524	-0.0508021	0.703206	0.871186	NBO_10g0063	KB908918.1	148464	149129	-	666	protein_coding	hypothetical protein	-
NBO_8g0027	285.523	327.463	305.174	374.921	374.5	412.131	306.053	387.184	-0.338657	0.0022481	0.0137746	CDC23	KB908916.1	446336	447454	-	1119	protein_coding	Cell division cycle protein 23	-
NBO_146g0001	299.681	313.529	303.324	288.984	324.948	301.026	305.511	304.986	0.00326263	0.977377	0.994035	AIR2	KB909054.1	281	763	-	483	protein_coding	Protein AIR2	-
NBO_33g0005	297.321	321.657	296.851	267.921	295.407	341.86	305.276	301.729	0.017789	0.885199	0.966977	RBM4	KB908941.1	6778	7464	-	687	protein_coding	RNA-binding protein 4	RRM_1
NBO_508g0010	346.875	279.853	288.528	278.031	339.242	338.061	305.085	318.445	-0.0620169	0.62417	0.833968	AMP11	KB909416.1	5430	7928	-	2499	protein_coding	M1 family aminopeptidase 1	-
NBO_11g0065	261.926	333.269	319.97	367.338	392.605	423.526	305.055	394.49	-0.367814	0.00176853	0.0112375	TBB	KB908919.1	152343	153668	+	1326	protein_coding	Tubulin beta chain	Tubulin
NBO_16g0053	300.861	283.337	325.519	277.189	311.607	314.321	303.239	301.039	0.0146356	0.901978	0.973978	NBO_16g0053	KB908924.1	127656	128408	-	753	protein_coding	hypothetical protein	-
NBO_66g0010	283.163	312.367	307.948	758.267	649.895	711.258	301.159	706.473	-1.22978	2.52381e-35	1.38557e-32	RL19	KB908974.1	41833	42297	+	465	protein_coding	60S ribosomal protein L19	-
NBO_1267g0001	298.501	303.078	301.475	294.039	256.337	348.507	301.018	299.628	0.00696528	0.956358	0.99183	RRP40	KB910174.1	11	766	+	756	protein_coding	Exosome complex exonuclease RRP40	-
NBO_11g0045	318.559	282.176	301.475	283.929	278.254	280.135	300.736	280.773	0.0988052	0.399015	0.682517	NBO_11g0045	KB908919.1	129407	130225	-	819	protein_coding	hypothetical protein	-
NBO_507g0011	316.199	328.624	255.236	371.551	383.076	369.398	300.02	374.675	-0.3261	0.00570755	0.0296167	PSMD6	KB909415.1	13096	14187	+	1092	protein_coding	26S proteasome non-ATPase regulatory subunit 6	-
novel.146	284.343	285.659	327.368	313.417	281.113	313.371	299.123	302.634	-0.0138724	0.907477	0.974955	-	KB909112.1	2074	2592	+	519	-	PF03124:EXS family	-
NBO_344g0002	290.242	329.786	272.807	345.433	361.159	365.6	297.612	357.397	-0.26675	0.0202132	0.0843242	NBO_344g0002	KB909252.1	1700	2776	+	1077	protein_coding	protein disulfide isomerase	-
NBO_547g0002	292.602	318.173	281.13	345.433	360.206	411.181	297.302	372.273	-0.32538	0.00502196	0.0267962	SYIC	KB909454.1	5295	8372	+	3078	protein_coding	Isoleucyl-tRNA synthetase%2C cytoplasmic	-
NBO_6g0093	305.58	310.045	273.731	307.519	295.407	305.774	296.452	302.9	-0.0344286	0.767529	0.908132	NBO_6g0093	KB908914.1	378518	378979	-	462	protein_coding	hypothetical protein	-
NBO_2g0015	246.588	336.753	304.249	347.118	334.477	395.987	295.863	359.194	-0.278098	0.0279503	0.107909	NBO_2g0015	KB908910.1	159907	162153	-	2247	protein_coding	hypothetical protein	-
novel.246	284.343	260.113	342.164	285.614	301.125	307.674	295.54	298.137	-0.00659598	0.958261	0.99183	-	KB909985.1	3160	3530	-	371	-	-	-
NBO_156g0001	290.242	282.176	305.174	326.055	311.607	308.623	292.531	315.428	-0.107566	0.346715	0.625917	NBO_156g0001	KB909064.1	1140	1292	-	153	protein_coding	hypothetical protein	-
NBO_477g0002	300.861	296.11	280.205	302.464	319.23	291.53	292.392	304.408	-0.0597106	0.606364	0.822366	NBO_477g0002	KB909385.1	783	1502	+	720	protein_coding	hypothetical protein	-
NBO_1053g0001	273.724	292.627	309.797	308.362	340.195	357.053	292.049	335.203	-0.194963	0.0955709	0.271929	NBO_1053g0001	KB909960.1	381	809	-	429	protein_coding	glucose transporter type 3	Sugar_tr
novel.99	281.983	290.304	303.324	318.472	334.477	364.65	291.871	339.2	-0.214101	0.0623163	0.198443	-	KB908944.1	144708	147065	-	2358	-	-	-
NBO_73g0001	286.703	314.69	270.957	260.338	292.548	275.387	290.783	276.091	0.0733775	0.546765	0.785385	NBO_73g0001	KB908981.1	22	501	+	480	protein_coding	cation-transporting ATPase	-
NBO_427g0002	280.803	317.012	271.882	288.141	240.137	310.522	289.899	279.6	0.0496824	0.701239	0.871186	MDN1	KB909335.1	412	4650	-	3690	protein_coding	Midasin	-
NBO_1140g0001	280.803	308.884	275.581	304.149	309.701	284.883	288.423	299.578	-0.0566761	0.63042	0.836347	YKT6	KB910047.1	4	537	+	534	protein_coding	Synaptobrevin-like protein	-
NBO_570g0005	283.163	310.045	271.882	310.047	289.689	284.883	288.363	294.873	-0.0353036	0.766322	0.907776	NBO_570g0005	KB909477.1	6376	6888	+	513	protein_coding	Vacuolar ATP synthase	-
NBO_6g0033	336.256	282.176	241.365	348.803	319.23	349.456	286.599	339.163	-0.249019	0.0514062	0.172491	UBC12	KB908914.1	89974	90408	-	435	protein_coding	NEDD8-conjugating enzyme UBC12	UQ_con
NBO_6g0021	313.839	260.113	277.431	310.889	367.829	313.371	283.794	330.697	-0.220789	0.0722114	0.219616	SSRP1	KB908914.1	72519	73124	-	606	protein_coding	FACT complex subunit SSRP1	-
NBO_64g0026	298.501	283.337	269.108	307.519	344.959	298.177	283.649	316.885	-0.161451	0.173958	0.405471	RNF44	KB908972.1	44596	44892	+	297	protein_coding	RING finger protein 44	-
NBO_467g0004	256.027	301.916	291.302	337.85	312.56	336.162	283.082	328.857	-0.215309	0.0667919	0.206468	NBO_467g0004	KB909375.1	4467	4775	-	309	protein_coding	hypothetical protein	-
NBO_4g0069	231.25	294.949	322.744	311.732	319.23	248.798	282.981	293.253	-0.047894	0.733185	0.889295	PSB3	KB908912.1	251747	252424	-	678	protein_coding	Proteasome component PUP3	Proteasome
NBO_41g0015	269.005	297.272	282.054	328.582	307.795	319.069	282.777	318.482	-0.172095	0.136141	0.347958	PGAP3	KB908949.1	49978	50811	-	834	protein_coding	Post-GPI attachment to proteins factor 3	-
novel.17	276.084	292.627	277.431	236.748	232.514	225.058	282.047	231.44	0.284268	0.0211623	0.0877499	-	KB908912.1	242948	245210	-	1476	-	-	-
NBO_1120g0001	253.667	285.659	305.174	392.614	381.17	324.767	281.5	366.184	-0.37709	0.00184312	0.0116575	NBO_1120g0001	KB910027.1	40	363	+	324	protein_coding	hypothetical protein	-
NBO_1358g0002	272.544	287.982	282.979	283.086	264.913	264.941	281.168	270.98	0.0527198	0.658804	0.849022	WEE1	KB910265.1	1540	2490	-	951	protein_coding	Mitosis inhibitor protein kinase wee1	Pkinase
novel.90	258.386	293.788	290.377	232.535	240.137	236.453	280.851	236.375	0.250531	0.0443655	0.154912	-	KB908936.1	175976	178100	-	2125	-	-	-
NBO_11g0066	284.343	260.113	295.926	319.315	292.548	295.329	280.127	302.397	-0.109193	0.358527	0.640196	URM1	KB908919.1	153892	154161	+	270	protein_coding	Ubiquitin-related modifier 1	-
NBO_10g0017	248.948	312.367	278.355	290.669	274.443	271.588	279.89	278.9	0.00447355	0.971364	0.993587	SPAG4	KB908918.1	50905	51435	-	531	protein_coding	Sperm-associated antigen 4 protein	-
NBO_80g0026	283.163	261.274	294.076	271.291	283.019	301.976	279.504	285.429	-0.0273881	0.820201	0.936933	GCN5	KB908988.1	53968	55248	-	1281	protein_coding	Histone acetyltransferase gcn5	Bromodomain
NBO_29g0002	309.12	278.692	247.838	314.259	264.913	267.79	278.55	282.321	-0.0252221	0.845368	0.948789	NBO_29g0002	KB908937.1	1296	1514	+	219	protein_coding	hypothetical protein	-
NBO_610g0003	240.689	304.239	289.453	278.031	282.066	306.724	278.127	288.94	-0.0526183	0.675318	0.857368	HDAC1	KB909517.1	2061	3317	+	1257	protein_coding	Histone deacetylase 1	Hist_deacetyl
NBO_434g0001	267.825	263.596	302.399	299.094	294.454	279.185	277.94	290.911	-0.062784	0.602053	0.819354	NBO_434g0001	KB909342.1	563	1081	-	519	protein_coding	hypothetical protein	-
NBO_1047gi001	286.703	272.886	270.957	314.259	323.042	297.228	276.849	311.51	-0.171306	0.140925	0.352865	NBO_1047gi001	KB909954.1	408	703	+	296	protein_coding	proteasome subunit beta	-
NBO_10g0023	287.883	238.049	304.249	279.716	254.431	264.941	276.727	266.363	0.0575437	0.654603	0.848436	NBO_10g0023	KB908918.1	57144	57509	-	366	protein_coding	hypothetical protein	-
NBO_3g0007	261.926	269.402	298.7	232.535	261.102	256.395	276.676	250.01	0.150589	0.230662	0.488932	ATBD4	KB908911.1	67492	68220	+	729	protein_coding	ATP-binding domain protein 4	-
NBO_1208gi001	250.127	304.239	273.731	394.299	421.193	447.266	276.033	420.919	-0.607853	1.03617e-07	1.62531e-06	NBO_1208gi001	KB910115.1	1658	2379	+	722	protein_coding	40S ribosomal protein S2	-
NBO_427g0005	279.624	253.145	294.076	250.228	267.772	264.941	275.615	260.98	0.0819823	0.50686	0.758067	NBO_427g0005	KB909335.1	9213	9722	-	510	protein_coding	hypothetical protein	-
NBO_13g0036	266.645	291.465	263.559	243.488	233.467	276.336	273.89	251.097	0.124563	0.326056	0.604772	NBO_13g0036	KB908921.1	201673	202665	+	993	protein_coding	hypothetical protein	-
NBO_468g0001	252.487	246.178	321.819	391.771	260.149	273.488	273.495	308.469	-0.172041	0.267781	0.536019	NBO_468g0001	KB909376.1	2922	4487	+	1566	protein_coding	hypothetical protein	-
NBO_398g0005	266.645	294.949	258.01	278.874	322.089	310.522	273.202	303.828	-0.153948	0.206242	0.452908	SM41	KB909306.1	8073	9146	-	1074	protein_coding	41 kDa spicule matrix protein	-
NBO_1297g0001	245.408	286.821	282.054	189.567	186.773	251.647	271.428	209.329	0.377627	0.00887224	0.0429529	NBO_1297g0001	KB910204.1	1422	1805	-	384	protein_coding	beta-adaptin	-
NBO_1593g0001	267.825	267.08	279.28	257.811	286.831	267.79	271.395	270.81	0.00523046	0.965589	0.991994	TAF5	KB910500.1	20	1711	+	1692	protein_coding	Transcription initiation factor TFIID subunit 5	WD40
novel.70	254.847	297.272	258.935	257.811	308.748	226.957	270.351	264.505	0.0307992	0.821751	0.937534	-	KB908928.1	13279	14007	+	729	-	-	-
NBO_10g0002	285.523	274.047	249.687	249.386	257.29	288.681	269.753	265.119	0.0231119	0.854346	0.954823	TAF5	KB908918.1	13451	15307	+	1857	protein_coding	Transcription initiation factor TFIID subunit 5	WD40
NBO_16g0022	234.789	296.11	278.355	238.433	231.561	238.352	269.752	236.115	0.193404	0.137644	0.349521	SUMO3	KB908924.1	65440	65718	+	279	protein_coding	Small ubiquitin-related modifier 3	-
NBO_446g0003	276.084	247.339	281.13	297.409	319.23	277.286	268.184	297.975	-0.15011	0.21909	0.472058	NBO_446g0003	KB909354.1	2099	2707	-	609	protein_coding	hypothetical protein	-
NBO_540g0001	313.839	224.115	262.634	354.7	304.936	329.515	266.863	329.717	-0.307136	0.0193279	0.0812481	NBO_540g0001	KB909447.1	406	621	-	216	protein_coding	hypothetical protein	-
NBO_354g0001	241.868	267.08	290.377	283.086	314.466	346.608	266.442	314.72	-0.235217	0.0622636	0.198443	NBO_354g0001	KB909262.1	3196	4470	+	1275	protein_coding	hypothetical protein	-
NBO_58gi001	292.602	261.274	244.139	243.488	232.514	239.302	266.005	238.434	0.154148	0.228811	0.486136	NBO_58gi001	KB908966.1	1	457	-	457	protein_coding	hypothetical protein	-
NBO_368g0002	234.789	287.982	273.731	223.267	224.89	217.461	265.501	221.873	0.260273	0.0470528	0.161786	NBO_368g0002	KB909276.1	5934	6359	+	426	protein_coding	hypothetical protein	-
novel.8	256.027	278.692	257.086	347.118	356.394	374.146	263.935	359.219	-0.445161	9.89428e-05	0.000867725	-	KB908910.1	305818	307621	-	1804	-	-	-
NBO_1517g0002	266.645	276.37	248.763	223.267	250.619	281.085	263.926	251.657	0.0685549	0.600671	0.818691	AF9	KB910424.1	1963	2406	-	444	protein_coding	Protein AF-9	-
NBO_53g0027	267.825	235.727	282.979	230.85	227.749	172.829	262.177	210.476	0.317653	0.0275079	0.106652	NBO_53g0027	KB908961.1	76105	76362	-	258	protein_coding	hypothetical protein	-
NBO_64g0048	287.883	254.307	244.139	252.756	271.584	226.007	262.109	250.116	0.064746	0.620629	0.832681	DIMT1	KB908972.1	68160	69265	-	1032	protein_coding	dimethyladenosine transferase	-
NBO_1139g0001	259.566	261.274	262.634	258.653	242.043	308.623	261.158	269.773	-0.0459748	0.722536	0.881494	NBO_1139g0001	KB910046.1	2848	4314	-	1467	protein_coding	hypothetical protein	-
NBO_55g0008	265.465	257.79	257.086	249.386	176.291	255.445	260.114	227.041	0.194231	0.182749	0.419438	NBO_55g0008	KB908963.1	6849	7712	-	864	protein_coding	hypothetical protein	-
NBO_60g0013	248.948	287.982	242.289	246.015	251.572	245.949	259.74	247.846	0.0653483	0.608449	0.823567	TAF7	KB908968.1	13014	13712	-	699	protein_coding	Transcription initiation factor TFIID subunit 7	-
NBO_384g0003	276.084	256.629	244.139	219.055	207.738	247.848	258.951	224.88	0.201741	0.126813	0.332104	NBO_384g0003	KB909292.1	11736	12455	+	720	protein_coding	hypothetical protein	-
NBO_19g0020	271.365	251.984	252.462	230.008	248.714	206.065	258.604	228.262	0.178964	0.171638	0.403032	SPP42	KB908927.1	137645	143762	-	5613	protein_coding	Pre-mRNA-splicing factor spp42	-
NBO_81g0012	247.768	279.853	247.838	299.094	246.808	311.472	258.486	285.791	-0.147021	0.258582	0.526563	NBO_81g0012	KB908989.1	18558	21498	-	2454	protein_coding	MADS domain containing protein	-
NBO_346g0002	267.825	256.629	250.612	267.078	229.655	248.798	258.355	248.51	0.0533789	0.673879	0.856967	SMC2	KB909254.1	3033	3731	-	699	protein_coding	Structural maintenance of chromosomes protein 2	SMC_N
NBO_20g0008	280.803	220.631	272.807	232.535	198.209	263.992	258.08	231.578	0.157711	0.27184	0.542659	NBO_20g0008	KB908928.1	15249	16952	-	1704	protein_coding	hypothetical protein	-
NBO_8g0038	226.53	297.272	248.763	470.125	498.38	480.503	257.522	483.003	-0.908074	1.90752e-15	9.02784e-14	NDK	KB908916.1	460567	460971	-	405	protein_coding	Nucleoside diphosphate kinase	NDK
NBO_1302g0002	276.084	251.984	242.289	214.842	232.514	237.402	256.786	228.253	0.168751	0.19272	0.43362	SK2L2	KB910209.1	1620	2231	-	612	protein_coding	Superkiller viralicidic activity 2-like 2	-
NBO_10g0012	251.307	213.664	302.399	280.559	251.572	294.379	255.79	275.503	-0.101643	0.465299	0.730968	NBO_10g0012	KB908918.1	46243	47406	+	1164	protein_coding	hypothetical protein	-
novel.62	235.969	245.017	283.904	237.59	243.949	266.84	254.963	249.46	0.036618	0.779078	0.916679	-	KB908924.1	82195	83248	-	1054	-	-	-
NBO_453g0004	258.386	251.984	254.311	202.204	264.913	241.201	254.894	236.106	0.112865	0.403179	0.685254	KPCZ	KB909361.1	4938	5378	+	441	protein_coding	Protein kinase C zeta type	C1_1
NBO_10g0034	253.667	240.372	267.258	245.173	239.184	211.763	253.766	232.04	0.130059	0.317978	0.595417	NBO_10g0034	KB908918.1	70900	71265	-	366	protein_coding	hypothetical protein	-
NBO_1303g0001	258.386	258.951	242.289	378.291	369.735	337.112	253.209	361.713	-0.517194	8.83083e-06	9.6193e-05	NBO_1303g0001	KB910210.1	120	449	+	330	protein_coding	60S ribosomal protein L22	-
NBO_441g0009	231.25	229.921	295.926	247.7	218.22	259.243	252.366	241.721	0.0674627	0.62938	0.836347	PSA4	KB909349.1	12671	13357	+	687	protein_coding	Proteasome component Y13	Proteasome
NBO_437g0002	251.307	232.243	270.032	248.543	236.326	244.999	251.194	243.289	0.0486018	0.703786	0.871399	NBO_437g0002	KB909345.1	2085	2834	-	750	protein_coding	hypothetical protein	-
NBO_13g0032	250.127	231.082	269.108	191.252	189.632	174.728	250.106	185.204	0.435447	0.00147477	0.00952525	UBC4	KB908921.1	196645	197160	+	516	protein_coding	Ubiquitin-conjugating enzyme E2 4	UQ_con
NBO_284g0002	283.163	195.084	270.032	288.141	235.373	304.825	249.427	276.113	-0.145177	0.328825	0.606602	NBO_284g0002	KB909192.1	1543	1725	+	183	protein_coding	hypothetical protein	-
NBO_2g0013	241.868	236.888	269.108	364.811	370.688	395.038	249.288	376.845	-0.592067	3.36821e-07	4.82605e-06	RL11	KB908910.1	157518	158042	-	525	protein_coding	60S ribosomal protein L11	-
NBO_477g0001	251.307	255.468	239.515	259.496	263.96	272.538	248.763	265.331	-0.0941796	0.445145	0.714993	NBO_477g0001	KB909385.1	190	720	+	531	protein_coding	hypothetical protein	-
NBO_1589g0001	284.343	199.729	261.709	279.716	266.819	260.193	248.594	268.91	-0.112527	0.41453	0.695953	NBO_1589g0001	KB910496.1	1036	1554	+	519	protein_coding	hypothetical protein	-
NBO_1230g0002	232.43	262.435	249.687	244.33	205.832	219.36	248.184	223.174	0.151838	0.254408	0.521912	NBO_1230g0002	KB910137.1	742	1431	+	690	protein_coding	hypothetical protein	-
NBO_10g0005	237.149	255.468	248.763	222.425	218.22	217.461	247.127	219.369	0.171984	0.182202	0.418532	NBO_10g0005	KB908918.1	36891	37373	-	483	protein_coding	hypothetical protein	-
NBO_193g0003	273.724	256.629	210.847	200.519	193.444	237.402	247.067	210.455	0.227274	0.115837	0.310217	UBC4	KB909101.1	3110	3625	-	516	protein_coding	Ubiquitin-conjugating enzyme E2 4	UQ_con
NBO_6g0002	246.588	275.208	218.245	271.291	243.949	289.631	246.681	268.29	-0.125496	0.346033	0.625917	NBO_6g0002	KB908914.1	12704	15643	-	2940	protein_coding	hypothetical protein	-
NBO_46g0001	222.991	247.339	269.108	304.149	273.49	279.185	246.479	285.608	-0.209834	0.0978848	0.276171	NBO_46g0001	KB908954.1	1323	1511	-	189	protein_coding	hypothetical protein	-
NBO_975gi001	212.372	262.435	263.559	253.598	259.196	245.949	246.122	252.914	-0.0363245	0.782126	0.91671	NBO_975gi001	KB909882.1	1607	1900	-	294	protein_coding	synaptobrevin-related protein	-
NBO_1039g0002	273.724	220.631	243.214	247.7	260.149	282.984	245.857	263.611	-0.100299	0.443604	0.714993	NBO_1039g0002	KB909946.1	518	892	-	375	protein_coding	hypothetical protein	-
NBO_70gi002	271.365	257.79	207.148	251.071	290.642	263.042	245.434	268.252	-0.132915	0.327497	0.605287	NBO_70gi002	KB908978.1	44638	45501	-	864	protein_coding	dynamin	-
NBO_52g0017	256.027	255.468	221.944	193.779	201.067	234.554	244.48	209.8	0.218752	0.114172	0.307099	TCPB	KB908960.1	24449	25999	+	1551	protein_coding	T-complex protein 1 subunit beta	-
NBO_8g0025	228.89	274.047	228.418	280.559	268.725	285.833	243.785	278.372	-0.193849	0.128377	0.334341	ERF3A	KB908916.1	444349	445713	-	1365	protein_coding	Eukaryotic peptide chain release factor GTP-binding subunit ERF3A	GTP_EFTU
NBO_23g0004	228.89	271.725	230.267	288.141	207.738	244.999	243.627	246.96	-0.0236464	0.869578	0.961266	NBO_23g0004	KB908931.1	4689	5159	-	471	protein_coding	hypothetical protein	-
NBO_437g0001	254.847	247.339	228.418	251.071	215.361	231.705	243.535	232.712	0.0616259	0.63976	0.841302	NBO_437g0001	KB909345.1	1040	1936	+	897	protein_coding	DnaJ	-
NBO_386g0015	264.286	245.017	219.17	182.827	198.209	204.166	242.824	195.067	0.313499	0.0234651	0.095143	NBO_386g0015	KB909294.1	18623	18871	-	249	protein_coding	hypothetical protein	-
NBO_55g0001	263.106	213.664	249.687	288.141	288.737	254.495	242.152	277.124	-0.194304	0.135187	0.346779	GPI8	KB908963.1	277	1059	-	783	protein_coding	GPI-anchor transamidase	-
NBO_13g0065	258.386	239.211	228.418	226.638	270.631	284.883	242.005	260.717	-0.107529	0.421074	0.703927	NBO_13g0065	KB908921.1	265654	266415	+	762	protein_coding	hypothetical protein	-
NBO_20g0032	280.803	235.727	208.073	181.142	189.632	207.965	241.534	192.913	0.320583	0.0286939	0.110092	IF2A	KB908928.1	48851	49711	-	861	protein_coding	Eukaryotic translation initiation factor 2 subunit alpha	S1
NBO_73g0023	217.092	264.757	242.289	229.165	276.348	241.201	241.38	248.905	-0.0425308	0.75252	0.900073	NBO_73g0023	KB908981.1	42806	43378	-	573	protein_coding	hypothetical protein	-
NBO_41g0034	254.847	236.888	228.418	294.882	242.043	302.926	240.051	279.95	-0.224696	0.0879339	0.253047	CIA1	KB908949.1	71239	72141	+	903	protein_coding	Cytosolic iron-sulfur protein assembly protein 1	-
NBO_32g0001	238.329	204.374	276.506	247.7	284.925	300.077	239.736	277.567	-0.204721	0.140228	0.352555	NBO_32g0001	KB908940.1	537	743	+	207	protein_coding	Ribosomal protein S21e	-
NBO_19g0019	221.811	245.017	250.612	196.307	232.514	210.813	239.147	213.211	0.169074	0.213026	0.462461	SMC1	KB908927.1	136683	137435	+	753	protein_coding	Structural maintenance of chromosomes protein 1	SMC_N
NBO_1441g0001	253.667	225.276	235.816	223.267	248.714	259.243	238.253	243.742	-0.0319183	0.80766	0.93157	ELP3	KB910348.1	33	1043	+	1011	protein_coding	elongator complex protein 3	Radical_SAM
NBO_70gi001	208.833	263.596	242.289	245.173	271.584	245.949	238.239	254.235	-0.0921595	0.488373	0.74893	NBO_70gi001	KB908978.1	1	1206	-	1206	protein_coding	T-complex protein 1 zeta subunit	-
NBO_27g0063	222.991	263.596	225.644	160.921	227.749	195.62	237.41	194.763	0.287205	0.0581854	0.18857	URK1	KB908935.1	110780	111631	-	852	protein_coding	Uridine kinase	-
NBO_417g0010	231.25	250.823	229.343	228.323	259.196	243.1	237.138	243.539	-0.0384733	0.766897	0.907776	NBO_417g0010	KB909325.1	15555	16163	+	609	protein_coding	hypothetical protein	-
NBO_52g0020	226.53	264.757	220.095	273.819	251.572	297.228	237.128	274.206	-0.212204	0.106795	0.294058	NBO_52g0020	KB908960.1	29324	30265	+	942	protein_coding	hypothetical protein	-
NBO_11g0053	228.89	243.856	237.665	256.968	302.077	278.236	236.804	279.094	-0.235414	0.0632684	0.199852	TF2AA	KB908919.1	143590	144003	-	414	protein_coding	Transcription initiation factor IIA subunit 1	-
novel.268	257.206	238.049	213.622	275.504	223.938	208.914	236.293	236.118	-0.00486651	0.97286	0.993738	-	KB910357.1	947	2154	-	1208	-	-	-
NBO_26g0003	232.43	234.566	240.44	267.078	289.689	316.22	235.812	290.996	-0.30114	0.0166885	0.0723697	PSD12	KB908934.1	5757	6938	+	1182	protein_coding	26S proteasome non-ATPase regulatory subunit 12	-
NBO_9g0007	247.768	248.5	210.847	177.771	221.079	209.864	235.705	202.905	0.214728	0.132544	0.341949	RENT1	KB908917.1	9671	11251	+	1581	protein_coding	Regulator of nonsense transcripts 1	-
NBO_65g0014	258.386	218.309	229.343	221.582	259.196	237.402	235.346	239.394	-0.0244819	0.855008	0.954823	NBO_65g0014	KB908973.1	24939	25904	+	966	protein_coding	hypothetical protein	-
NBO_10g0037	264.286	229.921	211.772	216.527	222.985	221.259	235.326	220.257	0.0917754	0.499651	0.755164	NBO_10g0037	KB908918.1	73062	73523	+	462	protein_coding	hypothetical protein	-
NBO_84g0004	266.645	199.729	239.515	336.165	283.019	301.976	235.297	307.053	-0.385073	0.00396681	0.0222223	GPDM	KB908992.1	4624	6402	-	1779	protein_coding	Glycerol-3-phosphate dehydrogenase%2C mitochondrial	DAO
NBO_15g0023	218.272	243.856	243.214	277.189	352.583	315.27	235.114	315.014	-0.41873	0.00125909	0.00828825	SYMC	KB908923.1	182236	183903	-	1668	protein_coding	methionyl-tRNA synthetase%2C cytoplasmic	-
NBO_4g0028	247.768	234.566	222.869	261.181	284.925	250.697	235.068	265.601	-0.178107	0.163683	0.390025	MLH1	KB908912.1	56541	58475	-	1935	protein_coding	DNA mismatch repair protein Mlh1	-
NBO_929g0006	234.789	226.437	243.214	240.96	258.243	248.798	234.814	249.334	-0.084446	0.507084	0.758067	NBO_929g0006	KB909836.1	8308	9105	-	798	protein_coding	hypothetical protein	-
NBO_362g0003	207.653	241.533	253.387	231.693	208.691	214.612	234.191	218.332	0.103319	0.449339	0.719028	KIME	KB909270.1	3064	3966	+	903	protein_coding	Mevalonate kinase	GHMP_kinases
NBO_11g0067	247.768	233.405	221.02	213.157	191.538	199.418	234.064	201.371	0.213613	0.115297	0.309073	ZN449	KB908919.1	154411	154719	+	309	protein_coding	Zinc finger protein 449	-
NBO_386g0013	214.732	234.566	250.612	234.22	185.821	215.561	233.303	211.867	0.139908	0.320219	0.597553	ARL2	KB909294.1	17571	18074	+	504	protein_coding	ADP-ribosylation factor-like protein 2	Arf
NBO_80g0022	244.228	229.921	224.719	216.527	209.644	213.662	232.956	213.278	0.125477	0.341843	0.622666	NBO_80g0022	KB908988.1	48707	49627	-	921	protein_coding	Serine/threonine-protein phosphatase	Metallophos
NBO_2g0008	217.092	229.921	250.612	269.606	255.384	292.48	232.542	272.49	-0.225282	0.0803568	0.236757	SMC5	KB908910.1	27731	28804	+	1074	protein_coding	Structural maintenance of chromosomes protein 5	SMC_N
NBO_95g0002	204.113	261.274	231.192	203.89	237.279	234.554	232.193	225.241	0.0456337	0.744352	0.89551	NBO_95g0002	KB909003.1	14208	14396	+	189	protein_coding	hypothetical protein	-
NBO_1395gi002	233.61	238.049	224.719	231.693	180.103	226.957	232.126	212.917	0.121879	0.386765	0.67067	NBO_1395gi002	KB910302.1	3253	4278	-	1026	protein_coding	DNA replication licensing factor MCM4	MCM
NBO_37g0005	231.25	242.694	221.944	247.7	265.866	233.604	231.963	249.057	-0.10417	0.421746	0.704192	XCT	KB908945.1	59767	60975	-	1209	protein_coding	Cystine/glutamate transporter	-
NBO_366g0001	226.53	245.017	223.794	192.094	221.079	194.67	231.78	202.614	0.193853	0.156674	0.377935	NBO_366g0001	KB909274.1	1132	2301	+	1170	protein_coding	hypothetical protein	-
NBO_16g0034	217.092	233.405	242.289	224.952	216.314	245.949	230.929	229.072	0.0140212	0.915903	0.977572	NBO_16g0034	KB908924.1	97707	98780	+	1074	protein_coding	hypothetical protein	-
novel.19	224.171	229.921	237.665	216.527	222.985	207.015	230.586	215.509	0.0987789	0.454598	0.722984	-	KB908913.1	18333	20240	-	1908	-	-	-
NBO_4g0016	218.272	211.341	260.785	304.992	268.725	258.294	230.133	277.337	-0.26566	0.0480111	0.163715	NBO_4g0016	KB908912.1	37166	37534	-	369	protein_coding	hypothetical protein	-
NBO_73g0025	237.149	204.374	248.763	243.488	204.879	210.813	230.095	219.727	0.0674116	0.629774	0.836347	NBO_73g0025	KB908981.1	44154	44357	+	204	protein_coding	hypothetical protein	-
NBO_66g0017	217.092	239.211	233.966	442.322	451.687	433.022	230.09	442.344	-0.941926	3.30161e-17	1.84958e-15	RS18	KB908974.1	48920	49267	+	348	protein_coding	40S ribosomal protein S18	-
NBO_58g0018	233.61	265.919	190.502	251.913	242.043	240.251	230.01	244.736	-0.0959301	0.496487	0.753891	ANR32	KB908966.1	30943	32616	+	1674	protein_coding	Ankyrin repeat domain-containing protein 32	-
NBO_64g0027	239.509	211.341	234.891	269.606	293.501	259.243	228.58	274.117	-0.260787	0.0420617	0.148554	SLD5	KB908972.1	44971	45477	+	507	protein_coding	DNA replication complex GINS protein SLD5	-
NBO_52g0027	228.89	221.792	234.891	188.724	216.314	195.62	228.525	200.219	0.192991	0.157196	0.378249	NBO_52g0027	KB908960.1	39740	42535	-	2280	protein_coding	hypothetical protein	-
NBO_452g0004	222.991	206.697	254.311	301.622	314.466	300.077	228	305.388	-0.416579	0.000996606	0.00672158	NBO_452g0004	KB909360.1	4463	5560	-	1098	protein_coding	hypothetical protein	-
NBO_381gi001	247.768	221.792	213.622	288.141	202.02	302.926	227.727	264.362	-0.218423	0.150829	0.368023	NBO_381gi001	KB909289.1	7540	8248	+	709	protein_coding	cytosol aminopeptidase	-
NBO_441g0001	235.969	238.049	208.998	247.7	278.254	320.019	227.672	281.991	-0.310011	0.0221383	0.0908884	H3L	KB909349.1	633	830	-	198	protein_coding	Histone H3-like protein	-
NBO_11g0052	215.912	235.727	228.418	242.645	191.538	237.402	226.686	223.862	0.0169827	0.903186	0.974013	FEN1A	KB908919.1	140762	141154	-	393	protein_coding	Flap endonuclease 1-A	-
NBO_28g0079	244.228	227.599	208.073	234.22	237.279	223.158	226.633	231.552	-0.0346206	0.794638	0.924272	NBO_28g0079	KB908936.1	274977	275345	+	369	protein_coding	Zinc finger%2C C2H2-type	-
NBO_31g0014	228.89	207.858	241.365	229.165	251.572	236.453	226.038	239.063	-0.077421	0.558559	0.794098	TF2AA	KB908939.1	67813	68226	-	414	protein_coding	Transcription initiation factor IIA subunit 1	-
NBO_933g0002	234.789	241.533	201.6	218.212	178.197	211.763	225.974	202.724	0.151427	0.292024	0.56855	KGUA	KB909840.1	1065	1601	-	537	protein_coding	Guanylate kinase	-
NBO_63g0017	227.71	200.891	247.838	259.496	243.949	244.999	225.48	249.481	-0.142815	0.2832	0.557192	RPC2	KB908971.1	27071	30412	+	3342	protein_coding	DNA-directed RNA polymerase III subunit RPC2	RNA_pol_Rpb2_6
novel.274	211.192	218.309	245.064	218.212	229.655	263.992	224.855	237.286	-0.0728188	0.595488	0.814794	-	KB910476.1	2842	3786	+	945	-	-	-
NBO_6g0097	240.689	209.019	221.944	518.991	506.957	487.15	223.884	504.366	-1.17285	1.98079e-26	4.18251e-24	NBO_6g0097	KB908914.1	390218	390790	-	573	protein_coding	hypothetical protein	-
NBO_16g0013	194.675	248.5	226.568	155.866	131.504	150.038	223.248	145.803	0.613957	6.95213e-05	0.000631907	SMC4	KB908924.1	41253	43131	-	1458	protein_coding	Structural maintenance of chromosomes protein 4	SMC_N
novel.81	233.61	227.599	206.223	246.858	258.243	279.185	222.477	261.429	-0.234929	0.0719631	0.219616	-	KB908933.1	17163	19514	-	2226	-	-	-
NBO_63g0013	207.653	239.211	220.095	200.519	183.915	233.604	222.32	206.013	0.110128	0.441345	0.713391	NBO_63g0013	KB908971.1	19294	19617	-	324	protein_coding	hypothetical protein	-
NBO_1163g0001	250.127	195.084	221.02	217.37	237.279	237.402	222.077	230.684	-0.0543748	0.694047	0.868392	NBO_1163g0001	KB910070.1	375	674	-	300	protein_coding	hypothetical protein	Skp1
NBO_64g0044	231.25	221.792	208.998	201.362	189.632	175.678	220.68	188.891	0.221	0.114562	0.307403	NBO_64g0044	KB908972.1	64063	64314	-	252	protein_coding	hypothetical protein	-
NBO_1315g0002	205.293	234.566	220.095	363.126	393.558	383.642	219.985	380.109	-0.788057	3.0648e-11	8.01225e-10	RS18	KB910222.1	2968	3315	+	348	protein_coding	40S ribosomal protein S18	-
NBO_518g0002	233.61	211.341	214.546	210.63	192.491	197.519	219.832	200.213	0.132727	0.333642	0.612379	NBO_518g0002	KB909426.1	1443	2213	+	771	protein_coding	hypothetical protein	-
NBO_374g0010	237.149	217.148	204.374	193.779	233.467	184.224	219.557	203.823	0.105589	0.465658	0.730968	NBO_374g0010	KB909282.1	10248	11018	+	771	protein_coding	hypothetical protein	-
NBO_2gi003	208.833	214.825	234.891	230.008	250.619	206.065	219.516	228.897	-0.0576329	0.675014	0.857368	NBO_2gi003	KB908910.1	434493	434798	-	306	protein_coding	DNA-directed RNA polymerase I AND III subunit	-
novel.22	219.451	204.374	233.966	263.708	245.855	236.453	219.264	248.672	-0.179938	0.173076	0.405369	-	KB908914.1	375575	376371	+	797	-	-	-
NBO_349g0003	202.934	228.76	224.719	214	182.962	244.05	218.804	213.67	0.0352691	0.8077	0.93157	NBO_349g0003	KB909257.1	3668	4093	+	426	protein_coding	protein disulfide isomerase	-
NBO_80g0031	222.991	204.374	228.418	262.023	284.925	255.445	218.594	267.464	-0.288894	0.0256766	0.101049	NBO_80g0031	KB908988.1	60635	62146	+	1512	protein_coding	hypothetical protein	-
NBO_169g0005	230.07	193.923	231.192	244.33	231.561	266.84	218.395	247.577	-0.178642	0.187492	0.4264	PSA3	KB909077.1	11405	12130	+	726	protein_coding	Proteasome subunit alpha type-3	Proteasome
NBO_417g0015	210.013	234.566	209.922	232.535	225.843	209.864	218.167	222.747	-0.0321653	0.811816	0.932962	ARF1	KB909325.1	20477	21085	-	609	protein_coding	ADP-ribosylation factor 1	Arf
NBO_11g0071	180.516	245.017	228.418	194.622	224.89	193.72	217.984	204.411	0.0955642	0.520808	0.768965	PI4KB	KB908919.1	158679	159254	-	576	protein_coding	Phosphatidylinositol 4-kinase beta	PI3_PI4_kinase
NBO_1288g0005	213.552	257.79	181.255	233.378	245.855	222.209	217.532	233.814	-0.109667	0.453388	0.722316	NBO_1288g0005	KB910195.1	4910	5308	+	399	protein_coding	hypothetical protein	-
NBO_96g0001	232.43	200.891	214.546	173.559	208.691	223.158	215.956	201.803	0.0997911	0.493657	0.753281	NBO_96g0001	KB909004.1	61	537	-	477	protein_coding	palmitoyltransferase	-
NBO_64g0025	231.25	190.44	225.644	210.63	241.09	189.922	215.778	213.881	0.0144553	0.920735	0.978187	TRM5	KB908972.1	42486	43715	+	1230	protein_coding	tRNA (guanine-N(1)-)-methyltransferase	-
NBO_89g0002	195.854	221.792	229.343	203.89	240.137	229.806	215.663	224.611	-0.0543644	0.695049	0.868416	NBO_89g0002	KB908997.1	987	1142	-	156	protein_coding	hypothetical protein	-
NBO_97gi001	237.149	209.019	200.675	173.559	162.95	179.476	215.614	171.995	0.323104	0.0258966	0.101262	NBO_97gi001	KB909005.1	3560	4057	+	498	protein_coding	hypothetical protein	-
NBO_441g0002	221.811	212.503	209.922	185.354	204.879	188.023	214.745	192.752	0.155711	0.261613	0.528035	TCPB	KB909349.1	1535	3100	-	1566	protein_coding	T-complex protein 1 subunit beta	-
NBO_86g0006	212.372	199.729	231.192	208.102	171.527	200.368	214.431	193.332	0.150811	0.295741	0.573203	NBO_86g0006	KB908994.1	4219	4635	+	417	protein_coding	hypothetical protein	-
NBO_401g0011	260.746	188.117	192.352	278.031	255.384	337.112	213.738	290.176	-0.444304	0.00318966	0.0182029	RPN1	KB909309.1	13433	15946	-	2514	protein_coding	26S proteasome regulatory subunit rpn1	-
NBO_54g0012	228.89	204.374	205.299	280.559	278.254	270.639	212.854	276.484	-0.379361	0.00302716	0.0175678	NBO_54g0012	KB908962.1	31882	32757	+	876	protein_coding	hypothetical protein	CBF
NBO_19g0016	220.631	229.921	187.728	213.157	202.02	183.275	212.76	199.484	0.0874004	0.544736	0.783701	SMC1	KB908927.1	132077	132862	+	786	protein_coding	Structural maintenance of chromosomes protein 1	SMC_N
NBO_456g0003	175.797	227.599	233.966	201.362	222.985	213.662	212.454	212.67	0.00339518	0.981427	0.995693	DPOD1	KB909364.1	6735	9665	+	2931	protein_coding	DNA polymerase delta catalytic subunit	DNA_pol_B
NBO_594g0003	213.552	200.891	222.869	205.575	189.632	195.62	212.437	196.942	0.110295	0.426303	0.706106	TRUD	KB909501.1	1696	2946	-	1251	protein_coding	tRNA pseudouridine synthase D	-
NBO_1232g0001	213.552	207.858	214.546	198.834	235.373	170.93	211.985	201.712	0.0723802	0.625293	0.833968	NBO_1232g0001	KB910139.1	561	1307	+	747	protein_coding	hypothetical protein	-
NBO_742g0002	202.934	199.729	233.042	302.464	249.667	250.697	211.902	267.609	-0.334839	0.0149719	0.0659676	NBO_742g0002	KB909649.1	581	967	+	387	protein_coding	hypothetical protein	-
NBO_572g0002	195.854	254.307	183.104	208.102	200.114	200.368	211.088	202.861	0.0526733	0.72589	0.884407	NBO_572g0002	KB909479.1	2815	3945	-	1131	protein_coding	hypothetical protein	-
NBO_417g0006	184.056	246.178	200.675	262.023	283.019	276.336	210.303	273.793	-0.38137	0.00541229	0.0284068	NBO_417g0006	KB909325.1	5064	5546	-	483	protein_coding	hypothetical protein	-
NBO_499gi001	204.113	213.664	209.922	233.378	237.279	237.402	209.233	236.02	-0.173367	0.187896	0.426942	NBO_499gi001	KB909407.1	2132	3677	+	1546	protein_coding	hypothetical protein	-
novel.94	198.214	224.115	205.299	232.535	239.184	246.899	209.209	239.539	-0.195412	0.142087	0.354526	-	KB908940.1	51485	53029	-	1542	-	-	-
NBO_4g0005	202.934	211.341	212.697	284.771	254.431	255.445	208.991	264.883	-0.342382	0.00872152	0.0424478	RPB2	KB908912.1	13769	16219	-	2451	protein_coding	DNA-directed RNA polymerase II subunit RPB2	RNA_pol_Rpb2_1
NBO_81g0017	208.833	220.631	196.051	179.456	212.502	212.713	208.505	201.557	0.0486635	0.73327	0.889295	NBO_81g0017	KB908989.1	29369	29722	-	354	protein_coding	hypothetical protein	-
NBO_34g0035	206.473	219.47	197.9	220.74	271.584	216.511	207.948	236.278	-0.184922	0.190789	0.430688	UBA3	KB908942.1	75759	76562	-	804	protein_coding	NEDD8-activating enzyme E1 catalytic subunit	-
NBO_1033gi001	198.214	196.246	227.493	256.968	220.126	222.209	207.318	233.101	-0.166997	0.231113	0.489103	NBO_1033gi001	KB909940.1	923	1117	-	195	protein_coding	60S ribosomal protein L24	-
NBO_53g0009	199.394	195.084	222.869	328.582	280.16	303.875	205.783	304.206	-0.561571	1.63437e-05	0.000168028	RL10A	KB908961.1	35963	36172	+	210	protein_coding	60S ribosomal protein L10A	-
novel.5	191.135	209.019	214.546	195.464	179.15	224.108	204.9	199.574	0.0402105	0.781713	0.91671	-	KB908910.1	387423	390509	+	3087	-	-	-
NBO_43g0010	187.596	209.019	216.396	182.827	182.962	188.972	204.337	184.92	0.146764	0.303187	0.580792	NBO_43g0010	KB908951.1	41187	42095	-	909	protein_coding	hypothetical protein	-
novel.7	194.675	203.213	214.546	256.968	227.749	251.647	204.145	245.455	-0.26446	0.0487945	0.165768	-	KB908910.1	296227	297408	-	1182	-	-	-
NBO_10g0075	219.451	182.311	209.922	192.094	231.561	171.879	203.895	198.512	0.0400009	0.793098	0.923111	NBO_10g0075	KB908918.1	163140	163421	-	282	protein_coding	hypothetical protein	-
NBO_2g0085	185.236	211.341	214.546	165.134	193.444	161.434	203.708	173.337	0.235998	0.114225	0.307099	RNA14	KB908910.1	423461	424564	+	1104	protein_coding	mRNA 3'-end-processing protein RNA14	-
NBO_947g0002	200.574	229.921	179.405	194.622	199.162	163.333	203.3	185.705	0.12585	0.408703	0.690388	NBO_947g0002	KB909854.1	415	753	+	339	protein_coding	hypothetical protein	-
NBO_7g0029	214.732	195.084	198.825	193.779	191.538	201.317	202.881	195.545	0.0523248	0.708296	0.874663	NBO_7g0029	KB908915.1	66506	66709	+	204	protein_coding	hypothetical protein	-
NBO_386g0022	215.912	147.475	243.214	184.512	222.032	169.031	202.2	191.858	0.0813316	0.641963	0.842347	NBO_386g0022	KB909294.1	27600	28055	-	456	protein_coding	hypothetical protein	Skp1
NBO_67g0006	208.833	182.311	214.546	265.393	223.938	244.05	201.897	244.46	-0.275045	0.0470918	0.161786	RL17	KB908975.1	6247	6762	+	516	protein_coding	60S ribosomal protein L17	-
NBO_1177g0001	199.394	190.44	215.471	207.26	194.397	210.813	201.768	204.157	-0.0145506	0.917137	0.977572	NBO_1177g0001	KB910084.1	773	1897	+	1125	protein_coding	hypothetical protein	-
NBO_427g0007	198.214	236.888	170.157	207.26	190.585	207.965	201.753	201.936	-0.00710391	0.962519	0.99183	IF2G	KB909335.1	11523	12047	-	525	protein_coding	Eukaryotic translation initiation factor 2 subunit gamma	GTP_EFTU
NBO_41g0052	232.43	159.087	212.697	251.913	218.22	235.503	201.404	235.212	-0.22339	0.138708	0.350602	NBO_41g0052	KB908949.1	101841	101999	-	159	protein_coding	hypothetical protein	-
NBO_1608g0001	231.25	175.344	193.277	221.582	241.09	208.914	199.957	223.862	-0.164371	0.258533	0.526563	SYIC	KB910515.1	1763	2563	-	801	protein_coding	Isoleucyl-tRNA synthetase%2C cytoplasmic	-
NBO_643g0001	178.157	202.052	219.17	203.047	202.02	224.108	199.793	209.725	-0.0654563	0.647361	0.845611	NBO_643g0001	KB909550.1	2591	2767	+	177	protein_coding	hypothetical protein	-
NBO_73g0019	199.394	210.18	189.578	172.716	238.231	172.829	199.717	194.592	0.0377073	0.810525	0.932962	NBO_73g0019	KB908981.1	38830	39582	+	753	protein_coding	hypothetical protein	-
NBO_53g0013	208.833	199.729	190.502	230.85	203.926	291.53	199.688	242.102	-0.278973	0.0637032	0.200534	RAGP1	KB908961.1	41324	42130	-	807	protein_coding	Ran GTPase-activating protein	-
NBO_238g0001	194.675	193.923	207.148	251.913	234.42	261.143	198.582	249.159	-0.325642	0.0147922	0.0654914	NBO_238g0001	KB909146.1	323	514	+	192	protein_coding	hypothetical protein	-
NBO_28g0016	163.999	227.599	201.6	171.874	158.186	193.72	197.732	174.593	0.180792	0.255105	0.522196	HD11	KB908936.1	137707	137910	-	204	protein_coding	Homeobox protein HD-11	-
NBO_444g0013	225.351	199.729	167.383	129.748	147.704	151.938	197.488	143.13	0.461031	0.0046197	0.0252611	GSHB	KB909352.1	21835	22593	+	759	protein_coding	Glutathione synthetase	-
NBO_31g0017	220.631	173.021	191.427	257.811	209.644	199.418	195.027	222.291	-0.192129	0.205157	0.451915	NBO_31g0017	KB908939.1	70304	70546	+	243	protein_coding	hypothetical protein	-
NBO_78g0006	175.797	199.729	208.998	227.48	180.103	233.604	194.841	213.729	-0.131732	0.379641	0.665039	DNLI	KB908986.1	8994	10874	-	1881	protein_coding	DNA ligase	DNA_ligase_A_M
NBO_4g0019	198.214	174.183	210.847	203.89	183.915	158.585	194.415	182.13	0.0950131	0.536329	0.779004	DICER	KB908912.1	40675	43818	-	3144	protein_coding	Endoribonuclease Dicer	Ribonuclease_3
NBO_31gi004	185.236	212.503	184.954	176.929	161.044	195.62	194.231	177.864	0.125414	0.403429	0.685254	NBO_31gi004	KB908939.1	75113	75909	+	797	protein_coding	zinc protease	-
NBO_1556g0003	188.775	183.472	208.998	197.149	215.361	204.166	193.748	205.559	-0.0813542	0.56535	0.797757	NBO_1556g0003	KB910463.1	5313	5921	-	609	protein_coding	hypothetical protein	-
NBO_34g0018	174.617	193.923	212.697	174.401	153.421	174.728	193.746	167.517	0.212819	0.161037	0.385729	KPC1	KB908942.1	50156	52733	-	2097	protein_coding	Protein kinase C-like protein	Pkinase
NBO_389g0011	191.135	190.44	196.976	158.393	174.385	184.224	192.85	172.334	0.16471	0.263309	0.5299	YIF1	KB909297.1	12758	13381	+	624	protein_coding	Protein transport protein yif1	-
NBO_417g0003	193.495	205.535	178.48	193.779	226.796	195.62	192.504	205.398	-0.0953386	0.510287	0.760445	NBO_417g0003	KB909325.1	2844	3050	-	207	protein_coding	hypothetical protein	-
novel.120	205.293	174.183	196.976	230.85	252.525	212.713	192.15	232.029	-0.271137	0.0551604	0.180686	-	KB908972.1	79587	82165	-	2579	-	PF17017:Aberrant zinc-finger|PF00899:ThiF family	-
NBO_28g0075	161.639	197.407	216.396	212.315	179.15	170.93	191.814	187.465	0.0355947	0.821104	0.937431	NBO_28g0075	KB908936.1	272090	272674	-	585	protein_coding	hypothetical protein	-
NBO_464g0001	187.596	198.568	188.653	169.346	205.832	173.779	191.605	182.986	0.0673225	0.65012	0.845868	NBO_464g0001	KB909372.1	595	1518	+	924	protein_coding	hypothetical protein	-
NBO_367g0008	182.876	203.213	188.653	170.189	150.562	152.887	191.581	157.879	0.277089	0.0662625	0.205063	GPI7	KB909275.1	11298	13097	-	1800	protein_coding	GPI ethanolamine phosphate transferase 2	-
NBO_38g0012	187.596	195.084	191.427	154.181	194.397	187.073	191.369	178.55	0.102623	0.495857	0.753891	NBO_38g0012	KB908946.1	29704	30450	+	747	protein_coding	hypothetical protein	-
NBO_81g0001	176.977	193.923	202.524	204.732	204.879	220.309	191.141	209.974	-0.132477	0.347484	0.625917	NBO_81g0001	KB908989.1	154	960	-	807	protein_coding	MADS domain containing protein	-
novel.131	165.178	207.858	199.75	276.346	247.761	214.612	190.929	246.24	-0.366727	0.012855	0.057694	-	KB909008.1	18	611	-	594	-	-	-
NBO_260g0002	197.034	212.503	161.834	199.677	159.139	186.124	190.457	181.646	0.0615149	0.69665	0.86953	CRK1	KB909168.1	2640	3032	-	393	protein_coding	Serine/threonine-protein kinase crk1	Pkinase
NBO_57g0007	187.596	190.44	193.277	197.149	218.22	209.864	190.437	208.411	-0.128418	0.358897	0.640196	NBO_57g0007	KB908965.1	42889	43260	-	372	protein_coding	hypothetical protein	-
NBO_41g0005	167.538	214.825	185.878	156.708	226.796	169.031	189.414	184.178	0.0423684	0.80005	0.926249	K1456	KB908949.1	4461	5066	-	606	protein_coding	Putative methyltransferase KIAA1456 like protein	Methyltransf_11
NBO_33g0010	186.416	179.989	201.6	228.323	256.337	203.217	189.335	229.292	-0.273552	0.0574509	0.187073	NBO_33g0010	KB908941.1	10878	11105	-	228	protein_coding	hypothetical protein	-
novel.72	201.754	178.827	186.803	210.63	209.644	221.259	189.128	213.844	-0.177648	0.204033	0.450218	-	KB908930.1	51996	52907	-	912	-	-	-
NBO_41g0033	197.034	196.246	168.308	187.039	165.809	174.728	187.196	175.859	0.0849438	0.57138	0.802681	NBO_41g0033	KB908949.1	69530	71170	-	1641	protein_coding	protein phosphatase PP2-A regulatory subunit A	-
NBO_29g0043	201.754	175.344	184.029	264.551	218.22	201.317	187.042	228.029	-0.289105	0.0521261	0.174307	NBO_29g0043	KB908937.1	72612	73130	-	519	protein_coding	hypothetical protein	-
NBO_560g0001	182.876	196.246	180.33	203.047	163.903	219.36	186.484	195.437	-0.0695108	0.648806	0.845868	SMBP2	KB909467.1	2758	4701	-	1944	protein_coding	DNA-binding protein SMUBP-2	-
NBO_8g0033	172.258	191.601	195.126	168.504	182.009	167.131	186.328	172.548	0.113379	0.445116	0.714993	DOHH	KB908916.1	456567	457103	+	537	protein_coding	Deoxyhypusine hydroxylase	-
NBO_360gi001	205.293	164.893	188.653	212.315	211.55	244.999	186.28	222.955	-0.25832	0.0757548	0.227762	NBO_360gi001	KB909268.1	14121	14960	+	840	protein_coding	aminoacid transporter	Aa_trans
NBO_364g0016	155.74	229.921	172.932	204.732	194.397	212.713	186.197	203.947	-0.133433	0.398373	0.68218	NBO_364g0016	KB909272.1	40909	42018	+	1110	protein_coding	hypothetical protein	-
NBO_64g0047	192.315	203.213	160.91	216.527	160.092	197.519	185.479	191.379	-0.0517691	0.74568	0.89658	NBO_64g0047	KB908972.1	67599	68099	+	501	protein_coding	hypothetical protein	-
NBO_13g0070	231.25	147.475	176.631	232.535	246.808	218.41	185.118	232.584	-0.331407	0.0362374	0.132452	NBO_13g0070	KB908921.1	274975	276975	-	2001	protein_coding	hypothetical protein	-
NBO_718g0003	182.876	170.699	197.9	194.622	182.962	175.678	183.825	184.42	-0.00267032	0.985556	0.996079	NBO_718g0003	KB909625.1	1941	2138	-	198	protein_coding	hypothetical protein	-
NBO_19g0018	165.178	186.956	198.825	175.244	200.114	183.275	183.653	186.211	-0.0154127	0.917841	0.977572	NBO_19g0018	KB908927.1	134384	134989	+	606	protein_coding	Chromosome segregation protein	-
NBO_11g0060	175.797	178.827	196.051	193.779	162.95	174.728	183.558	177.153	0.0521822	0.728602	0.885772	NBO_11g0060	KB908919.1	147582	147833	+	252	protein_coding	hypothetical protein	-
NBO_34g0013	195.854	203.213	149.812	234.22	245.855	224.108	182.96	234.728	-0.366497	0.013587	0.0606061	NBO_34g0013	KB908942.1	31414	32121	+	708	protein_coding	hypothetical protein	PUF
NBO_655g0002	207.653	160.248	180.33	181.142	198.209	133.895	182.744	171.082	0.0936453	0.583182	0.808371	NBO_655g0002	KB909562.1	1774	2283	+	510	protein_coding	28kDa ribonucleoprotein	RRM_1
NBO_59g0014	175.797	204.374	167.383	246.015	170.574	187.073	182.518	201.221	-0.146433	0.371733	0.656211	NBO_59g0014	KB908967.1	28408	28635	+	228	protein_coding	putative SM-like small nuclear ribonucleoprotein	-
NBO_11g0010	198.214	193.923	154.436	205.575	206.785	187.073	182.191	199.811	-0.139625	0.355177	0.637492	PWP2	KB908919.1	52439	54616	+	2178	protein_coding	Periodic tryptophan protein 2	-
NBO_616g0001	172.258	191.601	180.33	210.63	206.785	166.182	181.396	194.532	-0.102307	0.499809	0.755164	TFH47	KB909523.1	838	1845	+	1008	protein_coding	TFIIH basal transcription factor complex p47 subunit	-
NBO_1089g0001	182.876	164.893	195.126	199.677	209.644	211.763	180.965	207.028	-0.190291	0.186232	0.426006	NBO_1089g0001	KB909996.1	16	606	-	591	protein_coding	hypothetical protein	-
NBO_401g0002	205.293	147.475	189.578	164.291	232.514	178.527	180.782	191.777	-0.0820147	0.629679	0.836347	NBO_401g0002	KB909309.1	2420	3352	+	933	protein_coding	UPF0160 protein	-
NBO_4g0056	176.977	168.376	196.976	215.685	171.527	169.031	180.776	185.414	-0.0360255	0.817766	0.935766	NBO_4g0056	KB908912.1	230520	230723	-	204	protein_coding	hypothetical protein	-
NBO_84g0010	206.473	159.087	175.706	225.795	180.103	198.468	180.422	201.455	-0.16234	0.294399	0.571516	ACSL5	KB908992.1	11881	12468	+	588	protein_coding	Long-chain-fatty-acid--CoA ligase 5	AMP-binding
NBO_499g0001	175.797	176.505	186.803	211.472	227.749	223.158	179.702	220.793	-0.294535	0.035243	0.129681	RMD5	KB909407.1	291	1523	+	1233	protein_coding	RMD5-like protein	-
NBO_10g0091	149.84	193.923	195.126	144.913	146.751	177.577	179.63	156.414	0.204124	0.215622	0.46605	NIP7	KB908918.1	193866	194399	-	534	protein_coding	60S ribosome subunit biogenesis protein NIP7	-
NBO_16g0035	156.92	204.374	174.781	172.716	181.056	177.577	178.692	177.116	0.012739	0.933884	0.982565	NBO_16g0035	KB908924.1	100917	101990	+	1074	protein_coding	hypothetical protein	-
NBO_29g0004	163.999	185.795	184.954	178.614	214.408	178.527	178.249	190.516	-0.0932144	0.537676	0.779501	IF2G	KB908937.1	3229	4515	-	1287	protein_coding	Eukaryotic translation initiation factor 2 subunit gamma	GTP_EFTU
NBO_7g0049	197.034	185.795	151.662	221.582	201.067	207.015	178.164	209.888	-0.243415	0.103948	0.289978	NBO_7g0049	KB908915.1	122923	123561	+	639	protein_coding	hypothetical protein	-
NBO_204g0001	171.078	170.699	190.502	172.716	209.644	211.763	177.426	198.041	-0.153466	0.308833	0.586071	NBO_204g0001	KB909112.1	334	528	-	195	protein_coding	hypothetical protein	-
NBO_53g0028	158.099	153.281	218.245	171.874	199.162	156.686	176.542	175.907	0.0130422	0.939011	0.98424	NBO_53g0028	KB908961.1	76499	76804	-	306	protein_coding	Protease%2C Ulp1 family	-
NBO_396g0003	158.099	198.568	171.082	178.614	217.267	169.98	175.917	188.62	-0.100392	0.525342	0.770745	NBO_396g0003	KB909304.1	2136	2429	+	294	protein_coding	hypothetical protein	-
NBO_19g0017	180.516	143.991	202.524	187.039	174.385	217.461	175.677	192.962	-0.129891	0.422326	0.704663	SMC1	KB908927.1	132915	134192	+	1278	protein_coding	Structural maintenance of chromosomes protein 1	SMC_hinge
NBO_52g0025	205.293	146.313	172.932	151.653	130.551	169.98	174.846	150.728	0.213222	0.212578	0.462383	CDS1	KB908960.1	35412	36467	+	1056	protein_coding	Phosphatidate cytidylyltransferase	-
NBO_16g0063	184.056	182.311	156.286	178.614	161.044	169.98	174.218	169.88	0.0312482	0.83866	0.946077	NBO_16g0063	KB908924.1	148295	148516	-	222	protein_coding	hypothetical protein	-
NBO_591g0004	174.617	197.407	149.812	126.378	174.385	148.139	173.946	149.634	0.215463	0.210699	0.460118	NOP5B	KB909498.1	2003	3220	-	1218	protein_coding	nucleolar protein NOP5-2	-
NBO_24g0035	169.898	166.054	184.954	153.338	123.88	172.829	173.635	150.016	0.212711	0.199699	0.443647	NBO_24g0035	KB908932.1	170338	170487	-	150	protein_coding	hypothetical protein	-
NBO_73g0009	182.876	156.764	181.255	208.945	184.868	207.015	173.632	200.276	-0.205128	0.166089	0.394048	NBO_73g0009	KB908981.1	15534	16271	+	738	protein_coding	hypothetical protein	-
NBO_15g0008	163.999	193.923	161.834	188.724	191.538	160.484	173.252	180.249	-0.0602289	0.698126	0.869764	NBO_15g0008	KB908923.1	65518	67281	-	1128	protein_coding	VIP36-like vesicular integral membrane protein	RhoGAP
NBO_27g0059	186.416	156.764	174.781	198.834	199.162	211.763	172.654	203.253	-0.234747	0.108532	0.296733	PRS10	KB908935.1	105920	107092	-	675	protein_coding	26S protease regulatory subunit S10B	-
NBO_33g0019	156.92	177.666	182.179	192.094	161.044	171.879	172.255	175.006	-0.0221946	0.885603	0.966977	NBO_33g0019	KB908941.1	22821	25702	+	2802	protein_coding	hypothetical protein	-
NBO_98g0001	189.955	160.248	166.458	274.661	278.254	262.092	172.221	271.669	-0.659628	1.39483e-06	1.78917e-05	RL17	KB909006.1	534	1049	-	516	protein_coding	60S ribosomal protein L17	-
NBO_1297gi001	169.898	163.732	181.255	226.638	248.714	256.395	171.628	243.915	-0.503398	0.000329962	0.00254423	NBO_1297gi001	KB910204.1	334	954	-	621	protein_coding	polyadenylate binding protein 2	RRM_1
NBO_476g0003	166.358	174.183	171.082	166.819	129.598	135.794	170.541	144.07	0.2405	0.141017	0.352865	NBO_476g0003	KB909384.1	2941	3660	-	720	protein_coding	hypothetical protein	-
NBO_52g0010	161.639	178.827	167.383	214.842	183.915	186.124	169.283	194.96	-0.205874	0.169207	0.399033	PSA4	KB908960.1	13753	14439	-	687	protein_coding	Proteasome component Y13	Proteasome
NBO_568g0005	155.74	139.346	212.697	179.456	163.903	212.713	169.261	185.357	-0.122834	0.482633	0.744865	NBO_568g0005	KB909475.1	6299	6772	+	474	protein_coding	hypothetical protein	-
NBO_501g0006	167.538	173.021	166.458	181.984	173.433	192.771	169.006	182.729	-0.113187	0.446673	0.71619	YK82	KB909409.1	12149	13267	-	1119	protein_coding	Bromodomain-containing protein	Bromodomain
NBO_514g0006	163.999	181.15	161.834	136.488	152.468	186.124	168.994	158.36	0.0947177	0.56555	0.797757	SRP54	KB909422.1	8815	10215	+	1401	protein_coding	Signal recognition particle 54 kDa protein	-
NBO_11g0049	199.394	160.248	147.038	160.921	162.95	142.441	168.893	155.438	0.114256	0.490268	0.750578	NBO_11g0049	KB908919.1	135583	137403	+	1821	protein_coding	hypothetical protein	-
NBO_914g0004	189.955	150.958	165.534	126.378	183.915	169.98	168.816	160.091	0.0789513	0.648928	0.845868	NBO_914g0004	KB909821.1	4825	5022	+	198	protein_coding	hypothetical protein	-
NBO_1574g0001	189.955	154.442	160.91	137.331	151.515	120.6	168.436	136.482	0.30157	0.0721707	0.219616	NBO_1574g0001	KB910481.1	159	824	+	666	protein_coding	hypothetical protein	-
NBO_750g0001	184.056	163.732	156.286	217.37	195.35	230.755	168.024	214.492	-0.355685	0.0164439	0.0714218	XPA	KB909657.1	767	1336	-	570	protein_coding	DNA-repair protein	-
NBO_1517g0001	171.078	140.507	188.653	144.071	195.35	175.678	166.746	171.699	-0.0354894	0.833936	0.944511	MIB1	KB910424.1	95	1450	+	1356	protein_coding	E3 ubiquitin-protein ligase mib1	-
NBO_441g0010	172.258	175.344	152.587	114.583	169.621	118.701	166.729	134.302	0.311963	0.0839473	0.245386	NBO_441g0010	KB909349.1	13827	14429	-	603	protein_coding	hypothetical protein	-
NBO_41g0050	146.301	183.472	168.308	129.748	180.103	162.383	166.027	157.411	0.0805409	0.63568	0.838914	NBO_41g0050	KB908949.1	98619	99053	+	435	protein_coding	hypothetical protein	-
NBO_1041gi001	162.819	178.827	156.286	190.409	168.668	189.922	165.977	183	-0.143939	0.343651	0.623968	NBO_1041gi001	KB909948.1	924	1172	+	249	protein_coding	hypothetical protein	-
NBO_443g0002	168.718	167.215	159.985	143.228	155.327	149.089	165.306	149.215	0.147244	0.346561	0.625917	NBO_443g0002	KB909351.1	1073	1906	+	834	protein_coding	hypothetical protein	-
NBO_72g0001	167.538	168.376	159.06	174.401	170.574	190.872	164.992	178.616	-0.115588	0.444103	0.714993	NBO_72g0001	KB908980.1	4320	4694	-	375	protein_coding	hypothetical protein	-
NBO_626g0001	165.178	157.926	171.082	181.142	137.221	149.089	164.729	155.817	0.0786934	0.630584	0.836347	NBO_626g0001	KB909533.1	311	493	-	183	protein_coding	hypothetical protein	-
NBO_6gi002	186.416	153.281	153.512	252.756	300.172	242.151	164.403	265.026	-0.691343	2.81592e-06	3.46623e-05	NBO_6gi002	KB908914.1	60466	60744	-	279	protein_coding	60S ribosomal protein L37A	-
NBO_26g0001	158.099	164.893	170.157	187.882	200.114	214.612	164.383	200.869	-0.286442	0.0524939	0.174874	NBO_26g0001	KB908934.1	1661	1810	+	150	protein_coding	hypothetical protein	-
NBO_396g0002	182.876	138.185	172.007	140.701	155.327	139.593	164.356	145.207	0.180679	0.276453	0.547126	NBO_396g0002	KB909304.1	599	1564	+	966	protein_coding	hypothetical protein	-
NBO_1209gi001	154.56	167.215	171.082	158.393	156.28	159.534	164.286	158.069	0.0574455	0.710296	0.876297	NBO_1209gi001	KB910116.1	878	1159	-	282	protein_coding	chromatin structure modulator	-
NBO_84g0009	169.898	182.311	140.565	212.315	202.02	226.957	164.258	213.764	-0.385905	0.0109542	0.0507926	NBO_84g0009	KB908992.1	10515	11315	+	801	protein_coding	hypothetical protein	-
NBO_11g0061	146.301	181.15	164.609	181.142	182.009	154.786	164.02	172.646	-0.0743333	0.638687	0.840797	CRK1	KB908919.1	147854	148306	+	453	protein_coding	Serine/threonine-protein kinase crk1	Pkinase
NBO_898g0001	161.639	139.346	190.502	192.094	145.798	183.275	163.829	173.722	-0.0808126	0.633229	0.837811	NBO_898g0001	KB909805.1	832	1011	+	180	protein_coding	hypothetical protein	-
NBO_554g0003	180.516	132.379	178.48	162.606	180.103	183.275	163.792	175.328	-0.0940565	0.563642	0.796591	NBO_554g0003	KB909461.1	1632	2189	-	558	protein_coding	endoplasmic reticulum membrane protein	-
NBO_437g0004	152.2	182.311	156.286	189.567	153.421	173.779	163.599	172.255	-0.0776585	0.626096	0.833968	NBO_437g0004	KB909345.1	3524	3931	-	408	protein_coding	hypothetical protein	-
NBO_935g0001	147.481	179.989	162.759	158.393	156.28	160.484	163.41	158.386	0.045161	0.774196	0.913265	NBO_935g0001	KB909842.1	71	694	+	624	protein_coding	hypothetical protein	UBX
NBO_31g0019	184.056	142.83	162.759	151.653	157.233	191.821	163.215	166.902	-0.0311896	0.85017	0.952149	MP20	KB908939.1	71549	72061	-	513	protein_coding	Muscle-specific protein 20	CH
NBO_1218g0003	145.121	183.472	160.91	162.606	150.562	113.004	163.168	142.057	0.197375	0.264679	0.532266	NBO_1218g0003	KB910125.1	3167	3655	-	489	protein_coding	RAN specific gtpase-activating protein	-
NBO_64g0028	149.84	185.795	151.662	146.598	192.491	199.418	162.432	179.502	-0.143468	0.392392	0.67709	RING2	KB908972.1	45512	46255	-	744	protein_coding	E3 ubiquitin-protein ligase	-
NBO_10g0109	176.977	148.636	160.91	110.37	132.457	122.5	162.174	121.775	0.414763	0.014569	0.0646072	NBO_10g0109	KB908918.1	289035	292532	-	2868	protein_coding	Cell surface antigen	-
NBO_810g0001	161.639	155.603	169.233	154.181	161.044	163.333	162.158	159.519	0.0261112	0.866058	0.960537	NBO_810g0001	KB909717.1	343	657	+	315	protein_coding	hypothetical protein	-
NBO_80g0003	154.56	166.054	165.534	159.236	161.997	195.62	162.049	172.284	-0.0860939	0.584916	0.808863	NBO_80g0003	KB908988.1	4375	4539	+	165	protein_coding	hypothetical protein	-
NBO_64g0015	151.02	179.989	153.512	169.346	170.574	148.139	161.507	162.686	-0.0129322	0.935371	0.983303	VP13A	KB908972.1	29669	32221	+	2553	protein_coding	Vacuolar protein sorting-associated protein 13a	-
NBO_508g0034	145.121	167.215	172.007	141.543	121.022	153.837	161.448	138.801	0.220196	0.189435	0.428689	T2EB	KB909416.1	37003	37629	+	627	protein_coding	Transcription initiation factor IIE subunit beta	-
NBO_374g0002	160.459	162.57	160.91	146.598	162.95	184.224	161.313	164.591	-0.0271327	0.864227	0.959619	NBO_374g0002	KB909282.1	2472	2831	+	360	protein_coding	caltractin like protein	-
NBO_78g0008	156.92	192.762	134.091	168.504	184.868	182.325	161.258	178.565	-0.152171	0.354525	0.636893	NBO_78g0008	KB908986.1	16019	17269	+	1251	protein_coding	hypothetical protein	-
NBO_13g0037	158.099	163.732	161.834	145.756	140.08	123.449	161.222	136.428	0.239746	0.140625	0.352817	NBO_13g0037	KB908921.1	202862	203281	+	420	protein_coding	hypothetical protein	-
NBO_7g0030	146.301	189.278	147.038	133.118	119.116	133.895	160.873	128.71	0.318396	0.0647321	0.20238	NBO_7g0030	KB908915.1	66723	66947	-	225	protein_coding	Transmembrane protein 167A	-
NBO_18g0020	145.121	175.344	157.211	178.614	187.726	141.492	159.225	169.277	-0.0893868	0.588358	0.809546	NBO_18g0020	KB908926.1	61547	61972	+	426	protein_coding	hypothetical protein	-
NBO_413g0001	193.495	145.152	136.866	139.016	112.445	118.701	158.504	123.387	0.354363	0.0527102	0.175381	NBO_413g0001	KB909321.1	92	1792	+	1701	protein_coding	hypothetical protein	-
NBO_1219gi001	130.963	191.601	152.587	162.606	168.668	146.24	158.384	159.171	-0.00829338	0.961262	0.99183	NBO_1219gi001	KB910126.1	1858	2073	-	216	protein_coding	hypothetical protein	-
NBO_2g0007	146.301	139.346	188.653	213.157	182.962	191.821	158.1	195.98	-0.303858	0.0594406	0.191733	UB2D2	KB908910.1	26790	27329	-	540	protein_coding	Ubiquitin-conjugating enzyme E2 D2	UQ_con
NBO_401g0005	166.358	150.958	156.286	139.858	133.41	126.298	157.867	133.189	0.243688	0.135852	0.347868	NBO_401g0005	KB909309.1	4786	5559	+	774	protein_coding	hypothetical protein	-
NBO_2g0041	130.963	178.827	163.684	172.716	198.209	232.654	157.825	201.193	-0.346569	0.0369866	0.134653	NBO_2g0041	KB908910.1	196455	196859	+	405	protein_coding	hypothetical protein	-
NBO_25g0013	154.56	159.087	156.286	142.386	136.268	132.945	156.644	137.2	0.190383	0.23769	0.4973	NBO_25g0013	KB908933.1	204967	207495	-	2529	protein_coding	hypothetical protein	Bromodomain
novel.12	172.258	156.764	139.64	115.425	93.3867	113.953	156.221	107.588	0.532699	0.00294782	0.0172532	-	KB908911.1	126808	128671	+	815	-	-	-
NBO_34g0024	148.661	155.603	163.684	115.425	117.21	161.434	155.983	131.356	0.251684	0.157273	0.378249	CUL2	KB908942.1	57603	59729	-	2127	protein_coding	Cullin-2	-
NBO_34g0023	156.92	120.767	188.653	143.228	155.327	126.298	155.446	141.618	0.14078	0.441635	0.713391	NBO_34g0023	KB908942.1	57251	57454	+	204	protein_coding	hypothetical protein	-
NBO_917gi001	142.761	169.538	152.587	154.181	178.197	172.829	154.962	168.402	-0.118846	0.454335	0.722984	NBO_917gi001	KB909824.1	1	530	-	530	protein_coding	DNA-directed RNA polymerase II	-
NBO_69g0003	171.078	154.442	138.715	226.638	166.762	169.031	154.745	187.477	-0.283741	0.0926762	0.265272	RRP3	KB908977.1	2683	3894	+	1212	protein_coding	ATP-dependent rRNA helicase RRP3	DEAD
NBO_1274g0001	139.222	183.472	140.565	148.283	171.527	133.895	154.42	151.235	0.0276337	0.87358	0.963136	NBO_1274g0001	KB910181.1	1116	2255	-	1140	protein_coding	hypothetical protein	-
NBO_583g0001	139.222	171.86	151.662	139.858	150.562	172.829	154.248	154.416	-0.000296519	0.998575	0.999212	NBO_583g0001	KB909490.1	1186	3229	+	1473	protein_coding	hypothetical protein	-
NBO_937g0001	165.178	156.764	140.565	169.346	157.233	143.391	154.169	156.657	-0.0282056	0.861814	0.95869	NBO_937g0001	KB909844.1	8	980	+	876	protein_coding	hypothetical protein	-
NBO_360g0008	125.064	176.505	160.91	134.803	138.174	138.643	154.159	137.207	0.170398	0.323419	0.601887	HAM1	KB909268.1	11361	11750	-	390	protein_coding	Protein ham1	-
NBO_937g0004	140.402	171.86	148.888	132.275	142.939	130.097	153.717	135.104	0.1857	0.266422	0.534322	KPYK2	KB909844.1	2169	4824	+	1896	protein_coding	Pyruvate kinase 2	PK
NBO_1314g0001	125.064	145.152	188.653	128.063	131.504	163.333	152.956	140.966	0.126574	0.494278	0.753281	NBO_1314g0001	KB910221.1	523	1791	+	1269	protein_coding	hypothetical protein	-
novel.35	147.481	174.183	135.941	198.834	173.433	200.368	152.535	190.878	-0.328474	0.038501	0.138694	-	KB908917.1	125530	129638	-	2993	-	-	-
NBO_72g0012	167.538	141.668	147.963	400.196	469.792	449.165	152.39	439.718	-1.52959	1.92503e-32	7.54886e-30	6PGD	KB908980.1	45566	46939	+	1374	protein_coding	6-phosphogluconate dehydrogenase%2C decarboxylating	NAD_binding_2
NBO_443g0001	163.999	138.185	154.436	148.283	159.139	153.837	152.207	153.753	-0.0135302	0.932923	0.982087	NBO_443g0001	KB909351.1	311	1009	-	699	protein_coding	hypothetical protein	-
NBO_6g0107	169.898	130.056	154.436	196.307	183.915	166.182	151.464	182.134	-0.266867	0.0975252	0.276171	NBO_6g0107	KB908914.1	399640	399861	+	222	protein_coding	hypothetical protein	-
NBO_251g0001	151.02	147.475	153.512	151.653	147.704	167.131	150.669	155.496	-0.0442906	0.781262	0.91671	PSA7L	KB909159.1	883	1587	+	705	protein_coding	Proteasome subunit alpha type7-like protein	Proteasome
NBO_1293g0001	163.999	127.734	159.985	129.748	137.221	171.879	150.572	146.283	0.0454138	0.796342	0.925077	RFC4	KB910200.1	235	1101	-	867	protein_coding	Replication factor C subunit 4	AAA
NBO_1288g0003	176.977	145.152	129.468	149.126	179.15	158.585	150.532	162.287	-0.112654	0.506558	0.758067	NBO_1288g0003	KB910195.1	2247	3470	-	1224	protein_coding	hypothetical protein	-
NBO_367g0005	159.279	152.119	139.64	163.449	145.798	153.837	150.346	154.361	-0.042203	0.793304	0.923111	NBO_367g0005	KB909275.1	8224	9390	-	1167	protein_coding	protein farnesyl transferase alpha subunit	-
NBO_7g0058	158.099	134.701	158.135	154.181	149.609	147.19	150.312	150.327	0.00129895	0.993608	0.997241	NBO_7g0058	KB908915.1	149236	149658	+	423	protein_coding	hypothetical protein	-
NBO_1327g0001	154.56	167.215	126.693	150.811	124.833	129.147	149.489	134.93	0.14029	0.423739	0.705096	NBO_1327g0001	KB910234.1	123	986	+	864	protein_coding	hypothetical protein	-
NBO_1230g0001	155.74	135.862	156.286	161.764	162.95	167.131	149.296	163.948	-0.133009	0.400676	0.683228	NBO_1230g0001	KB910137.1	89	472	-	384	protein_coding	hypothetical protein	-
NBO_3g0019	152.2	127.734	166.458	106.157	93.3867	128.197	148.797	109.247	0.449888	0.0162853	0.0709574	DGAT1	KB908911.1	104655	105953	-	1299	protein_coding	Diacylglycerol O-acyltransferase 1	MBOAT
NBO_71g0006	151.02	143.991	150.737	135.645	151.515	149.089	148.583	145.416	0.0329446	0.839234	0.946077	DERL2	KB908979.1	30865	31467	+	603	protein_coding	Derlin-2	-
NBO_41g0044	130.963	160.248	154.436	163.449	166.762	162.383	148.549	164.198	-0.142443	0.373443	0.658382	MYST4	KB908949.1	82000	82707	-	708	protein_coding	Histone acetyltransferase MYST4	MOZ_SAS
NBO_1546g0001	143.941	138.185	162.759	230.85	218.22	221.259	148.295	223.443	-0.587472	7.25751e-05	0.000657487	RL4B	KB910453.1	477	1055	+	579	protein_coding	60S ribosomal protein L4-2	-
NBO_52g0006	171.078	154.442	118.37	155.866	160.092	134.845	147.963	150.267	-0.0301221	0.864531	0.959619	NBO_52g0006	KB908960.1	10421	10612	-	192	protein_coding	hypothetical protein	-
NBO_38g0024	115.625	177.666	149.812	131.433	173.433	150.988	147.701	151.951	-0.0379408	0.836078	0.944511	NBO_38g0024	KB908946.1	56910	57179	+	270	protein_coding	hypothetical protein	-
NBO_6g0105	134.502	159.087	147.963	123.85	173.433	154.786	147.184	150.69	-0.030574	0.860798	0.958188	TB22A	KB908914.1	397778	398944	-	1167	protein_coding	TBC1 domain family member 22A	TBC
NBO_18g0002	167.538	126.573	147.038	165.134	129.598	150.988	147.05	148.573	-0.0171533	0.92117	0.978187	RAD25	KB908926.1	10156	12159	+	2004	protein_coding	DNA repair helicase RAD25	-
NBO_60g0023	167.538	126.573	146.113	140.701	132.457	140.542	146.741	137.9	0.0887166	0.603006	0.819837	PPX1	KB908968.1	44916	46076	-	1161	protein_coding	Exopolyphosphatase	-
NBO_6g0038	163.999	121.928	153.512	191.252	142.939	151.938	146.479	162.043	-0.147076	0.403499	0.685254	NBO_6g0038	KB908914.1	93780	93944	+	165	protein_coding	hypothetical protein	-
NBO_66gi001	171.078	149.797	117.446	111.212	148.656	116.802	146.107	125.557	0.214193	0.259895	0.526889	NBO_66gi001	KB908974.1	24251	26077	+	1827	protein_coding	PRE-mRNA splicing helicase	-
NBO_27g0049	166.358	148.636	122.994	155.866	152.468	125.349	145.996	144.561	0.00709828	0.967845	0.992437	NARFL	KB908935.1	93599	94810	-	1212	protein_coding	Nuclear prelamin A recognition factor-like protein	Fe_hyd_lg_C
NBO_1253g0002	149.84	116.122	172.007	233.378	181.056	206.065	145.99	206.833	-0.49803	0.00337695	0.0191523	PSMD1	KB910160.1	1373	2848	-	1476	protein_coding	26S proteasome non-ATPase regulatory subunit 1	-
NBO_980g0002	156.92	141.668	138.715	197.992	166.762	152.887	145.768	172.547	-0.247843	0.132343	0.341949	NBO_980g0002	KB909887.1	1579	2586	-	1008	protein_coding	hypothetical protein	-
NBO_364g0007	179.337	125.411	131.317	139.858	152.468	133.895	145.355	142.074	0.0293336	0.869502	0.961266	NBO_364g0007	KB909272.1	19626	19787	-	162	protein_coding	hypothetical protein	-
NBO_2g0004	132.143	147.475	156.286	124.693	152.468	139.593	145.301	138.918	0.0698512	0.681351	0.860704	NBO_2g0004	KB908910.1	14587	14760	-	174	protein_coding	hypothetical protein	-
NBO_381g0001	158.099	168.376	108.198	187.882	155.327	153.837	144.891	165.682	-0.203678	0.265525	0.53337	IQGA3	KB909289.1	80	2239	-	2160	protein_coding	Ras GTPase-activating-like protein IQGAP3	CH
NBO_66g0041	113.265	166.054	152.587	85.0944	102.916	83.5657	143.969	90.5253	0.672844	0.000713858	0.00497346	AT8A1	KB908974.1	117058	120327	+	3270	protein_coding	phospholipid-transporting ATPase IA	E1-E2_ATPase
NBO_549g0003	160.459	126.573	143.339	151.653	160.092	139.593	143.457	150.446	-0.0691007	0.680044	0.860048	UFD1	KB909456.1	3900	4589	+	690	protein_coding	Ubiquitin fusion degradation protein 1	UFD1
novel.74	173.437	109.154	147.038	152.496	136.268	125.349	143.21	138.038	0.0518201	0.781268	0.91671	-	KB908932.1	76526	78994	+	2370	-	-	-
NBO_626g0002	167.538	138.185	122.994	173.559	129.598	131.996	142.906	145.051	-0.0295489	0.871847	0.961905	NBO_626g0002	KB909533.1	990	1178	+	189	protein_coding	hypothetical protein	-
NBO_893g0001	147.481	143.991	135.941	139.858	98.1514	161.434	142.471	133.148	0.0952479	0.615987	0.829523	NBO_893g0001	KB909800.1	455	616	-	162	protein_coding	hypothetical protein	-
NBO_13g0025	148.661	138.185	139.64	92.677	80.9987	96.8602	142.162	90.1786	0.655245	0.000388711	0.00292332	NBO_13g0025	KB908921.1	184699	186888	-	2190	protein_coding	Sugar transporter	-
NBO_597g0002	133.323	139.346	152.587	131.433	133.41	132.945	141.752	132.596	0.0997183	0.552756	0.791505	OCRL	KB909504.1	519	1367	-	849	protein_coding	Inositol polyphosphate 5-phosphatase OCRL-1	Exo_endo_phos
NBO_508g0020	142.761	138.185	142.414	133.118	136.268	159.534	141.12	142.974	-0.0172343	0.918098	0.977572	TGT	KB909416.1	18672	19883	+	1212	protein_coding	queuine tRNA-ribosyltransferase	TGT
NBO_3g0026	141.582	154.442	124.844	165.134	133.41	144.341	140.289	147.628	-0.0798656	0.64185	0.842347	NAT10	KB908911.1	129044	131440	-	2397	protein_coding	N-acetyltransferase 10	-
NBO_683gi001	139.222	119.605	161.834	176.086	187.726	199.418	140.221	187.744	-0.413877	0.0112786	0.0519459	NBO_683gi001	KB909590.1	511	792	-	282	protein_coding	valyl trna synthetase	-
NBO_52g0021	156.92	110.316	150.737	153.338	182.962	126.298	139.324	154.199	-0.143879	0.441808	0.713391	NBO_52g0021	KB908960.1	30505	31140	+	636	protein_coding	hypothetical protein	-
NBO_3g0040	122.704	150.958	144.264	103.63	116.257	94.0114	139.309	104.633	0.414753	0.0243884	0.0980177	eTIF3	KB908911.1	145476	146102	-	627	protein_coding	Eukaryotic translation initiation factor 3	-
NBO_359g0005	148.661	135.862	133.167	142.386	136.268	150.988	139.23	143.214	-0.0426027	0.797716	0.925488	PK1L3	KB909267.1	6466	7536	-	1071	protein_coding	Polycystic kidney disease protein 1-like 3	-
NBO_501g0001	156.92	125.411	134.091	155.023	164.856	151.938	138.807	157.272	-0.181666	0.273065	0.543163	NBO_501g0001	KB909409.1	799	1176	-	378	protein_coding	hypothetical protein	-
NBO_386g0012	165.178	134.701	115.596	127.22	123.88	132.945	138.492	128.015	0.107233	0.553749	0.791858	FIGL1	KB909294.1	15977	17269	-	1293	protein_coding	Fidgetin-like protein 1	AAA
NBO_52g0028	142.761	127.734	142.414	167.661	154.374	163.333	137.637	161.789	-0.23257	0.15046	0.36745	TCPB	KB908960.1	42894	43331	+	438	protein_coding	T-complex protein 1 subunit beta	-
NBO_44g0012	141.582	125.411	145.189	211.472	164.856	192.771	137.394	189.7	-0.465001	0.00436585	0.0241132	RS263	KB908952.1	61016	61327	+	312	protein_coding	40S ribosomal protein S26-3	-
NBO_1298g0001	127.423	146.313	137.791	125.535	152.468	150.988	137.176	142.997	-0.0573554	0.737456	0.89177	NBO_1298g0001	KB910205.1	3995	4993	+	999	protein_coding	hypothetical protein	-
NBO_18g0010	113.265	143.991	153.512	140.701	160.092	129.147	136.923	143.313	-0.0606367	0.733305	0.889295	NBO_18g0010	KB908926.1	43222	43500	+	279	protein_coding	60S ribosomal protein L24	-
NBO_419g0006	167.538	117.283	124.844	149.968	127.692	167.131	136.555	148.264	-0.122397	0.505427	0.758067	NOP10	KB909327.1	11381	11536	+	156	protein_coding	H/ACA ribonucleoprotein complex subunit 3	-
NBO_559g0001	110.906	163.732	135.016	127.22	108.634	144.341	136.551	126.732	0.107617	0.571116	0.802681	NBO_559g0001	KB909466.1	747	989	+	243	protein_coding	hypothetical protein	-
NBO_53g0015	123.884	143.991	141.49	134.803	108.634	177.577	136.455	140.338	-0.0386413	0.840171	0.946678	PKPA	KB908961.1	43065	45290	-	2226	protein_coding	Serine/threonine-protein kinase pkpA	Pkinase
NBO_1468g0001	165.178	118.444	124.844	170.189	222.032	203.217	136.155	198.479	-0.545469	0.0015346	0.00986528	NBO_1468g0001	KB910375.1	2055	2837	+	783	protein_coding	hypothetical protein	-
NBO_11g0073	110.906	156.764	140.565	121.323	119.116	153.837	136.078	131.425	0.0529401	0.776844	0.914854	NOL10	KB908919.1	160525	160977	+	453	protein_coding	Nucleolar protein 10	-
NBO_62g0007	135.682	135.862	135.941	144.071	155.327	140.542	135.829	146.647	-0.110152	0.504695	0.757871	FBRL	KB908970.1	8232	9047	-	816	protein_coding	rRNA 2'-O-methyltransferase fibrillarin	-
NBO_419g0011	135.682	131.218	140.565	166.819	148.656	131.996	135.822	149.157	-0.135816	0.423173	0.70486	PSA2	KB909327.1	15473	16168	-	696	protein_coding	Proteasome subunit alpha type-2	Proteasome
NBO_821gi001	147.481	147.475	111.897	172.716	121.022	147.19	135.617	146.976	-0.124761	0.502334	0.756809	NBO_821gi001	KB909728.1	1	1279	-	1279	protein_coding	dna-directed rna polymerase II second largest subunit	RNA_pol_Rpb2_6
NBO_8g0043	146.301	112.638	147.038	166.819	149.609	130.097	135.326	148.842	-0.13634	0.44282	0.71432	NBO_8g0043	KB908916.1	466023	466238	-	216	protein_coding	ER lumen protein retaining receptor	-
novel.160	123.884	107.993	173.856	137.331	97.1984	167.131	135.245	133.887	0.0214229	0.920935	0.978187	-	KB909285.1	10700	11858	-	1159	-	-	-
NBO_34g0003	147.481	107.993	147.963	127.22	117.21	123.449	134.479	122.626	0.135723	0.458055	0.725122	NBO_34g0003	KB908942.1	4144	4527	-	384	protein_coding	hypothetical protein	-
NBO_305g0001	143.941	107.993	149.812	152.496	164.856	156.686	133.916	158.013	-0.233769	0.175643	0.407903	UTP14	KB909213.1	926	1579	-	654	protein_coding	U3 small nucleolar RNA-associated protein 14	Utp14
NBO_6g0089	119.164	156.764	125.769	151.653	177.244	153.837	133.899	160.911	-0.2662	0.120901	0.320031	RPA1	KB908914.1	366608	370729	-	4122	protein_coding	DNA-directed RNA polymerase I subunit rpa1	-
NBO_1023gi001	114.445	134.701	148.888	132.275	121.975	137.693	132.678	130.648	0.0269826	0.878933	0.963136	NBO_1023gi001	KB909930.1	3236	3776	+	541	protein_coding	transcription factor SPT5	-
novel.214	115.625	132.379	147.963	251.913	288.737	272.538	131.989	271.063	-1.03098	5.40788e-12	1.56259e-10	-	KB909588.1	30	460	-	431	-	-	-
NBO_33g0024	133.323	145.152	117.446	131.433	165.809	133.895	131.973	143.712	-0.125615	0.478411	0.741275	NBO_33g0024	KB908941.1	42616	42804	+	189	protein_coding	hypothetical protein	-
NBO_367g0006	135.682	149.797	110.047	98.5747	123.88	117.752	131.842	113.402	0.214023	0.259524	0.526889	NBO_367g0006	KB909275.1	9552	9860	+	309	protein_coding	hypothetical protein	-
NBO_76g0003	136.862	143.991	113.747	122.165	126.739	112.054	131.533	120.319	0.123105	0.49486	0.753406	NBO_76g0003	KB908984.1	2692	4338	+	1647	protein_coding	hypothetical protein	-
novel.20	136.862	134.701	122.069	163.449	150.562	172.829	131.211	162.28	-0.309883	0.0602028	0.193509	-	KB908913.1	58898	64348	-	1695	-	PF10551:MULE transposase domain	-
NBO_198gi002	121.524	143.991	125.769	125.535	132.457	133.895	130.428	130.629	-0.00271293	0.987529	0.996279	NBO_198gi002	KB909106.1	1668	2514	+	847	protein_coding	hypothetical protein	-
NBO_985gi002	143.941	142.83	104.499	152.496	134.363	147.19	130.423	144.683	-0.158284	0.378078	0.663146	NBO_985gi002	KB909892.1	3367	4496	+	1130	protein_coding	ubiquitin fusion degradation protein 2	-
NBO_508g0033	136.862	125.411	128.543	133.118	117.21	139.593	130.272	129.973	0.00212341	0.99028	0.996279	MCM5	KB909416.1	34626	36722	+	2097	protein_coding	DNA replication licensing factor mcm5	MCM
NBO_3g0014	145.121	116.122	129.468	122.165	159.139	135.794	130.237	139.033	-0.0927006	0.605165	0.821146	NBO_3g0014	KB908911.1	93343	93558	+	216	protein_coding	hypothetical protein	-
NBO_198g0001	135.682	125.411	129.468	114.583	92.4338	113.004	130.187	106.673	0.285512	0.120777	0.320011	NBO_198g0001	KB909106.1	484	633	-	150	protein_coding	hypothetical protein	-
NBO_395g0001	130.963	102.187	157.211	131.433	133.41	105.407	130.12	123.416	0.0819563	0.674485	0.857158	NBO_395g0001	KB909303.1	331	516	+	186	protein_coding	hypothetical protein	-
NBO_928g0003	135.682	113.799	139.64	112.055	113.398	143.391	129.707	122.948	0.081355	0.659595	0.849375	NBO_928g0003	KB909835.1	2029	2310	+	282	protein_coding	tRNA-intron endonuclease	-
NBO_1272gi001	109.726	139.346	139.64	143.228	98.1514	178.527	129.571	139.969	-0.109259	0.597367	0.81548	NBO_1272gi001	KB910179.1	143	2545	+	2403	protein_coding	hypothetical protein	-
NBO_76g0004	122.704	154.442	110.047	137.331	163.903	171.879	129.064	157.704	-0.292485	0.104058	0.28999	UTP13	KB908984.1	4505	7213	-	2709	protein_coding	U3 small nucleolar RNA-associated protein 13	-
NBO_69g0002	125.064	104.51	157.211	158.393	172.48	189.922	128.928	173.598	-0.41978	0.0183203	0.0779676	NBO_69g0002	KB908977.1	2236	2649	+	414	protein_coding	hypothetical protein	-
NBO_770g0001	152.2	107.993	122.069	192.094	165.809	148.139	127.421	168.681	-0.408791	0.0221841	0.0908884	NBO_770g0001	KB909677.1	12	281	-	270	protein_coding	60S ribosomal protein L10A	-
NBO_40g0008	113.265	140.507	127.618	107.842	141.033	135.794	127.13	128.223	-0.00913611	0.960407	0.99183	NBO_40g0008	KB908948.1	51935	52528	+	594	protein_coding	hypothetical protein	-
NBO_2g0038	110.906	121.928	147.963	155.023	152.468	165.232	126.932	157.575	-0.304691	0.0771519	0.230448	NBO_2g0038	KB908910.1	192915	193184	+	270	protein_coding	Permease of the major facilitator superfamily	-
NBO_65g0009	122.704	132.379	124.844	142.386	111.492	126.298	126.642	126.725	-0.00373712	0.98336	0.995693	NBO_65g0009	KB908973.1	17140	19425	-	2022	protein_coding	hypothetical protein	-
NBO_33g0008	130.963	133.54	114.671	124.693	115.304	124.399	126.391	121.465	0.0530127	0.765682	0.907512	NBO_33g0008	KB908941.1	9719	10075	-	357	protein_coding	hypothetical protein	-
NBO_175g0002	116.805	141.668	120.22	130.59	129.598	110.155	126.231	123.448	0.0295184	0.870567	0.961266	NBO_175g0002	KB909083.1	980	2533	+	1554	protein_coding	hypothetical protein	-
NBO_29g0006	127.423	116.122	134.091	155.023	141.033	159.534	125.879	151.864	-0.268419	0.112682	0.305043	IF2G	KB908937.1	5977	6885	-	909	protein_coding	Eukaryotic translation initiation factor 2 subunit gamma	GTP_EFTU
NBO_179g0003	121.524	140.507	114.671	116.268	113.398	101.608	125.568	110.425	0.181206	0.326485	0.605133	DBP9	KB909087.1	2510	3169	+	660	protein_coding	ATP-dependent RNA helicase dbp9	DEAD
NBO_13g0024	139.222	103.348	134.091	149.126	152.468	150.988	125.554	150.861	-0.262292	0.132111	0.341795	NBO_13g0024	KB908921.1	184208	184537	-	330	protein_coding	hypothetical protein	-
NBO_4g0032	122.704	123.089	128.543	122.165	95.2926	145.29	124.779	120.916	0.0461721	0.809652	0.932645	PUS3	KB908912.1	67282	67806	+	525	protein_coding	tRNA pseudouridine synthase 3	-
NBO_60g0009	135.682	119.605	118.37	160.079	131.504	145.29	124.553	145.624	-0.229567	0.186824	0.426378	PP1R7	KB908968.1	9019	9666	-	648	protein_coding	Protein phosphatase 1 regulatory subunit 7	-
NBO_503g0005	117.985	123.089	132.242	137.331	119.116	133.895	124.439	130.114	-0.062725	0.721346	0.881218	KPYK	KB909411.1	3552	4178	-	627	protein_coding	Pyruvate kinase	PK
NBO_58gi003	101.467	147.475	122.069	144.913	121.022	112.054	123.67	125.996	-0.0292857	0.878992	0.963136	NBO_58gi003	KB908966.1	19111	20568	+	1458	protein_coding	prolyl tRNA synthetase	tRNA-synt_2b
novel.144	123.884	118.444	128.543	96.0471	93.3867	95.9106	123.624	95.1148	0.379506	0.0421038	0.148554	-	KB909077.1	3637	4238	+	602	-	-	-
NBO_11g0075	129.783	111.477	128.543	117.953	167.715	127.248	123.268	137.638	-0.155346	0.406711	0.6883	PI4KB	KB908919.1	161580	162155	-	576	protein_coding	Phosphatidylinositol 4-kinase beta	PI3_PI4_kinase
novel.111	119.164	110.316	138.715	144.071	146.751	141.492	122.732	144.104	-0.226126	0.193256	0.433929	-	KB908964.1	5345	6316	-	972	-	-	-
novel.152	21.2372	22.0631	323.669	69.0865	43.8346	37.0348	122.323	49.9853	1.29224	NA	1	-	KB909265.1	3545	10211	-	1599	-	-	-
NBO_29g0019	109.726	154.442	101.725	118.795	114.351	138.643	121.964	123.93	-0.0277646	0.887949	0.967799	NBO_29g0019	KB908937.1	30949	31578	+	630	protein_coding	hypothetical protein	-
NBO_11g0031	110.906	139.346	114.671	187.039	184.868	152.887	121.641	174.931	-0.527314	0.00217553	0.0133898	NBO_11g0031	KB908919.1	94083	94259	+	177	protein_coding	hypothetical protein	-
NBO_61g0001	127.423	107.993	129.468	96.0471	107.681	103.507	121.628	102.412	0.251666	0.180886	0.416602	NBO_61g0001	KB908969.1	509	1072	-	564	protein_coding	cyclin K	-
NBO_26g0022	121.524	107.993	133.167	116.268	129.598	117.752	120.895	121.206	0.00106839	0.995312	0.998245	AKR1	KB908934.1	49852	50358	-	507	protein_coding	Palmitoyltransferase akr1	-
NBO_466gi001	115.625	114.96	131.317	100.26	111.492	122.5	120.634	111.417	0.12007	0.518877	0.768142	NBO_466gi001	KB909374.1	1	730	-	730	protein_coding	pseudouridylate synthase 2	-
NBO_2g0089	108.546	125.411	126.693	114.583	96.2455	117.752	120.217	109.527	0.135711	0.469725	0.733837	NBO_2g0089	KB908910.1	432906	434111	-	1206	protein_coding	hypothetical protein	-
NBO_10g0028	108.546	142.83	109.123	82.5668	110.539	103.507	120.166	98.8712	0.281609	0.163596	0.390025	SA145	KB908918.1	61155	62075	+	921	protein_coding	Spliceosome-associated protein 145	-
NBO_447g0002	125.064	111.477	123.919	93.5196	91.4809	107.306	120.153	97.4355	0.304206	0.109743	0.298556	HOP1	KB909355.1	835	2073	-	1239	protein_coding	Meiosis-specific protein HOP1	HORMA
NBO_81g0020	127.423	111.477	121.145	87.6219	66.7048	87.3641	120.015	80.5636	0.573235	0.00475433	0.0257918	DPM1	KB908989.1	38042	38734	+	693	protein_coding	dolichol-phosphate mannosyltransferase	Glycos_transf_2
NBO_10g0027	128.603	99.8647	131.317	160.921	112.445	159.534	119.928	144.3	-0.265532	0.168246	0.397449	NBO_10g0027	KB908918.1	60739	61089	+	351	protein_coding	hypothetical protein	-
NBO_41g0024	135.682	109.154	113.747	112.897	142.939	117.752	119.528	124.529	-0.0596431	0.749528	0.89775	AVT6	KB908949.1	61835	62659	+	825	protein_coding	Vacuolar amino acid transporter 6	Aa_trans
NBO_633g0001	117.985	121.928	118.37	119.638	126.739	111.104	119.428	119.16	0.00286355	0.987287	0.996279	MUTS	KB909540.1	435	1175	-	741	protein_coding	DNA mismatch repair protein mutS	-
NBO_4g0038	130.963	141.668	84.1539	126.378	129.598	131.996	118.928	129.324	-0.130476	0.514664	0.76508	NBO_4g0038	KB908912.1	84025	84504	+	480	protein_coding	hypothetical protein	-
NBO_32g0038	108.546	119.605	128.543	119.638	135.315	100.659	118.898	118.537	0.00754418	0.96812	0.992437	BXDC1	KB908940.1	103753	104478	+	726	protein_coding	Brix domain-containing protein 1	-
NBO_1567g0001	123.884	128.895	103.574	123.85	107.681	113.004	118.784	114.845	0.0421051	0.82132	0.937431	DPH1	KB910474.1	352	1461	+	1110	protein_coding	Diphthamide biosynthesis protein 1	-
NBO_1365gi004	117.985	119.605	117.446	101.102	101.963	115.852	118.345	106.306	0.155446	0.401875	0.684334	NBO_1365gi004	KB910272.1	2992	3441	-	450	protein_coding	hypothetical protein	-
NBO_264g0005	116.805	141.668	96.1759	105.315	136.268	112.054	118.216	117.879	-0.00041432	0.998337	0.999212	NBO_264g0005	KB909172.1	4357	4824	+	468	protein_coding	hypothetical protein	-
NBO_42g0003	126.244	120.767	107.273	175.244	206.785	199.418	118.094	193.816	-0.717659	1.30395e-05	0.000136097	AKR1	KB908950.1	17435	17908	+	474	protein_coding	Palmitoyltransferase AKR1	-
NBO_377g0005	141.582	116.122	96.1759	160.079	167.715	155.736	117.96	161.177	-0.458236	0.0105014	0.0493604	NBO_377g0005	KB909285.1	6780	7247	+	468	protein_coding	hypothetical protein	-
NBO_28g0043	121.524	124.25	107.273	246.858	271.584	282.984	117.683	267.142	-1.18632	4.61477e-15	2.01072e-13	ACT	KB908936.1	201389	202516	-	1128	protein_coding	Actin	Actin
NBO_13g0034	113.265	131.218	108.198	117.11	89.575	114.903	117.56	107.196	0.1286	0.507863	0.758067	NBO_13g0034	KB908921.1	199404	200684	+	1281	protein_coding	hypothetical protein	-
NBO_59g0006	102.647	127.734	122.069	173.559	221.079	170.93	117.483	188.522	-0.679086	9.30839e-05	0.000818959	SEC31	KB908967.1	6717	9437	-	2721	protein_coding	Protein transport protein sec31	-
novel.173	119.164	128.895	102.649	186.197	198.209	158.585	116.903	180.997	-0.63635	0.000215706	0.00175181	-	KB909345.1	159	809	+	651	-	-	-
novel.4	122.704	102.187	124.844	128.063	127.692	126.298	116.578	127.351	-0.124856	0.488053	0.748857	-	KB908910.1	279463	281711	+	1292	-	-	-
NBO_13g0028	108.546	118.444	122.069	110.37	128.645	133.895	116.353	124.303	-0.091121	0.617722	0.8312	LIS1	KB908921.1	192014	193882	-	1869	protein_coding	Lissencephaly-1	-
novel.234	94.3877	109.154	145.189	115.425	126.739	109.205	116.244	117.123	-0.00166137	0.993333	0.997241	-	KB909804.1	74	1036	-	963	-	-	-
NBO_28g0031	107.366	97.5422	143.339	143.228	115.304	130.097	116.082	129.543	-0.151514	0.436055	0.710368	NBO_28g0031	KB908936.1	170379	171539	-	1161	protein_coding	hypothetical protein	-
NBO_10g0006	116.805	105.671	124.844	140.701	141.986	166.182	115.773	149.623	-0.365767	0.037554	0.136176	AVT5	KB908918.1	38042	39286	+	1245	protein_coding	Vacuolar amino acid transporter 5	Aa_trans
NBO_552g0008	129.783	103.348	113.747	110.37	119.116	115.852	115.626	115.113	0.0062175	0.973282	0.993738	NBO_552g0008	KB909459.1	8476	8829	+	354	protein_coding	hypothetical protein	-
NBO_386g0007	102.647	139.346	104.499	117.953	140.08	120.6	115.497	126.211	-0.1301	0.494504	0.753281	NLE	KB909294.1	7350	8537	-	1188	protein_coding	Notchless protein	WD40
NBO_38g0018	121.524	107.993	116.521	113.74	125.786	110.155	115.346	116.56	-0.0143444	0.937662	0.9839	PRI2	KB908946.1	50395	51564	+	1170	protein_coding	DNA primase large subunit	-
NBO_13g0060	128.603	110.316	106.348	154.181	144.845	127.248	115.089	142.091	-0.308981	0.0851763	0.247942	SEC65	KB908921.1	244601	247270	-	1872	protein_coding	Signal recognition particle SEC65 subunit	SRP19
NBO_4g0014	100.287	125.411	118.37	109.527	124.833	106.356	114.69	113.572	0.0164257	0.930619	0.982087	NBO_4g0014	KB908912.1	34246	35379	-	1134	protein_coding	Fork head transcription factor	-
NBO_491g0002	114.445	126.573	102.649	90.992	120.069	122.5	114.556	111.187	0.0425087	0.828623	0.941851	NBO_491g0002	KB909399.1	342	662	-	321	protein_coding	hypothetical protein	-
NBO_364g0014	100.287	121.928	121.145	151.653	120.069	129.147	114.453	133.623	-0.223062	0.226985	0.483004	NBO_364g0014	KB909272.1	39128	39523	-	396	protein_coding	hypothetical protein	-
novel.130	105.006	121.928	115.596	154.181	141.033	141.492	114.177	145.569	-0.350695	0.0442788	0.154835	-	KB909004.1	954	2089	+	1016	-	-	-
NBO_411gi001	114.445	111.477	116.521	143.228	116.257	104.457	114.148	121.314	-0.090189	0.634275	0.837866	NBO_411gi001	KB909319.1	1716	2774	+	1059	protein_coding	GTP-binding protein	-
NBO_507g0005	123.884	113.799	104.499	115.425	101.01	108.256	114.061	108.23	0.0708254	0.706886	0.874449	RPC6	KB909415.1	7058	7879	+	822	protein_coding	DNA-directed RNA polymerase III subunit RPC6	RNA_pol_Rpc34
NBO_555g0005	99.1071	139.346	101.725	104.472	105.775	94.0114	113.393	101.419	0.157185	0.434251	0.7099	NBO_555g0005	KB909462.1	7461	7742	+	282	protein_coding	hypothetical protein	-
NBO_55g0018	99.1071	134.701	106.348	139.858	112.445	133.895	113.386	128.733	-0.186606	0.327088	0.605149	TLC1	KB908963.1	32630	34081	+	1452	protein_coding	ADP%2CATP carrier protein 1	-
NBO_922g0002	105.006	109.154	124.844	107	122.927	126.298	113.001	118.742	-0.0653005	0.726219	0.884415	KMHB	KB909829.1	1761	2744	+	984	protein_coding	Myosin heavy chain kinase B	-
NBO_648gi001	97.9272	116.122	124.844	113.74	118.163	90.2129	112.964	107.372	0.0764003	0.698273	0.869764	NBO_648gi001	KB909555.1	1	552	-	552	protein_coding	serine/threonine protein kinase	Pkinase
novel.89	134.502	88.2525	115.596	273.819	305.889	257.344	112.784	279.017	-1.30601	8.04779e-16	4.09096e-14	-	KB908936.1	243813	245275	+	1463	-	-	-
NBO_451g0006	82.5892	124.25	131.317	125.535	139.127	112.054	112.719	125.572	-0.149481	0.457625	0.72486	NBO_451g0006	KB909359.1	6476	6652	-	177	protein_coding	hypothetical protein	-
NBO_29gi001	115.625	98.7034	122.994	148.283	102.916	115.852	112.441	122.351	-0.122002	0.536364	0.779004	NBO_29gi001	KB908937.1	2476	3066	-	591	protein_coding	hypothetical protein	-
NBO_589g0003	112.085	110.316	113.747	118.795	124.833	97.8098	112.049	113.813	-0.0226877	0.904318	0.974236	RPAC2	KB909496.1	4648	4953	-	306	protein_coding	DNA-directed RNA polymerases I and III subunit RPAC2	-
NBO_375g0005	112.085	105.671	118.37	104.472	117.21	131.046	112.042	117.576	-0.0652793	0.727613	0.885327	NBO_375g0005	KB909283.1	3014	3625	-	612	protein_coding	hypothetical protein	-
NBO_1041g0002	105.006	120.767	109.123	84.2519	85.7633	90.2129	111.632	86.7427	0.363846	0.0651446	0.202695	NBO_1041g0002	KB909948.1	1225	1737	-	513	protein_coding	hypothetical protein	-
NBO_70g0012	108.546	114.96	110.972	96.8896	104.822	87.3641	111.493	96.3585	0.210301	0.277003	0.547564	GAR1	KB908978.1	26454	26993	-	540	protein_coding	H/ACA ribonucleoprotein complex subunit 1	-
NBO_140g0003	105.006	111.477	117.446	191.252	144.845	165.232	111.31	167.11	-0.585954	0.000907206	0.00617936	NBO_140g0003	KB909048.1	3610	3939	-	330	protein_coding	hypothetical protein	-
novel.118	134.502	118.444	80.4549	106.157	119.116	109.205	111.134	111.493	-0.0135231	0.948202	0.987786	-	KB908972.1	49928	50807	-	880	-	-	-
NBO_444g0010	132.143	88.2525	112.822	80.8818	101.01	97.8098	111.072	93.2339	0.255027	0.223299	0.478499	NBO_444g0010	KB909352.1	18787	20196	-	1410	protein_coding	beta-adaptin	-
NBO_49g0004	116.805	120.767	95.2512	171.031	172.48	142.441	110.941	161.984	-0.553062	0.00194748	0.0121496	ALDOC	KB908957.1	3771	4118	+	348	protein_coding	Fructose-bisphosphate aldolase C	-
NBO_11gi001	101.467	130.056	99.875	74.1416	98.1514	67.4223	110.466	79.9051	0.465881	0.0330169	0.123308	NBO_11gi001	KB908919.1	20706	21188	-	483	protein_coding	actin-like 53kDa protein	Actin
NBO_938g0005	102.647	104.51	123.919	117.11	109.586	69.3215	110.358	98.6727	0.162522	0.456292	0.724316	RRMJ1	KB909845.1	3943	4707	+	765	protein_coding	rRNA methyltransferase 1	-
NBO_65g0008	107.366	106.832	114.671	105.315	130.551	124.399	109.623	120.088	-0.12734	0.495651	0.753891	NBO_65g0008	KB908973.1	13911	15443	-	1533	protein_coding	hypothetical protein	-
NBO_98g0003	99.1071	111.477	116.521	161.764	198.209	146.24	109.035	168.737	-0.626164	0.000508967	0.00371573	NBO_98g0003	KB909006.1	1587	1982	+	396	protein_coding	ubiquitin L40 ribosomal protein	ubiquitin
NBO_80g0017	100.287	137.024	89.7025	123.85	121.022	136.744	109.004	127.205	-0.228678	0.245845	0.508549	INT11	KB908988.1	43905	45407	-	1503	protein_coding	Integrator complex subunit 11	-
NBO_73g0018	93.2079	107.993	125.769	137.331	86.7163	109.205	108.99	111.084	-0.0257794	0.902894	0.974013	NBO_73g0018	KB908981.1	38272	38709	-	438	protein_coding	ribonuclease p subunit	-
NBO_648g0001	121.524	107.993	97.1007	93.5196	137.221	100.659	108.873	110.467	-0.022415	0.913027	0.977572	NBO_648g0001	KB909555.1	684	1199	+	516	protein_coding	hypothetical protein	-
NBO_9g0001	116.805	84.7688	124.844	90.992	134.363	117.752	108.806	114.369	-0.0642579	0.760346	0.905344	VPS1	KB908917.1	197	1150	+	954	protein_coding	Vacuolar protein sorting-associated protein 1	-
NBO_2g0049	102.647	112.638	110.972	92.677	100.057	102.558	108.752	98.4307	0.146027	0.448077	0.718023	NBO_2g0049	KB908910.1	267579	268526	-	948	protein_coding	hypothetical protein	-
NBO_915g0003	115.625	102.187	108.198	87.6219	106.728	134.845	108.67	109.731	-0.0110616	0.956763	0.99183	NBO_915g0003	KB909822.1	2408	2743	+	336	protein_coding	methyltransferase	-
NBO_1440g0001	97.9272	119.605	108.198	93.5196	97.1984	74.0696	108.577	88.2625	0.29788	0.146783	0.360704	RL23	KB910347.1	504	944	+	441	protein_coding	60S ribosomal protein L23	-
NBO_364g0015	101.467	138.185	86.0035	100.26	87.6692	114.903	108.552	100.944	0.0984018	0.647524	0.845611	NBO_364g0015	KB909272.1	39787	40371	-	585	protein_coding	hypothetical protein	-
NBO_920gi001	113.265	118.444	93.4016	96.8896	105.775	131.996	108.37	111.553	-0.0447368	0.823071	0.937871	NBO_920gi001	KB909827.1	2147	3355	+	1209	protein_coding	peptide chain release factor subunit 1	-
NBO_64g0043	94.3877	121.928	108.198	138.173	94.3397	109.205	108.171	113.906	-0.077647	0.702555	0.871186	NBO_64g0043	KB908972.1	63035	63892	+	858	protein_coding	hypothetical protein	-
NBO_2g0053	93.2079	109.154	121.145	93.5196	73.3753	94.961	107.836	87.2853	0.308201	0.139175	0.35146	NBO_2g0053	KB908910.1	292621	292776	+	156	protein_coding	hypothetical protein	-
NBO_481g0004	114.445	112.638	95.2512	112.055	100.057	90.2129	107.445	100.775	0.0858622	0.664258	0.852577	NBO_481g0004	KB909389.1	5696	5941	+	246	protein_coding	Zinc finger%2C C2H2-type	-
NBO_31g0007	114.445	106.832	100.8	122.165	125.786	105.407	107.359	117.786	-0.137075	0.465755	0.730968	NBO_31g0007	KB908939.1	42878	43954	+	1077	protein_coding	hypothetical protein	-
NBO_283gi001	103.826	113.799	103.574	144.071	155.327	130.097	107.067	143.165	-0.420571	0.0188803	0.079733	NBO_283gi001	KB909191.1	1197	1880	-	684	protein_coding	protein disulfide isomerase	-
NBO_4g0058	106.186	124.25	90.6273	121.323	116.257	110.155	107.021	115.911	-0.121926	0.528095	0.773214	NBO_4g0058	KB908912.1	232133	232546	-	414	protein_coding	hypothetical protein	-
NBO_514g0011	112.085	112.638	95.2512	91.8345	93.3867	101.608	106.658	95.6098	0.154221	0.433897	0.7099	NBO_514g0011	KB909422.1	13341	13967	-	627	protein_coding	myosin heavy chain	-
NBO_32g0019	113.265	128.895	77.6806	112.897	119.116	118.701	106.614	116.905	-0.142024	0.490219	0.750578	SYJ1	KB908940.1	78266	79591	+	1326	protein_coding	Synaptojanin like protein 1	-
novel.174	127.423	106.832	85.0787	90.992	91.4809	108.256	106.445	96.9095	0.128982	0.537584	0.779501	-	KB909360.1	941	2997	+	2057	-	PF17207:MCM OB domain|PF00493:MCM2/3/5 family|PF14551:MCM N-terminal domain	MCM
NBO_1323gi001	96.7474	101.026	121.145	139.858	135.315	139.593	106.306	138.255	-0.37305	0.0399676	0.143039	NBO_1323gi001	KB910230.1	1	479	-	479	protein_coding	tubulin beta chain	Tubulin
NBO_399g0001	96.7474	110.316	110.972	116.268	117.21	113.953	106.012	115.81	-0.125373	0.50151	0.756771	NBO_399g0001	KB909307.1	486	2363	+	1878	protein_coding	hypothetical protein	-
NBO_464g0004	127.423	99.8647	89.7025	94.3621	104.822	106.356	105.664	101.847	0.0482949	0.811782	0.932962	RPC2	KB909372.1	3191	6532	+	3342	protein_coding	DNA-directed RNA polymerase III subunit RPC2	RNA_pol_Rpb2_6
NBO_364g0019	125.064	90.5749	100.8	142.386	120.069	141.492	105.479	134.649	-0.355521	0.0613365	0.196234	NBO_364g0019	KB909272.1	46604	49153	+	2550	protein_coding	hypothetical protein	-
NBO_353g0003	123.884	110.316	81.3796	153.338	141.033	150.988	105.193	148.453	-0.5071	0.00741897	0.0369834	PRS10	KB909261.1	1842	2054	-	213	protein_coding	26S protease regulatory subunit S10B	-
NBO_452g0003	103.826	90.5749	121.145	73.2991	71.4694	107.306	105.182	84.0248	0.33083	0.138573	0.350583	PIN1	KB909360.1	3867	4289	-	423	protein_coding	Peptidyl-prolyl cis-trans isomerase NIMA-interacting 1	-
NBO_1288g0004	113.265	102.187	99.875	111.212	118.163	119.651	105.109	116.342	-0.147995	0.428522	0.706482	NBO_1288g0004	KB910195.1	4532	4834	-	303	protein_coding	hypothetical protein	-
NBO_7g0031	114.445	128.895	71.2072	62.3464	99.1043	81.6664	104.849	81.039	0.366647	0.136868	0.348842	NBO_7g0031	KB908915.1	68371	70485	+	2115	protein_coding	hypothetical protein	-
NBO_61gi001	105.006	101.026	108.198	105.315	71.4694	94.0114	104.743	90.2652	0.212598	0.309391	0.586071	NBO_61gi001	KB908969.1	1415	3793	+	2379	protein_coding	chromosome segregation protein	SMC_N
NBO_18g0037	114.445	89.4137	109.123	108.685	114.351	105.407	104.327	109.481	-0.0678455	0.725816	0.884407	H2A	KB908926.1	232396	232758	+	363	protein_coding	Histone H2A	-
NBO_27g0039	100.287	112.638	99.875	80.8818	99.1043	93.0618	104.267	91.0159	0.196838	0.328592	0.60658	NBP35	KB908935.1	83212	83559	+	348	protein_coding	Cytosolic Fe-S cluster assembling factor NBP35	-
NBO_508g0028	110.906	110.316	91.5521	64.8739	77.187	97.8098	104.258	79.9569	0.382194	0.0816152	0.239608	MFR1	KB909416.1	30249	31388	+	1140	protein_coding	Meiotic fizzy-related protein 1	-
NBO_1072g0002	116.805	89.4137	106.348	125.535	137.221	122.5	104.189	128.419	-0.300732	0.108718	0.296923	NBO_1072g0002	KB909979.1	1316	2572	+	1257	protein_coding	glucose transporter type 3	Sugar_tr
NBO_451g0004	74.3303	137.024	100.8	160.079	157.233	169.031	104.051	162.114	-0.639955	0.00120938	0.00798017	WBC7	KB909359.1	1989	3821	+	1833	protein_coding	white-brown complex protein 7-like protein	ABC2_membrane
NBO_284g0004	94.3877	123.089	93.4016	92.677	100.057	94.0114	103.626	95.5819	0.11371	0.575397	0.804356	IF2P	KB909192.1	2645	3397	-	654	protein_coding	Eukaryotic translation initiation factor 5B	-
novel.25	133.323	77.8015	98.0255	87.6219	80.0458	108.256	103.05	91.9744	0.16257	0.472674	0.736373	-	KB908914.1	39368	43577	-	2989	-	-	-
NBO_918g0002	102.647	95.2198	110.972	114.583	158.186	109.205	102.946	127.324	-0.302093	0.13075	0.338914	SEC24	KB909825.1	964	2868	-	1905	protein_coding	Protein transport protein SEC24	-
NBO_52gi001	109.726	87.0913	111.897	126.378	94.3397	116.802	102.905	112.506	-0.127736	0.525153	0.770745	NBO_52gi001	KB908960.1	5176	5340	+	165	protein_coding	class 2 transcriptional repressor	-
NBO_38g0009	83.7691	113.799	110.972	144.071	121.975	133.895	102.847	133.313	-0.371912	0.0508862	0.17118	NBO_38g0009	KB908946.1	25809	26192	-	384	protein_coding	hypothetical protein	-
NBO_34g0043	117.985	84.7688	104.499	68.244	93.3867	86.4145	102.417	82.6817	0.3124	0.152108	0.370485	PP4C	KB908942.1	99674	100579	+	906	protein_coding	Serine/threonine-protein phosphatase 4 catalytic subunit	Metallophos
NBO_27g0022	107.366	107.993	91.5521	137.331	126.739	126.298	102.304	130.123	-0.352737	0.0564116	0.184345	NBO_27g0022	KB908935.1	55445	55678	-	234	protein_coding	hypothetical protein	-
NBO_60g0021	94.3877	94.0586	118.37	125.535	123.88	161.434	102.272	136.95	-0.413626	0.0328552	0.122871	NFYC9	KB908968.1	40398	41084	-	687	protein_coding	Nuclear transcription factor Y subunit C-9	-
NBO_80g0030	100.287	101.026	105.424	133.118	147.704	121.55	102.245	134.124	-0.389929	0.0339483	0.12593	SYQ	KB908988.1	59042	60328	+	1287	protein_coding	glutaminyl-tRNA synthetase	-
NBO_381g0003	86.1288	114.96	105.424	63.1889	87.6692	109.205	102.171	86.6877	0.242711	0.289905	0.56662	NBO_381g0003	KB909289.1	5732	6685	+	954	protein_coding	hypothetical protein	-
NBO_28g0073	90.8482	123.089	91.5521	129.748	70.5165	71.2207	101.83	90.495	0.16217	0.513454	0.763919	NBO_28g0073	KB908936.1	271270	271455	-	186	protein_coding	hypothetical protein	-
NBO_52g0008	102.647	130.056	72.1319	113.74	110.539	115.852	101.612	113.377	-0.167868	0.434573	0.7099	NBO_52g0008	KB908960.1	11332	11586	+	255	protein_coding	hypothetical protein	-
NBO_1009gi001	99.1071	114.96	90.6273	112.897	84.8104	106.356	101.565	101.355	-0.00301792	0.988251	0.996279	NBO_1009gi001	KB909916.1	2754	2999	+	246	protein_coding	exonuclease 1	-
NBO_569g0003	90.8482	113.799	99.875	128.905	95.2926	105.407	101.507	109.868	-0.117487	0.560314	0.794547	SYEC	KB909476.1	4258	6231	+	1974	protein_coding	cytoplasmic glutamyl-tRNA synthetase	-
NBO_15g0005	102.647	96.381	105.424	74.1416	80.0458	80.7168	101.484	78.3014	0.376742	0.0677823	0.208124	NBO_15g0005	KB908923.1	59487	59963	-	477	protein_coding	general negative regulator of transcription	-
NBO_28g0032	100.287	98.7034	104.499	117.953	100.057	111.104	101.163	109.705	-0.116998	0.542526	0.782983	LAMB4	KB908936.1	171693	173033	+	1341	protein_coding	Laminin subunit beta-4	-
NBO_29g0028	103.826	107.993	91.5521	98.5747	73.3753	95.9106	101.124	89.2869	0.174049	0.405679	0.687364	OFC2B	KB908937.1	46675	47001	-	327	protein_coding	Oligonucleotide/oligosaccharide-binding fold containing 2B	-
NBO_204g0002	95.5676	74.3179	133.167	108.685	83.8575	103.507	101.017	98.6833	0.0418835	0.8538	0.954823	NBO_204g0002	KB909112.1	2629	3372	-	744	protein_coding	hypothetical protein	-
NBO_998gi001	102.647	77.8015	122.069	96.0471	92.4338	81.6664	100.839	90.0491	0.169189	0.434554	0.7099	NBO_998gi001	KB909905.1	1	200	-	200	protein_coding	60S ribosomal protein L24	-
novel.21	107.366	89.4137	105.424	132.275	151.515	95.9106	100.734	126.567	-0.328406	0.110139	0.299337	-	KB908914.1	40541	46524	+	1542	-	-	-
NBO_3g0011	96.7474	118.444	86.0035	101.102	80.0458	79.7672	100.398	86.9717	0.199247	0.354525	0.636893	METL5	KB908911.1	71381	71980	-	600	protein_coding	Methyltransferase-like protein 5	-
NBO_58gi002	103.826	101.026	96.1759	102.787	89.575	97.8098	100.343	96.724	0.0499309	0.800585	0.926478	NBO_58gi002	KB908966.1	12711	13232	-	522	protein_coding	hypothetical protein	-
NBO_375g0007	82.5892	112.638	105.424	103.63	101.963	131.046	100.217	112.213	-0.159495	0.433228	0.7099	VATB1	KB909283.1	6862	8322	+	1461	protein_coding	Vacuolar ATP synthase subunit B%2C kidney isoform	ATP-synt_ab
NBO_384g0005	109.726	85.9301	104.499	117.11	115.304	79.7672	100.052	104.06	-0.0573199	0.78701	0.919686	NBO_384g0005	KB909292.1	14380	14895	+	516	protein_coding	hypothetical protein	-
novel.211	97.9272	84.7688	116.521	87.6219	102.916	99.709	99.739	96.749	0.0519405	0.801246	0.926728	-	KB909578.1	1797	2075	-	279	-	-	-
NBO_508g0036	108.546	88.2525	101.725	126.378	100.057	121.55	99.5076	115.995	-0.222151	0.257781	0.525712	NBO_508g0036	KB909416.1	42253	46353	+	4101	protein_coding	helicase	DEAD
NBO_920g0001	99.1071	91.7361	107.273	81.7243	97.1984	93.0618	99.3721	90.6615	0.137412	0.499862	0.755164	KMHB	KB909827.1	1012	1959	+	948	protein_coding	Myosin heavy chain kinase B	-
NBO_514g0007	119.164	95.2198	82.3044	98.5747	98.1514	120.6	98.8962	105.775	-0.102646	0.621856	0.832681	NBO_514g0007	KB909422.1	10459	11355	-	897	protein_coding	hypothetical protein	-
NBO_69g0011	89.6683	80.124	126.693	124.693	98.1514	139.593	98.8285	120.812	-0.280708	0.193448	0.433929	IPYR	KB908977.1	25307	26125	+	819	protein_coding	Inorganic pyrophosphatase	Pyrophosphatase
NBO_20g0019	93.2079	98.7034	104.499	101.102	105.775	115.852	98.8034	107.576	-0.119039	0.539777	0.780988	MCM8	KB908928.1	26362	28536	-	2022	protein_coding	DNA replication licensing factor MCM8	MCM
NBO_569g0004	96.7474	99.8647	98.9502	103.63	113.398	102.558	98.5208	106.529	-0.111946	0.56222	0.795512	TAF11	KB909476.1	6476	6883	+	408	protein_coding	Transcription initiation factor TFIID subunit 11	-
NBO_54g0002	101.467	76.6403	117.446	105.315	118.163	100.659	98.5176	108.045	-0.125794	0.544237	0.783627	NBO_54g0002	KB908962.1	1040	1825	-	786	protein_coding	hypothetical protein	-
NBO_1331g0001	108.546	88.2525	95.2512	133.118	121.022	129.147	97.3498	127.762	-0.394271	0.0362144	0.132452	NBO_1331g0001	KB910238.1	1057	1911	-	855	protein_coding	hypothetical protein	-
NBO_1271g0002	106.186	74.3179	110.972	97.7322	109.586	105.407	97.1588	104.242	-0.095442	0.646401	0.845611	NBO_1271g0002	KB910178.1	1190	2446	-	1257	protein_coding	hypothetical protein	-
NBO_476g0004	83.7691	114.96	92.4768	109.527	108.634	123.449	97.0688	113.87	-0.231186	0.245749	0.508549	NBO_476g0004	KB909384.1	3726	5441	-	1275	protein_coding	hypothetical protein	-
NBO_378g0004	89.6683	88.2525	112.822	84.2519	93.3867	91.1625	96.9142	89.6004	0.120779	0.561634	0.795503	NBO_378g0004	KB909286.1	4065	4520	+	456	protein_coding	hypothetical protein	-
NBO_64g0012	93.2079	102.187	95.2512	156.708	153.421	134.845	96.882	148.325	-0.616035	0.000675961	0.00474556	SEC18	KB908972.1	22536	24542	+	2007	protein_coding	Vesicular-fusion protein sec18	AAA
NBO_72g0011	81.4094	126.573	82.3044	87.6219	73.3753	79.7672	96.7621	80.2548	0.263822	0.24932	0.514195	NBO_72g0011	KB908980.1	43118	44032	-	915	protein_coding	hypothetical protein	-
NBO_1020g0001	103.826	111.477	74.9062	107	102.916	113.004	96.7365	107.64	-0.162771	0.430743	0.708426	E2AK1	KB909927.1	168	1346	-	1179	protein_coding	Eukaryotic translation initiation factor 2-alpha kinase 1	Pkinase
NBO_41g0018	103.826	96.381	88.7778	67.4015	67.6577	88.3137	96.3284	74.4576	0.370389	0.0913287	0.261688	NBO_41g0018	KB908949.1	53784	53996	-	213	protein_coding	hypothetical protein	-
novel.112	105.006	92.8974	90.6273	110.37	107.681	103.507	96.177	107.186	-0.159634	0.413312	0.695139	-	KB908965.1	24526	27233	-	2708	-	-	-
novel.224	89.6683	95.2198	102.649	146.598	114.351	126.298	95.8458	129.082	-0.428579	0.0257317	0.101049	-	KB909671.1	7	1695	-	1689	-	-	-
novel.276	88.4885	94.0586	104.499	119.638	129.598	134.845	95.682	128.027	-0.41468	0.02785	0.107685	-	KB910501.1	563	1039	+	477	-	-	-
NBO_369g0001	88.4885	94.0586	104.499	100.26	77.187	94.0114	95.682	90.486	0.0821596	0.694397	0.868392	RRP4	KB909277.1	56	706	-	651	protein_coding	exosome complex exonuclease rrp4	-
NBO_11gi004	88.4885	98.7034	98.9502	128.905	141.986	132.945	95.3807	134.612	-0.494331	0.00751444	0.037368	NBO_11gi004	KB908919.1	80108	80614	+	507	protein_coding	zinc finger protein	-
NBO_362g0007	87.3086	106.832	91.5521	72.4566	90.528	98.7594	95.2309	87.248	0.128247	0.549877	0.788617	NBO_362g0007	KB909270.1	7800	8408	+	609	protein_coding	hypothetical protein	-
NBO_386g0009	107.366	102.187	75.831	71.6141	60.9873	64.5735	95.128	65.7249	0.524455	0.0224288	0.0917543	NBO_386g0009	KB909294.1	14220	14381	+	162	protein_coding	hypothetical protein	-
NBO_11g0011	96.7474	85.9301	102.649	112.897	80.0458	108.256	95.1089	100.4	-0.077404	0.712636	0.878001	NBO_11g0011	KB908919.1	54704	54988	-	285	protein_coding	replication factor A protein 3	-
novel.190	88.4885	91.7361	103.574	133.96	83.8575	99.709	94.5996	105.842	-0.162645	0.452778	0.721767	-	KB909427.1	6769	7421	-	653	-	-	-
NBO_64g0053	90.8482	96.381	96.1759	107	92.4338	77.868	94.4684	92.4339	0.0293259	0.88861	0.967799	PSD7	KB908972.1	76982	77770	+	789	protein_coding	26S proteasome non-ATPase regulatory subunit 7	Mov34
NBO_401g0007	110.906	83.6076	88.7778	80.0393	78.1399	90.2129	94.4303	82.7974	0.187576	0.382061	0.666301	NBO_401g0007	KB909309.1	7792	8262	+	471	protein_coding	hypothetical protein	-
NBO_46g0006	95.5676	95.2198	91.5521	100.26	98.1514	62.6743	94.1131	87.0284	0.109467	0.625122	0.833968	DUSA	KB908954.1	6699	7637	-	939	protein_coding	tRNA-dihydrouridine synthase A	Dus
NBO_6g0103	83.7691	111.477	86.9282	70.7716	93.3867	99.709	94.0581	87.9558	0.0978009	0.65815	0.849022	NBO_6g0103	KB908914.1	396163	396759	-	597	protein_coding	hypothetical protein	-
NBO_7g0036	86.1288	92.8974	102.649	132.275	161.044	111.104	93.8918	134.808	-0.51749	0.00938273	0.0448704	NBO_7g0036	KB908915.1	81509	82603	+	1095	protein_coding	hypothetical protein	-
NBO_12g0013	75.5102	125.411	80.4549	128.905	120.069	86.4145	93.7922	111.796	-0.259243	0.260122	0.526889	NBO_12g0013	KB908920.1	378487	379962	+	1476	protein_coding	hypothetical protein	-
NBO_8g0041	84.9489	90.5749	105.424	119.638	104.822	138.643	93.6492	121.034	-0.364584	0.0676743	0.208025	RAE1	KB908916.1	462853	463833	-	981	protein_coding	Poly(A)+ RNA export protein	-
NBO_928g0002	90.8482	102.187	87.853	120.48	105.775	82.6161	93.6294	102.957	-0.14205	0.499522	0.755164	PRI2	KB909835.1	468	1787	+	1320	protein_coding	DNA primase large subunit	-
NBO_37g0006	93.2079	78.9628	108.198	108.685	87.6692	101.608	93.4562	99.3208	-0.0834925	0.689956	0.866787	ABCF3	KB908945.1	61346	63031	+	1686	protein_coding	ATP-binding cassette sub-family F member 3	ABC_tran
NBO_20g0012	97.9272	95.2198	86.9282	95.2046	76.2341	108.256	93.3584	93.2314	-0.00123938	0.995336	0.998245	NC2B	KB908928.1	20413	20850	-	438	protein_coding	Negative cofactor 2 complex subunit beta	-
NBO_26g0016	94.3877	101.026	84.1539	96.0471	83.8575	89.2633	93.1892	89.7226	0.0493897	0.811464	0.932962	SMC2	KB908934.1	34087	36276	+	2190	protein_coding	Structural maintenance of chromosomes protein 2	SMC_N
NBO_493g0002	106.186	82.4464	89.7025	58.1338	54.3168	72.1703	92.7784	61.5403	0.591873	0.0109258	0.0507926	NBO_493g0002	KB909401.1	1028	1618	-	591	protein_coding	hypothetical protein	FYRN
NBO_1020g0002	89.6683	104.51	84.1539	79.1967	95.2926	113.004	92.7773	95.831	-0.0471142	0.826116	0.939391	NBO_1020g0002	KB909927.1	2505	3290	+	786	protein_coding	hypothetical protein	-
NBO_423g0004	100.287	105.671	72.1319	98.5747	103.869	112.054	92.6965	104.833	-0.185255	0.377011	0.66296	NBO_423g0004	KB909331.1	4436	5413	-	978	protein_coding	hypothetical protein	-
NBO_62g0001	96.7474	97.5422	83.2292	133.118	127.692	131.046	92.5063	130.619	-0.502824	0.00753085	0.0373819	NBO_62g0001	KB908970.1	1667	2353	-	687	protein_coding	hypothetical protein	-
NBO_206g0003	94.3877	103.348	78.6053	116.268	109.586	111.104	92.1138	112.319	-0.293011	0.140741	0.352817	NBO_206g0003	KB909114.1	3189	4574	-	1386	protein_coding	hypothetical protein	-
NBO_10g0051	100.287	84.7688	90.6273	96.0471	105.775	87.3641	91.8944	96.3953	-0.0696918	0.734093	0.889663	SEC13	KB908918.1	103180	104004	+	825	protein_coding	Protein SEC13	-
NBO_59gi002	99.1071	76.6403	99.875	83.4093	87.6692	103.507	91.8741	91.5287	0.0100739	0.9623	0.99183	NBO_59gi002	KB908967.1	10830	11414	-	585	protein_coding	proteasome beta-type component	Proteasome
NBO_11g0050	103.826	84.7688	86.9282	76.6692	72.4224	94.961	91.8412	81.3508	0.173689	0.42653	0.706106	NBO_11g0050	KB908919.1	138955	139911	+	957	protein_coding	hypothetical protein	-
NBO_33g0021	88.4885	104.51	81.3796	84.2519	57.1756	89.2633	91.4592	76.8969	0.244851	0.291526	0.56855	NBO_33g0021	KB908941.1	29833	31335	-	1503	protein_coding	aminoacid transporter	Aa_trans
NBO_15g0002	106.186	80.124	87.853	72.4566	92.4338	96.8602	91.3877	87.2502	0.0680431	0.755849	0.902955	NBO_15g0002	KB908923.1	41848	42363	+	516	protein_coding	hypothetical protein	-
NBO_34g0031	102.647	87.0913	84.1539	89.307	110.539	95.9106	91.2973	98.5857	-0.112545	0.586493	0.809154	NBO_34g0031	KB908942.1	72716	73801	+	1086	protein_coding	hypothetical protein	-
NBO_19g0025	121.524	70.8342	81.3796	99.4172	98.1514	88.3137	91.246	95.2941	-0.0677673	0.763936	0.906534	NBO_19g0025	KB908927.1	148600	149661	+	1062	protein_coding	hypothetical protein	-
NBO_63g0003	88.4885	81.2852	103.574	86.7794	100.057	132.945	91.1159	106.594	-0.21862	0.314867	0.592708	XPO1	KB908971.1	1498	3888	-	2391	protein_coding	Exportin-1	-
NBO_62g0010	81.4094	76.6403	114.671	93.5196	84.8104	106.356	90.907	94.8954	-0.0523192	0.812646	0.932962	RFC3	KB908970.1	21169	22212	+	1044	protein_coding	replication factor C subunit 3	-
NBO_1061g0003	97.9272	71.9955	102.649	107	81.9516	112.054	90.8573	100.335	-0.139826	0.520953	0.768965	NBO_1061g0003	KB909968.1	2306	3139	-	834	protein_coding	ubiquitin carboxy-terminal hydrolase 14	UCH
NBO_763g0002	82.5892	88.2525	101.725	69.929	87.6692	93.0618	90.8554	83.5533	0.128569	0.555687	0.792807	NBO_763g0002	KB909670.1	673	1539	-	867	protein_coding	hypothetical protein	-
NBO_16g0061	103.826	92.8974	75.831	87.6219	91.4809	113.004	90.8516	97.3688	-0.104911	0.624468	0.833968	FIGL1	KB908924.1	145702	146994	+	1293	protein_coding	Fidgetin-like protein 1	AAA
NBO_111g0001	112.085	77.8015	82.3044	99.4172	103.869	87.3641	90.7304	96.8834	-0.0991963	0.643922	0.84411	NBO_111g0001	KB909019.1	295	750	+	456	protein_coding	hypothetical protein	-
NBO_52g0004	90.8482	96.381	84.1539	99.4172	72.4224	90.2129	90.461	87.3508	0.0452031	0.833694	0.944511	NBO_52g0004	KB908960.1	6975	7832	+	858	protein_coding	hypothetical protein	-
NBO_64g0022	80.2295	96.381	94.3264	122.165	111.492	140.542	90.3123	124.733	-0.463313	0.0184487	0.0783063	UB2G1	KB908972.1	41045	41548	-	504	protein_coding	Ubiquitin-conjugating enzyme E2 G1	UQ_con
NBO_386g0005	101.467	76.6403	92.4768	107.842	103.869	114.903	90.1947	108.871	-0.270687	0.179157	0.414659	NBO_386g0005	KB909294.1	5915	6289	-	375	protein_coding	hypothetical protein	-
NBO_915g0001	88.4885	94.0586	87.853	122.165	96.2455	103.507	90.1334	107.306	-0.255084	0.206605	0.453144	NBO_915g0001	KB909822.1	190	579	+	390	protein_coding	hypothetical protein	-
NBO_46g0002	83.7691	97.5422	88.7778	130.59	122.927	150.988	90.0297	134.835	-0.582659	0.00234035	0.0143079	NBO_46g0002	KB908954.1	1691	2326	+	636	protein_coding	hypothetical protein	-
NBO_80g0028	93.2079	95.2198	80.4549	71.6141	67.6577	88.3137	89.6275	75.8618	0.237708	0.283665	0.557192	PSB6	KB908988.1	56240	56890	+	651	protein_coding	proteasome subunit beta type-6	Proteasome
NBO_1288g0001	106.186	80.124	82.3044	174.401	120.069	94.961	89.5382	129.81	-0.542764	0.0180323	0.0771006	KITH	KB910195.1	200	775	+	576	protein_coding	Thymidine kinase	TK
NBO_61g0010	90.8482	73.1567	104.499	129.748	120.069	111.104	89.5012	120.307	-0.42115	0.0371631	0.135116	TCB2	KB908969.1	47977	53870	+	3912	protein_coding	Tricalbin-2	C2
NBO_22g0008	79.0497	94.0586	95.2512	98.5747	81.9516	111.104	89.4531	97.2102	-0.117459	0.578915	0.806969	NBO_22g0008	KB908930.1	245066	245500	-	435	protein_coding	hypothetical protein	-
NBO_519g0002	81.4094	82.4464	104.499	84.2519	97.1984	100.659	89.4515	94.0363	-0.0634663	0.764527	0.906534	NBO_519g0002	KB909427.1	7527	8114	+	588	protein_coding	hypothetical protein	-
NBO_3g0028	79.0497	113.799	74.9062	115.425	126.739	122.5	89.2517	121.555	-0.450948	0.0292053	0.1115	VATD	KB908911.1	132071	132715	+	645	protein_coding	Vacuolar proton pump subunit D	ATP-synt_D
NBO_8g0028	90.8482	112.638	63.809	74.1416	80.0458	89.2633	89.0984	81.1502	0.126977	0.591737	0.811218	VTC4	KB908916.1	448113	450245	-	2133	protein_coding	Vacuolar transporter chaperone 4	DUF202
NBO_742g0003	81.4094	95.2198	90.6273	128.905	141.033	158.585	89.0855	142.841	-0.678527	0.000340263	0.00261631	NBO_742g0003	KB909649.1	1241	1870	-	630	protein_coding	hypothetical protein	-
NBO_33g0009	77.8699	105.671	83.2292	71.6141	79.0928	94.0114	88.9233	81.5728	0.124677	0.577082	0.805334	NBO_33g0009	KB908941.1	10252	10524	+	273	protein_coding	hypothetical protein	-
novel.93	97.9272	69.673	98.9502	94.3621	104.822	80.7168	88.8502	93.3003	-0.0667538	0.760885	0.905344	-	KB908940.1	30289	30968	+	680	-	-	-
NBO_2g0055	77.8699	102.187	86.0035	82.5668	104.822	67.4223	88.6868	84.937	0.0621745	0.785552	0.91881	NBO_2g0055	KB908910.1	315617	315766	+	150	protein_coding	hypothetical protein	-
novel.36	75.5102	81.2852	109.123	85.0944	98.1514	105.407	88.6393	96.2175	-0.107541	0.621597	0.832681	-	KB908917.1	165926	167511	-	1586	-	-	-
novel.110	82.5892	98.7034	84.1539	80.8818	63.846	73.12	88.4822	72.6159	0.281125	0.207423	0.454411	-	KB908961.1	45630	46166	+	537	-	PF17005:WD40-like domain	-
NBO_629g0002	90.8482	94.0586	80.4549	92.677	92.4338	102.558	88.4539	95.8896	-0.119705	0.56038	0.794547	NBO_629g0002	KB909536.1	1145	1702	-	558	protein_coding	endoplasmic reticulum membrane protein	-
novel.258	83.7691	89.4137	90.6273	81.7243	76.2341	74.0696	87.9367	77.3426	0.185385	0.387621	0.670883	-	KB910205.1	3366	3906	+	541	-	-	-
novel.46	90.8482	82.4464	89.7025	69.0865	66.7048	87.3641	87.6657	74.3851	0.239108	0.282889	0.557052	-	KB908919.1	91682	94082	-	1872	-	-	-
novel.199	81.4094	101.026	80.4549	71.6141	98.1514	88.3137	87.63	86.0264	0.0268426	0.903402	0.974013	-	KB909442.1	2702	6351	+	3650	-	-	-
novel.127	99.1071	68.5118	94.3264	98.5747	99.1043	107.306	87.3151	101.662	-0.216181	0.305659	0.582878	-	KB908986.1	40840	42104	-	1265	-	-	-
NBO_3g0005	102.647	67.3506	91.5521	77.5117	70.5165	80.7168	87.1831	76.2484	0.194314	0.394613	0.677431	NBO_3g0005	KB908911.1	63172	64194	+	1023	protein_coding	hypothetical protein	-
NBO_374g0007	89.6683	97.5422	73.9815	126.378	178.197	155.736	87.064	153.437	-0.821562	3.67709e-05	0.000351694	GFPT1	KB909282.1	7317	9146	-	1830	protein_coding	Glucosamine--fructose-6-phosphate aminotransferase 1	SIS
NBO_30g0009	76.69	104.51	79.5301	101.945	82.9045	80.7168	86.9099	88.522	-0.0319953	0.884938	0.966977	NBO_30g0009	KB908938.1	38595	38963	+	369	protein_coding	Zinc finger%2C C2H2-type	-
NBO_16g0012	73.1505	91.7361	93.4016	72.4566	90.528	66.4727	86.0961	76.4857	0.17527	0.441284	0.713391	SMC4	KB908924.1	38402	39982	-	1581	protein_coding	Structural maintenance of chromosomes protein 4	SMC_N
NBO_48g0007	79.0497	80.124	98.9502	129.748	142.939	113.004	86.0413	128.563	-0.57275	0.00410896	0.0229676	NBO_48g0007	KB908956.1	8742	9692	-	951	protein_coding	hypothetical protein	-
NBO_1109g0001	80.2295	101.026	76.7558	93.5196	82.9045	75.9688	86.0037	84.131	0.0258159	0.906688	0.974752	NBO_1109g0001	KB910016.1	284	970	+	687	protein_coding	hypothetical protein	-
NBO_7g0012	86.1288	96.381	74.9062	101.102	94.3397	113.004	85.8053	102.815	-0.265957	0.201044	0.445525	ZC11A	KB908915.1	38520	39092	+	573	protein_coding	Zinc finger CCCH domain-containing protein 11A	-
NBO_939g0001	97.9272	85.9301	73.0567	74.9842	77.187	78.8176	85.638	76.9963	0.147929	0.504356	0.757871	NBO_939g0001	KB909846.1	77	904	+	828	protein_coding	hypothetical protein	-
NBO_284g0003	71.9706	89.4137	95.2512	75.8267	93.3867	77.868	85.5452	82.3605	0.0609667	0.783172	0.917154	SPCS3	KB909192.1	1998	2447	+	450	protein_coding	signal peptidase complex subunit 3	-
NBO_576g0004	86.1288	91.7361	78.6053	55.6062	68.6107	77.868	85.4901	67.3616	0.344405	0.13731	0.34932	NBO_576g0004	KB909483.1	5216	5770	-	555	protein_coding	hypothetical protein	-
NBO_32g0023	93.2079	73.1567	89.7025	86.7794	69.5636	103.507	85.3557	86.6168	-0.019692	0.930496	0.982087	SYYC	KB908940.1	82836	83477	-	642	protein_coding	Tyrosyl-tRNA synthetase%2C cytoplasmic	-
NBO_1115g0002	99.1071	82.4464	73.0567	146.598	107.681	133.895	84.8701	129.391	-0.616689	0.00277182	0.0166491	NBO_1115g0002	KB910022.1	3948	4325	-	378	protein_coding	hypothetical protein	-
NBO_16g0066	75.5102	101.026	77.6806	63.1889	80.9987	70.2711	84.7389	71.4862	0.244936	0.290003	0.56662	NLE1	KB908924.1	153732	154919	+	1188	protein_coding	Notchless protein 1	WD40
NBO_16g0007	90.8482	71.9955	90.6273	93.5196	93.3867	100.659	84.4903	95.855	-0.178853	0.394103	0.677403	NBO_16g0007	KB908924.1	32543	32830	-	288	protein_coding	hypothetical protein	-
NBO_44g0001	89.6683	73.1567	90.6273	82.5668	72.4224	100.659	84.4841	85.2159	-0.00942163	0.966308	0.992336	DUS1L	KB908952.1	173	883	-	711	protein_coding	tRNA-dihydrouridine synthase 1-like protein	Dus
NBO_20g0021	74.3303	98.7034	79.5301	96.8896	96.2455	103.507	84.188	98.8809	-0.233687	0.265616	0.53337	NBO_20g0021	KB908928.1	31113	31337	+	225	protein_coding	40S ribosomal protein S7	-
novel.3	92.028	80.124	79.5301	85.0944	91.4809	94.961	83.894	90.5121	-0.110879	0.599066	0.817314	-	KB908910.1	244644	247577	+	2934	-	-	-
novel.143	75.5102	101.026	73.9815	75.8267	76.2341	72.1703	83.5058	74.7437	0.155653	0.493141	0.753281	-	KB909062.1	12302	13908	-	1607	-	-	-
NBO_1304g0001	87.3086	83.6076	79.5301	99.4172	91.4809	87.3641	83.4821	92.7541	-0.155455	0.457206	0.724614	NBO_1304g0001	KB910211.1	663	1256	-	594	protein_coding	vesicle transport v-snare protein	-
NBO_76g0016	101.467	81.2852	67.5081	74.1416	71.4694	58.8758	83.42	68.1623	0.282731	0.236963	0.496538	NBO_76g0016	KB908984.1	28092	28349	-	258	protein_coding	hypothetical protein	-
NBO_20g0002	69.6109	96.381	84.1539	62.3464	72.4224	68.3719	83.382	67.7136	0.302676	0.191687	0.432005	PESC	KB908928.1	904	2085	-	1182	protein_coding	Pescadillo like protein	-
NBO_85g0007	93.2079	78.9628	77.6806	95.2046	80.0458	85.4649	83.2837	86.9051	-0.0662975	0.758665	0.905327	PWP2	KB908993.1	19962	21569	-	1608	protein_coding	Periodic tryptophan protein 2	-
NBO_503g0006	80.2295	90.5749	78.6053	69.929	80.9987	97.8098	83.1366	82.9125	0.00472383	0.983143	0.995693	KPYK2	KB909411.1	4271	4876	-	606	protein_coding	Pyruvate kinase 2	PK
NBO_16g0018	73.1505	85.9301	89.7025	54.7637	58.1285	80.7168	82.9277	64.5363	0.367622	0.127989	0.333848	FER2	KB908924.1	53753	54007	-	255	protein_coding	2Fe-2S ferredoxin	-
NBO_1012g0001	83.7691	90.5749	73.9815	74.9842	82.9045	91.1625	82.7752	83.0171	-0.00666375	0.975739	0.993841	EXO1	KB909919.1	40	585	+	546	protein_coding	Exonuclease 1	XPG_I
NBO_15g0010	79.0497	90.5749	78.6053	93.5196	76.2341	83.5657	82.7433	84.4398	-0.033236	0.878475	0.963136	NBO_15g0010	KB908923.1	68089	68643	-	555	protein_coding	hypothetical protein	-
NBO_33g0027	89.6683	78.9628	79.5301	69.0865	85.7633	91.1625	82.7204	82.0041	0.0137522	0.950528	0.989458	NBO_33g0027	KB908941.1	48489	48887	+	399	protein_coding	hypothetical protein	-
NBO_10g0054	88.4885	75.4791	84.1539	94.3621	94.3397	87.3641	82.7072	92.0219	-0.153899	0.46403	0.729531	FIP1	KB908918.1	110693	111583	+	729	protein_coding	Pre-mRNA 3'-end-processing factor FIP1	TRAPP_Bet3
NBO_508g0018	63.7117	95.2198	88.7778	63.1889	81.9516	79.7672	82.5698	74.9692	0.14532	0.537841	0.779501	MIB1	KB909416.1	16218	17573	+	1356	protein_coding	E3 ubiquitin-protein ligase mib1	-
NBO_1219g0002	81.4094	74.3179	90.6273	74.9842	83.8575	67.4223	82.1182	75.4213	0.126916	0.572117	0.802895	PKPA	KB910126.1	2410	2712	-	303	protein_coding	Serine/threonine-protein kinase pkpA	-
NBO_1438g0002	76.69	92.8974	75.831	67.4015	75.2811	100.659	81.8061	81.1138	0.0126423	0.956604	0.99183	NBO_1438g0002	KB910345.1	4477	4884	-	408	protein_coding	oxidoreductase	adh_short
NBO_38g0028	87.3086	90.5749	67.5081	48.8661	61.9402	50.3293	81.7972	53.7119	0.602751	0.0151759	0.0667593	SYH	KB908946.1	77907	79406	-	1500	protein_coding	histidyl-tRNA synthetase	HGTP_anticodon
NBO_2g0054	69.6109	80.124	95.2512	48.0236	55.2697	64.5735	81.662	55.9556	0.554203	0.0250137	0.099478	NBO_2g0054	KB908910.1	293770	294018	-	249	protein_coding	hypothetical protein	-
NBO_467g0007	69.6109	94.0586	80.4549	81.7243	72.4224	77.868	81.3748	77.3382	0.072258	0.747727	0.897076	SLY1	KB909375.1	6320	8854	+	2103	protein_coding	SEC1 family transport protein SLY1	Sec1
NBO_27g0065	99.1071	74.3179	70.2824	89.307	71.4694	83.5657	81.2358	81.4474	-0.0111234	0.961225	0.99183	NBO_27g0065	KB908935.1	113519	118277	+	4092	protein_coding	GCN1-like translational activator	-
NBO_76g0020	94.3877	58.0609	90.6273	80.0393	60.9873	50.3293	81.0253	63.7853	0.34407	0.186883	0.426378	NTE1	KB908984.1	34413	36503	-	2091	protein_coding	Lysophospholipase NTE1	-
novel.9	86.1288	89.4137	67.5081	82.5668	103.869	104.457	81.0169	96.9643	-0.263567	0.228367	0.485568	-	KB908910.1	316217	318753	-	2200	-	-	-
NBO_69g0017	95.5676	77.8015	69.3576	90.992	57.1756	90.2129	80.9089	79.4602	0.0184758	0.939457	0.984278	NBO_69g0017	KB908977.1	33916	37101	-	3186	protein_coding	hypothetical protein	-
NBO_10g0018	73.1505	75.4791	93.4016	82.5668	66.7048	67.4223	80.6771	72.2313	0.162873	0.481428	0.744099	NBO_10g0018	KB908918.1	51475	51651	-	177	protein_coding	hypothetical protein	-
NBO_362g0011	79.0497	87.0913	75.831	87.6219	82.9045	56.027	80.6573	75.5178	0.090201	0.703296	0.871186	PIS	KB909270.1	14247	14816	+	570	protein_coding	CDP-diacylglycerol--inositol 3-phosphatidyltransferase	CDP-OH_P_transf
NBO_8g0004	93.2079	84.7688	63.809	90.992	82.9045	83.5657	80.5952	85.8207	-0.100228	0.655098	0.848436	NBO_8g0004	KB908916.1	75421	75975	-	555	protein_coding	hypothetical protein	-
NBO_13g0047	58.9923	103.348	78.6053	72.4566	82.9045	70.2711	80.3153	75.2108	0.0953327	0.694121	0.868392	KGP2	KB908921.1	218003	218977	-	975	protein_coding	cGMP-dependent protein kinase 2	cNMP_binding
NBO_704g0002	84.9489	80.124	75.831	101.945	78.1399	73.12	80.3013	84.4015	-0.0778318	0.729532	0.886483	NBO_704g0002	KB909611.1	1856	2212	+	357	protein_coding	hypothetical protein	-
NBO_985gi001	63.7117	102.187	74.9062	84.2519	92.4338	58.8758	80.2683	78.5205	0.0290865	0.906928	0.974752	NBO_985gi001	KB909892.1	90	332	+	243	protein_coding	RNA-binding domain containing protein	-
NBO_2g0028	64.8915	91.7361	84.1539	81.7243	75.2811	69.3215	80.2605	75.4423	0.0901172	0.694914	0.868416	H2A	KB908910.1	180926	181288	-	363	protein_coding	histone H2A	-
NBO_27g0015	101.467	74.3179	64.7338	70.7716	77.187	75.0192	80.1728	74.3259	0.102515	0.664632	0.852577	PIGA	KB908935.1	42503	43717	+	1215	protein_coding	Phosphatidylinositol N-acetylglucosaminyltransferase subunit A	Glycos_transf_1
NBO_19g0024	69.6109	91.7361	78.6053	149.968	129.598	114.903	79.9841	131.49	-0.719607	0.000414255	0.00307332	RL22	KB908927.1	148040	148369	+	330	protein_coding	60S ribosomal protein L22	-
NBO_467g0002	92.028	73.1567	73.9815	97.7322	88.6221	79.7672	79.7221	88.7072	-0.159242	0.468448	0.733627	NBO_467g0002	KB909375.1	2614	2835	-	222	protein_coding	Small nuclear ribonucleoprotein	-
NBO_417g0007	79.0497	67.3506	92.4768	93.5196	106.728	124.399	79.6257	108.215	-0.433945	0.0444136	0.154912	NBO_417g0007	KB909325.1	10851	11504	+	654	protein_coding	Smr protein%2C MutS2	CUE
NBO_13g0058	83.7691	78.9628	75.831	69.929	92.4338	80.7168	79.521	81.0266	-0.0264367	0.905762	0.974752	NBO_13g0058	KB908921.1	241250	242320	+	1071	protein_coding	hypothetical protein	-
NBO_2g0001	92.028	87.0913	59.1852	82.5668	90.528	78.8176	79.4348	83.9708	-0.0896719	0.698766	0.869764	NBO_2g0001	KB908910.1	8702	9436	-	735	protein_coding	hypothetical protein	-
NBO_6g0110	80.2295	99.8647	57.3356	44.6535	71.4694	66.4727	79.1433	60.8652	0.375326	0.163054	0.389202	NBO_6g0110	KB908914.1	401419	401745	-	327	protein_coding	hypothetical protein	-
NBO_8g0026	73.1505	71.9955	91.5521	74.1416	82.9045	66.4727	78.8993	74.5063	0.0890813	0.698697	0.869764	APC8	KB908916.1	446003	446230	-	228	protein_coding	anaphase-promoting complex component APC8	-
NBO_32g0037	74.3303	71.9955	89.7025	79.1967	85.7633	79.7672	78.6761	81.5758	-0.0458056	0.836096	0.944511	CDC20	KB908940.1	102512	103600	-	1089	protein_coding	Cell division cycle protein 20	WD40
NBO_69g0007	87.3086	80.124	67.5081	85.0944	89.575	75.0192	78.3136	83.2295	-0.0940916	0.673369	0.856967	NBO_69g0007	KB908977.1	6571	7470	+	900	protein_coding	hypothetical protein	-
NBO_64g0054	75.5102	85.9301	73.0567	90.1495	77.187	79.7672	78.1656	82.3679	-0.0799442	0.717292	0.879788	NBO_64g0054	KB908972.1	78086	79036	-	951	protein_coding	UDP-galactose transporter	-
NBO_317g0003	68.4311	73.1567	90.6273	73.2991	74.3282	75.0192	77.405	74.2155	0.0679226	0.766606	0.907776	XRN2	KB909225.1	1275	1676	+	402	protein_coding	5'-3' exoribonuclease 2	-
NBO_419g0013	71.9706	73.1567	86.9282	85.0944	82.9045	87.3641	77.3518	85.121	-0.132707	0.544054	0.783627	NBO_419g0013	KB909327.1	18220	18645	-	426	protein_coding	hypothetical protein	-
NBO_511g0002	87.3086	76.6403	66.5833	75.8267	86.7163	87.3641	76.8441	83.3023	-0.120598	0.590348	0.811063	THIKB	KB909419.1	1339	2493	-	1155	protein_coding	3-ketoacyl-CoA thiolase B%2C peroxisomal	Thiolase_N
NBO_4g0064	75.5102	88.2525	66.5833	81.7243	78.1399	90.2129	76.782	83.3591	-0.123593	0.581388	0.80739	STXB3	KB908912.1	238306	239898	-	1593	protein_coding	Syntaxin-binding protein 3	Sec1
NBO_7g0009	80.2295	71.9955	77.6806	124.693	134.363	146.24	76.6352	135.098	-0.816192	3.15634e-05	0.000306153	DPH3	KB908915.1	35799	36086	-	288	protein_coding	Diphthamide biosynthesis protein 3	-
NBO_66g0045	96.7474	60.3833	72.1319	89.307	86.7163	94.0114	76.4209	90.0115	-0.238959	0.295142	0.572554	SEC63	KB908974.1	127157	128890	+	1734	protein_coding	Protein translocation protein SEC63	-
NBO_514g0009	92.028	60.3833	76.7558	72.4566	62.8931	48.4301	76.389	61.2599	0.314834	0.218179	0.470833	NBO_514g0009	KB909422.1	12613	12888	-	276	protein_coding	hypothetical protein	-
NBO_16g0010	75.5102	74.3179	78.6053	89.307	63.846	69.3215	76.1445	74.1582	0.0355726	0.878812	0.963136	FER2	KB908924.1	37204	37563	-	360	protein_coding	2Fe-2S ferredoxin	Fer2
NBO_59g0009	61.352	80.124	86.9282	47.181	78.1399	63.6239	76.1347	62.9816	0.283058	0.272408	0.542659	COPD3	KB908967.1	14595	16001	+	1407	protein_coding	Coatomer subunit delta-3	-
NBO_42g0009	70.7908	87.0913	70.2824	85.9369	75.2811	65.5231	76.0548	75.5804	0.00378946	0.98698	0.996279	NBO_42g0009	KB908950.1	35900	36379	+	480	protein_coding	hypothetical protein	-
NBO_195g0004	70.7908	87.0913	70.2824	53.0787	59.0814	69.3215	76.0548	60.4939	0.330115	0.175513	0.407903	VATO	KB909103.1	2292	2708	+	417	protein_coding	Vacuolar ATP synthase 21 kDa proteolipid subunit	-
NBO_58g0027	68.4311	89.4137	70.2824	71.6141	69.5636	96.8602	76.0424	79.346	-0.0622996	0.792307	0.923111	STE24	KB908966.1	51753	52982	+	1230	protein_coding	CAAX prenyl protease 1	Peptidase_M48
NBO_419g0002	86.1288	74.3179	67.5081	103.63	92.4338	116.802	75.9849	104.289	-0.461974	0.0314503	0.118113	NBO_419g0002	KB909327.1	8651	8818	-	168	protein_coding	hypothetical protein	-
NBO_41g0022	71.9706	84.7688	71.2072	54.7637	53.3638	62.6743	75.9822	56.9339	0.414952	0.0872582	0.251865	NBO_41g0022	KB908949.1	59613	59906	-	294	protein_coding	hypothetical protein	-
NBO_386g0006	68.4311	89.4137	69.3576	76.6692	61.9402	69.3215	75.7341	69.3103	0.122903	0.604064	0.820057	TYR3	KB909294.1	6350	7282	+	933	protein_coding	Putative tyrosinase-like protein tyr-3	-
NBO_34g0027	71.9706	71.9955	83.2292	91.8345	70.5165	79.7672	75.7317	80.7061	-0.0902474	0.690724	0.867354	NBO_34g0027	KB908942.1	62204	62413	-	210	protein_coding	hypothetical protein	-
NBO_507g0010	68.4311	75.4791	83.2292	83.4093	86.7163	89.2633	75.7131	86.463	-0.186372	0.394045	0.677403	NBO_507g0010	KB909415.1	12396	12926	+	531	protein_coding	rnase ph	-
novel.138	74.3303	59.2221	93.4016	83.4093	46.6934	69.3215	75.6513	66.4747	0.189521	0.476534	0.740676	-	KB909045.1	1307	3679	+	2373	-	-	-
NBO_15g0012	66.0714	92.8974	66.5833	54.7637	80.0458	76.9184	75.184	70.576	0.0914765	0.713811	0.87866	NBO_15g0012	KB908923.1	70555	70959	-	405	protein_coding	hypothetical protein	-
NBO_69g0018	88.4885	63.8669	73.0567	125.535	99.1043	104.457	75.1374	109.699	-0.549942	0.0110015	0.0509261	HMCS	KB908977.1	37816	38935	-	891	protein_coding	Hydroxymethylglutaryl-CoA synthase	-
NBO_70g0011	80.2295	62.7057	81.3796	50.5511	57.1756	63.6239	74.7716	57.1168	0.393895	0.111821	0.303011	NBO_70g0011	KB908978.1	25718	26284	-	567	protein_coding	hypothetical protein	-
NBO_1312g0001	81.4094	74.3179	68.4329	81.7243	90.528	84.5153	74.7201	85.5892	-0.198946	0.365824	0.64828	NBO_1312g0001	KB910219.1	166	819	+	654	protein_coding	hypothetical protein	-
NBO_360g0009	60.1722	82.4464	80.4549	72.4566	84.8104	75.0192	74.3578	77.4287	-0.053433	0.817815	0.935766	NBO_360g0009	KB909268.1	15602	15778	+	177	protein_coding	hypothetical protein	-
NBO_34gi001	58.9923	87.0913	75.831	62.3464	91.4809	75.0192	73.9715	76.2821	-0.0398533	0.870373	0.961266	NBO_34gi001	KB908942.1	98912	99457	-	546	protein_coding	hypothetical protein	-
NBO_29g0016	62.5319	69.673	89.7025	85.9369	80.0458	51.2789	73.9691	72.4205	0.034928	0.891665	0.967799	NBO_29g0016	KB908937.1	27996	28971	+	615	protein_coding	hypothetical protein	-
NBO_56g0002	67.2512	78.9628	74.9062	94.3621	101.01	104.457	73.7067	99.9431	-0.437303	0.039312	0.141061	SEC31	KB908964.1	1488	3950	-	2463	protein_coding	Protein transport protein sec31	-
NBO_8g0012	81.4094	76.6403	62.8843	77.5117	80.0458	90.2129	73.6447	82.5901	-0.170635	0.451566	0.721087	BIM1	KB908916.1	127304	127909	-	606	protein_coding	Protein BIM1	-
NBO_507g0008	68.4311	76.6403	74.9062	74.9842	103.869	100.659	73.3259	93.1706	-0.341191	0.129276	0.335726	TCPG	KB909415.1	9962	11515	+	1554	protein_coding	T-complex protein 1 subunit gamma	-
NBO_1055g0001	73.1505	69.673	75.831	65.7165	93.3867	76.9184	72.8848	78.6739	-0.105667	0.650193	0.845868	NBO_1055g0001	KB909962.1	561	2381	-	1821	protein_coding	hypothetical protein	-
NBO_20g0005	62.5319	73.1567	82.3044	93.5196	91.4809	75.9688	72.6643	86.9897	-0.255019	0.260221	0.526889	SUFE	KB908928.1	11103	11372	-	270	protein_coding	SufE-like protein	-
NBO_419g0010	73.1505	69.673	73.9815	80.8818	84.8104	65.5231	72.2683	77.0718	-0.0927666	0.686833	0.863654	NBO_419g0010	KB909327.1	14485	14919	+	435	protein_coding	hypothetical protein	-
NBO_1289g0003	74.3303	67.3506	74.9062	70.7716	72.4224	75.0192	72.1957	72.7377	-0.00878581	0.96937	0.993241	NBO_1289g0003	KB910196.1	3950	4432	+	483	protein_coding	HSB-like chaperone-like protein	-
NBO_1039g0004	61.352	81.2852	73.0567	67.4015	80.9987	62.6743	71.898	70.3581	0.0331138	0.890099	0.967799	UBA3	KB909946.1	1954	2757	-	804	protein_coding	NEDD8-activating enzyme E1 catalytic subunit	-
NBO_423g0002	70.7908	70.8342	73.9815	112.055	109.586	114.903	71.8688	112.181	-0.640917	0.00181277	0.0114921	NBO_423g0002	KB909331.1	2756	3046	-	291	protein_coding	hypothetical protein	-
NBO_73g0029	61.352	77.8015	75.831	88.4645	73.3753	80.7168	71.6615	80.8522	-0.173011	0.450015	0.719028	PAC2	KB908981.1	47962	48630	+	669	protein_coding	cAMP-independent regulatory protein pac2	-
novel.249	67.2512	62.7057	84.1539	49.7086	61.9402	51.2789	71.3703	54.3092	0.402398	0.114546	0.307403	-	KB910036.1	97	2265	+	2169	-	-	-
NBO_28g0051	74.3303	73.1567	66.5833	54.7637	59.0814	101.608	71.3568	71.8178	-0.00807457	0.975651	0.993841	NBO_28g0051	KB908936.1	225020	225169	+	150	protein_coding	hypothetical protein	-
NBO_368gi001	74.3303	63.8669	74.9062	96.8896	79.0928	91.1625	71.0345	89.0483	-0.32547	0.14453	0.357097	EIF6	KB909276.1	6806	7132	+	327	protein_coding	eukaryotic translation initiation factor 6	-
NBO_58g0028	70.7908	74.3179	67.5081	112.055	134.363	96.8602	70.8723	114.426	-0.69285	0.0012833	0.00840731	SYA	KB908966.1	53569	55326	+	1758	protein_coding	Alanyl-tRNA synthetase%2C mitochondrial	-
NBO_89g0001	74.3303	70.8342	65.6586	65.7165	55.2697	94.961	70.2744	71.9824	-0.0357961	0.887617	0.967799	SYEC	KB908997.1	196	990	+	795	protein_coding	glutamyl-tRNA synthetase%2C cytoplasmic	-
NBO_11g0079	68.4311	76.6403	65.6586	108.685	92.4338	89.2633	70.2433	96.794	-0.467481	0.0331973	0.123813	NBO_11g0079	KB908919.1	177811	178125	+	315	protein_coding	hypothetical protein	-
NBO_1125g0001	71.9706	71.9955	66.5833	82.5668	76.2341	57.9262	70.1831	72.2424	-0.0463348	0.846789	0.949137	NBO_1125g0001	KB910032.1	1117	1995	-	879	protein_coding	hypothetical protein	-
NBO_940g0001	60.1722	88.2525	61.9595	42.9684	40.0229	51.2789	70.128	44.7568	0.645203	0.0181529	0.0774955	HSWP2	KB909847.1	131	544	+	414	protein_coding	putative spore wall protein 2	-
NBO_275g0002	58.9923	84.7688	66.5833	68.244	67.6577	60.775	70.1148	65.5589	0.0947012	0.69898	0.869764	SDCG1	KB909183.1	1629	2399	-	771	protein_coding	Serologically defined colon cancer antigen 1	-
NBO_174g0005	82.5892	54.5772	73.0567	59.8188	72.4224	72.1703	70.0744	68.1372	0.0437572	0.859348	0.957595	RAD3	KB909082.1	8417	9226	-	810	protein_coding	Protein kinase rad3	PI3_PI4_kinase
NBO_932g0001	74.3303	70.8342	64.7338	71.6141	83.8575	74.0696	69.9661	76.5137	-0.131143	0.568904	0.800842	DYN2	KB909839.1	270	1424	+	1155	protein_coding	Dynamin-2	-
novel.175	62.5319	76.6403	70.2824	57.2913	57.1756	36.0852	69.8182	50.184	0.474163	0.0769717	0.230292	-	KB909367.1	3217	3811	-	595	-	-	-
NBO_7g0013	61.352	70.8342	76.7558	89.307	109.586	121.55	69.6473	106.815	-0.609627	0.00578912	0.0299833	SYLC	KB908915.1	39197	41866	+	2670	protein_coding	cytoplasmic leucyl-tRNA synthetase	-
NBO_50g0002	71.9706	68.5118	68.4329	69.0865	83.8575	92.1122	69.6384	81.6854	-0.228264	0.321762	0.599617	PUS1	KB908958.1	34980	36068	+	1089	protein_coding	tRNA pseudouridine synthase 1	-
NBO_58g0024	80.2295	59.2221	69.3576	61.5039	60.0343	60.775	69.6031	60.7711	0.194958	0.42716	0.706106	NBO_58g0024	KB908966.1	49879	50253	-	375	protein_coding	hypothetical protein	-
NBO_62g0016	74.3303	65.0282	69.3576	112.055	104.822	96.8602	69.572	104.579	-0.589596	0.00570333	0.0296167	NSUN5	KB908970.1	40533	41552	-	1020	protein_coding	Putative methyltransferase NSUN5	-
NBO_136g0002	77.8699	81.2852	48.088	69.929	72.4224	57.9262	69.081	66.7592	0.037816	0.884227	0.966977	SDCG1	KB909044.1	5563	7641	+	2079	protein_coding	Serologically defined colon cancer antigen 1	-
NBO_801g0001	60.1722	81.2852	65.6586	80.8818	65.7519	59.8254	69.0386	68.8197	-4.86218e-05	0.999843	0.999843	NBO_801g0001	KB909708.1	90	500	+	411	protein_coding	hypothetical protein	-
NBO_52g0014	58.9923	63.8669	84.1539	43.811	68.6107	80.7168	69.0044	64.3795	0.112181	0.680147	0.860048	CDS1	KB908960.1	16997	17707	+	711	protein_coding	Phosphatidate cytidylyltransferase	-
NBO_8g0034	81.4094	58.0609	67.5081	60.6613	73.3753	59.8254	68.9928	64.6207	0.0943611	0.703152	0.871186	DOHH	KB908916.1	457132	457422	+	291	protein_coding	Deoxyhypusine hydroxylase	-
NBO_508g0024	77.8699	56.8996	72.1319	52.2362	63.846	56.027	68.9671	57.3697	0.268799	0.287622	0.56314	NBO_508g0024	KB909416.1	24319	24612	-	294	protein_coding	hypothetical protein	-
NBO_46g0003	83.7691	68.5118	54.5613	62.3464	51.458	82.6161	68.9474	65.4735	0.0677635	0.797229	0.925488	TBA	KB908954.1	3128	4450	-	1323	protein_coding	Tubulin alpha chain	Tubulin
NBO_1565g0002	95.5676	68.5118	42.5393	51.3936	44.7875	61.7246	68.8729	52.6353	0.376938	0.202301	0.446754	NBO_1565g0002	KB910472.1	938	2275	-	1338	protein_coding	hypothetical protein	-
NBO_42g0007	54.2729	89.4137	62.8843	49.7086	60.0343	79.7672	68.857	63.1701	0.125459	0.643167	0.843523	FCP1	KB908950.1	32438	33055	-	618	protein_coding	RNA polymerase II subunit A C-terminal domain phosphatase	NIF
NBO_938g0004	70.7908	58.0609	76.7558	83.4093	60.9873	60.775	68.5358	68.3905	0.00351515	0.988746	0.996279	YOS1	KB909845.1	3549	3788	-	240	protein_coding	Protein transport protein YOS1	-
novel.273	64.8915	68.5118	72.1319	70.7716	110.539	98.7594	68.5118	93.3568	-0.440382	0.0609388	0.195417	-	KB910445.1	2524	4712	-	2189	-	-	-
NBO_11g0040	63.7117	68.5118	73.0567	93.5196	79.0928	65.5231	68.4267	79.3785	-0.214326	0.365551	0.648216	NBO_11g0040	KB908919.1	111090	112004	+	915	protein_coding	mscS family protein	-
NBO_629g0001	70.7908	67.3506	66.5833	70.7716	59.0814	84.5153	68.2416	71.4561	-0.0673924	0.78001	0.91671	KCY	KB909536.1	360	1013	+	654	protein_coding	Cytidylate kinase	-
NBO_53g0022	61.352	71.9955	71.2072	67.4015	65.7519	57.9262	68.1849	63.6932	0.0992367	0.681868	0.860961	RIB2	KB908961.1	54218	55150	-	933	protein_coding	DRAP deaminase	-
NBO_476g0002	73.1505	62.7057	68.4329	72.4566	88.6221	81.6664	68.0964	80.9151	-0.246908	0.282704	0.557052	NBO_476g0002	KB909384.1	2090	2515	+	426	protein_coding	hypothetical protein	-
NBO_1506g0004	67.2512	58.0609	78.6053	58.9763	63.846	63.6239	67.9725	62.1487	0.136293	0.580424	0.80739	NBO_1506g0004	KB910413.1	3912	5495	+	1584	protein_coding	hypothetical protein	-
NBO_63g0022	48.3737	87.0913	68.4329	42.1259	62.8931	94.961	67.9659	66.66	0.0332603	0.911405	0.976886	NBO_63g0022	KB908971.1	46736	48187	+	1452	protein_coding	hypothetical protein	-
NBO_697g0002	66.0714	49.9323	87.853	99.4172	88.6221	78.8176	67.9522	88.9523	-0.379265	0.12052	0.319718	NBO_697g0002	KB909604.1	1486	1779	+	294	protein_coding	hypothetical protein	-
NBO_446g0001	70.7908	67.3506	65.6586	82.5668	60.9873	57.9262	67.9333	67.1601	0.0109263	0.96473	0.99183	NBO_446g0001	KB909354.1	432	719	+	288	protein_coding	hypothetical protein	-
NBO_78g0004	71.9706	76.6403	54.5613	90.1495	108.634	113.004	67.7241	103.929	-0.624472	0.00553569	0.028999	SEC24	KB908986.1	6259	7377	-	1119	protein_coding	Protein transport protein SEC24	-
NBO_441g0006	83.7691	48.7711	70.2824	70.7716	52.4109	41.7828	67.6075	54.9884	0.29401	0.298138	0.575519	CDS1	KB909349.1	9007	10068	-	1062	protein_coding	Phosphatidate cytidylyltransferase	-
NBO_38g0006	70.7908	66.1894	65.6586	89.307	93.3867	76.9184	67.5462	86.5374	-0.35936	0.111244	0.301743	AMP11	KB908946.1	21756	22823	+	1068	protein_coding	M1 family aminopeptidase 1	-
NBO_476g0001	71.9706	66.1894	63.809	80.8818	63.846	53.1782	67.323	65.9687	0.0231292	0.926516	0.980449	NBO_476g0001	KB909384.1	522	857	-	336	protein_coding	hypothetical protein	-
NBO_570g0001	63.7117	83.6076	54.5613	85.9369	78.1399	80.7168	67.2936	81.5979	-0.286462	0.229246	0.486682	MCM3	KB909477.1	811	2853	+	2043	protein_coding	DNA replication licensing factor MCM3	MCM
NBO_6g0028	47.1939	77.8015	76.7558	67.4015	75.2811	73.12	67.2504	71.9342	-0.0900771	0.719523	0.880387	NBO_6g0028	KB908914.1	82574	83593	-	1020	protein_coding	hypothetical protein	-
NBO_58g0005	84.9489	60.3833	56.4109	73.2991	40.0229	53.1782	67.2477	55.5001	0.266224	0.346704	0.625917	SYEP	KB908966.1	7532	8677	-	1146	protein_coding	Bifunctional aminoacyl-tRNA synthetase	tRNA-synt_2b
NBO_25g0009	58.9923	76.6403	65.6586	69.0865	63.846	83.5657	67.0971	72.1661	-0.104876	0.664979	0.852577	NBO_25g0009	KB908933.1	139900	140139	-	240	protein_coding	hypothetical protein	-
NBO_44g0008	75.5102	46.4487	78.6053	79.1967	51.458	75.0192	66.8547	68.558	-0.0333351	0.901208	0.97356	NBO_44g0008	KB908952.1	52857	54476	+	1620	protein_coding	hypothetical protein	Bromodomain
novel.169	56.6326	66.1894	77.6806	81.7243	83.8575	65.5231	66.8342	77.035	-0.199039	0.40778	0.689269	-	KB909329.1	14972	16845	+	1575	-	-	-
NBO_38g0017	68.4311	66.1894	65.6586	73.2991	60.9873	65.5231	66.7597	66.6032	0.000627421	0.997913	0.999212	NBO_38g0017	KB908946.1	49612	50217	+	606	protein_coding	hypothetical protein	-
NBO_1103g0001	69.6109	55.7384	74.9062	64.0314	63.846	87.3641	66.7519	71.7472	-0.0978479	0.693751	0.868392	NBO_1103g0001	KB910010.1	747	1490	+	744	protein_coding	hypothetical protein	-
NBO_8g0013	58.9923	66.1894	73.9815	68.244	83.8575	74.0696	66.3877	75.3904	-0.17664	0.456151	0.724316	PCF11	KB908916.1	127938	128711	-	774	protein_coding	Pre-mRNA cleavage complex 2 protein Pcf11	-
NBO_20g0007	70.7908	77.8015	49.9375	76.6692	83.8575	83.5657	66.1766	81.3641	-0.307213	0.201678	0.446096	NBO_20g0007	KB908928.1	12440	12760	-	321	protein_coding	hypothetical protein	-
NBO_1199g0001	73.1505	74.3179	50.8623	89.307	78.1399	100.659	66.1102	89.3685	-0.444681	0.0612628	0.196227	NBO_1199g0001	KB910106.1	113	994	-	882	protein_coding	hypothetical protein	-
NBO_13g0015	70.7908	67.3506	60.11	76.6692	91.4809	97.8098	66.0838	88.6533	-0.425742	0.0628707	0.199131	DRG2	KB908921.1	151452	152081	+	630	protein_coding	Developmentally-regulated GTP-binding protein 2	-
NBO_4g0013	77.8699	51.0935	68.4329	63.1889	72.4224	77.868	65.7988	71.1598	-0.110028	0.657284	0.848657	NBO_4g0013	KB908912.1	33912	34097	-	186	protein_coding	hypothetical protein	-
NBO_560g0004	76.69	63.8669	56.4109	72.4566	53.3638	74.0696	65.6559	66.63	-0.0286381	0.909906	0.976424	KI13B	KB909467.1	7969	8403	+	435	protein_coding	Kinesin-like protein KIF13B	-
novel.73	74.3303	70.8342	51.787	80.0393	78.1399	79.7672	65.6505	79.3155	-0.282148	0.235541	0.495068	-	KB908931.1	35	1249	+	1215	-	-	-
NBO_1278gi001	68.4311	58.0609	70.2824	38.7559	47.6463	49.3797	65.5914	45.2606	0.540849	0.043134	0.15141	NBO_1278gi001	KB910185.1	3347	4600	+	1254	protein_coding	ankyrin repeat-containing protein	-
[truncated: 2,219 more rows]
