# Supplementary material for: Morphology and Transcriptome Analysis of Nosema bombycis Sporoplasm and Insights into the Initial Infection of Microsporidia
Source: mSphere. 2020 Feb 12;5(1):e00958-19. doi: 10.1128/mSphere.00958-19 (PMC7021473; doi:10.1128/mSphere.00958-19)
Supplement: TABLE S3 [file mSphere.00958-19-st003.xlsx]

## Sheet: SPvsMS_up
gene_id	SP1	SP2	SP3	MS1	MS2	MS3	SP	MS	log2FoldChange	pvalue	padj	gene_name	gene_chr	gene_start	gene_end	gene_strand	gene_length	gene_biotype	gene_description	tf_family
NBO_7g0032	46.014	44.1262	29.5926	20.2204	18.1056	18.0426	39.9109	18.7895	1.07629	0.00429347	0.0238271	NBO_7g0032	KB908915.1	70768	71004	-	237	protein_coding	hypothetical protein	-
NBO_66g0041	113.265	166.054	152.587	85.0944	102.916	83.5657	143.969	90.5253	0.672844	0.000713858	0.00497346	AT8A1	KB908974.1	117058	120327	+	3270	protein_coding	phospholipid-transporting ATPase IA	E1-E2_ATPase
NBO_13g0025	148.661	138.185	139.64	92.677	80.9987	96.8602	142.162	90.1786	0.655245	0.000388711	0.00292332	NBO_13g0025	KB908921.1	184699	186888	-	2190	protein_coding	Sugar transporter	-
NBO_16g0013	194.675	248.5	226.568	155.866	131.504	150.038	223.248	145.803	0.613957	6.95213e-05	0.000631907	SMC4	KB908924.1	41253	43131	-	1458	protein_coding	Structural maintenance of chromosomes protein 4	SMC_N
NBO_81g0020	127.423	111.477	121.145	87.6219	66.7048	87.3641	120.015	80.5636	0.573235	0.00475433	0.0257918	DPM1	KB908989.1	38042	38734	+	693	protein_coding	dolichol-phosphate mannosyltransferase	Glycos_transf_2
NBO_73g0015	533.291	448.23	517.87	314.259	346.865	355.154	499.797	338.76	0.563372	9.51786e-08	1.50152e-06	NBO_73g0015	KB908981.1	34930	35724	+	795	protein_coding	hypothetical protein	-
NBO_26g0013	396.428	349.526	405.973	281.401	244.902	282.034	383.976	269.446	0.511863	1.15243e-05	0.000122614	HSWP4	KB908934.1	29115	30325	-	1083	protein_coding	putative spore wall protein 4	-
novel.75	369.292	328.624	353.262	246.015	265.866	246.899	350.393	252.927	0.470995	5.28914e-05	0.000492159	-	KB908932.1	100416	104514	+	4099	-	-	-
NBO_444g0013	225.351	199.729	167.383	129.748	147.704	151.938	197.488	143.13	0.461031	0.0046197	0.0252611	GSHB	KB909352.1	21835	22593	+	759	protein_coding	Glutathione synthetase	-
NBO_552g0005	315.019	325.141	290.377	211.472	228.702	235.503	310.179	225.226	0.460714	0.000198523	0.00163647	HSWP1	KB909459.1	5102	5938	-	837	protein_coding	Spore wall protein 1	-
NBO_13g0032	250.127	231.082	269.108	191.252	189.632	174.728	250.106	185.204	0.435447	0.00147477	0.00952525	UBC4	KB908921.1	196645	197160	+	516	protein_coding	Ubiquitin-conjugating enzyme E2 4	UQ_con
NBO_6g0019	3154.91	2968.07	2922.27	2290.81	2304.17	2244.88	3015.08	2279.95	0.402279	6.70552e-18	4.60166e-16	NBO_6g0019	KB908914.1	71424	72041	+	618	protein_coding	hypothetical protein	-
NBO_41g0028	560.427	595.704	504.924	468.44	397.37	395.987	553.685	420.599	0.392236	0.000125772	0.00107889	NBO_41g0028	KB908949.1	65352	65735	-	384	protein_coding	hypothetical protein	-
NBO_451g0008	309227	274512	319071	214940	234171	244719	300937	231277	0.379847	7.07165e-06	7.82729e-05	NBO_451g0008	KB909359.1	7309	7542	+	234	protein_coding	hypothetical protein	-
NBO_6g0024	6470.28	5962.85	5930.54	4743.38	4763.68	4852.51	6121.22	4786.52	0.354346	1.09342e-18	9.09526e-17	GTR1	KB908914.1	78441	79472	+	1032	protein_coding	Solute carrier family 2%2C facilitated glucose transporter member 1	Sugar_tr
NBO_704g0001	527584	548257	547283	429700	432835	435012	541041	432516	0.322994	2.5766e-40	1.76819e-37	NBO_704g0001	KB909611.1	217	450	+	234	protein_coding	hypothetical protein	-
NBO_11g0062	441.263	593.382	565.034	459.173	403.088	423.526	533.226	428.595	0.31593	0.00416393	0.0231846	CRK1	KB908919.1	148377	148808	+	432	protein_coding	Serine/threonine-protein kinase crk1	Pkinase
NBO_559g0005	19270.4	20031	19290.7	15351.5	15637.5	16436.8	19530.7	15808.6	0.305069	3.17832e-21	3.6352e-19	NFS1	KB909466.1	3944	5263	+	1320	protein_coding	mitochondrial cysteine desulfurase	Aminotran_5
NBO_353gi001	2944.9	3153.87	2888.98	2356.52	2419.48	2526.91	2995.91	2434.31	0.299104	9.93521e-10	1.99067e-08	NBO_353gi001	KB909261.1	8137	9069	+	933	protein_coding	ANTI-silencing protein 1	-
NBO_378g0014	27738.2	28320.9	28841.7	22427	23418.2	23190.4	28300.3	23011.9	0.298682	7.22707e-26	1.41702e-23	BXDC2	KB909286.1	16811	17416	+	606	protein_coding	Brix domain-containing protein 2	-
NBO_10g0069	755.102	716.471	707.448	573.755	619.402	581.161	726.34	591.439	0.296005	0.000246904	0.00197021	NBO_10g0069	KB908918.1	153177	153344	-	168	protein_coding	hypothetical protein	-
NBO_996g0001	2795.06	2552.36	2701.25	2105.45	2176.48	2285.71	2682.89	2189.22	0.293939	8.2277e-09	1.48586e-07	NBO_996g0001	KB909903.1	713	1012	+	300	protein_coding	hypothetical protein	-
NBO_375g0011	673.692	658.41	590.927	518.149	525.062	523.235	641.01	522.149	0.293281	0.000757594	0.00522511	HUCE1	KB909283.1	10610	11002	+	393	protein_coding	Cerebral protein 1	-
NBO_28g0074	9447.03	9319.93	9520.49	7773.92	7798.75	7676.65	9429.15	7749.77	0.283121	1.18217e-20	1.29803e-18	NBO_28g0074	KB908936.1	271512	271979	+	468	protein_coding	hypothetical protein	-
NBO_60g0012	13013.7	13366.8	12955.1	10479.2	11016.8	10888.2	13111.9	10794.7	0.280603	2.32972e-19	2.28396e-17	NBO_60g0012	KB908968.1	12020	12478	+	459	protein_coding	hypothetical protein	-
NBO_6g0025	619.419	600.349	639.015	512.251	514.58	505.192	619.595	510.675	0.280005	0.000975795	0.00661372	NBO_6g0025	KB908914.1	79732	80217	-	486	protein_coding	hypothetical protein	-
NBO_13g0018	2139.06	1895.11	2089.98	1660.6	1700.97	1694.1	2041.38	1685.23	0.277322	6.57112e-07	8.84202e-06	DHB12	KB908921.1	168213	169088	+	876	protein_coding	Estradiol 17-beta-dehydrogenase 12	adh_short
NBO_460g0009	3800.28	3904.01	4071.76	3193.99	3263.77	3271.41	3925.35	3243.06	0.276595	3.53876e-11	9.07841e-10	MIS3	KB909368.1	9111	9689	+	579	protein_coding	Ribosomal RNA assembly protein mis3	-
NBO_13g0023	6306.28	6506.3	6607.47	5354.21	5309.7	5456.46	6473.35	5373.46	0.269154	1.62391e-14	6.55536e-13	RL23	KB908921.1	183630	184070	-	441	protein_coding	60S ribosomal protein L23	-
NBO_927g0002	4298.18	4230.31	4217.87	3341.43	3637.32	3619.91	4248.79	3532.89	0.266648	4.70278e-10	9.93011e-09	OLA1	KB909834.1	3909	5012	+	1104	protein_coding	Obg-like ATPase 1	-
novel.159	900.223	867.429	860.959	725.409	773.776	685.618	876.204	728.268	0.266268	0.000417203	0.00308685	-	KB909282.1	12529	13089	-	561	-	PF01873:Domain found in IF2B/IF5	-
NBO_70g0004	293095	298780	298635	237974	251823	251058	296837	246952	0.26546	2.51701e-22	3.14055e-20	NBO_70g0004	KB908978.1	4121	5935	+	1125	protein_coding	hypothetical protein	-
NBO_349g0002	57123.4	58391.8	58065.3	45119.4	49367.3	50103.3	57860.2	48196.7	0.263726	4.20435e-14	1.55959e-12	NBO_349g0002	KB909257.1	1549	2679	+	1131	protein_coding	hypothetical protein	-
NBO_610g0004	1687.18	1615.25	1711.75	1371.62	1412.24	1404.47	1671.39	1396.11	0.260681	2.49559e-06	3.08577e-05	PELO	KB909517.1	3494	4639	-	1146	protein_coding	Protein pelota	-
NBO_73g0011	6945.76	6616.61	6692.55	5421.61	5758.53	5743.24	6751.64	5641.13	0.25943	4.0547e-12	1.2098e-10	PRR1	KB908981.1	29758	30609	+	852	protein_coding	Transcription factor prr1	HSF_DNA-bind
NBO_33g0028	104154	103723	103551	86493	88297.2	86249.3	103810	87013.1	0.254637	1.36263e-28	3.74042e-26	NBO_33g0028	KB908941.1	50350	50928	+	579	protein_coding	hypothetical protein	-
NBO_2g0086	56058	57149.3	57256.1	47036.1	47461.4	48524.1	56821.1	47673.9	0.2533	2.35608e-24	4.04215e-22	NBO_2g0086	KB908910.1	424607	425335	+	729	protein_coding	hypothetical protein	-
NBO_16g0038	23149.8	23659.8	23285.7	19667.8	20180.1	18978	23365.1	19608.6	0.252837	1.0037e-17	6.55989e-16	NBO_16g0038	KB908924.1	105255	105623	+	369	protein_coding	60S ribosomal protein L35	-
NBO_34g0020	2818.65	3151.54	2896.37	2472.79	2561.46	2410.11	2955.52	2481.46	0.251924	5.61115e-07	7.5875e-06	DNJC9	KB908942.1	54990	55853	+	864	protein_coding	DnaJ subfamily C member 9	DnaJ
NBO_27g0021	1011.13	1000.97	932.167	817.243	842.386	813.816	981.421	824.482	0.249796	0.00037389	0.00284301	MCR1	KB908935.1	54442	55188	-	747	protein_coding	NADH-cytochrome b5 reductase 2	NAD_binding_1
NBO_508g0017	1290.75	1393.46	1300.22	1124.76	1138.75	1087.3	1328.15	1116.94	0.249158	5.947e-05	0.000549647	NBO_508g0017	KB909416.1	15486	16100	-	615	protein_coding	hypothetical protein	-
NBO_13g0067	930.899	974.261	921.069	775.117	868.115	737.847	942.076	793.693	0.247045	0.00127578	0.00837803	NBO_13g0067	KB908921.1	270678	271904	-	1227	protein_coding	hypothetical protein	-
NBO_55g0007	29751	29991.9	29801.6	24773.4	25273.5	25417.3	29848.2	25154.7	0.246871	7.6802e-23	1.10959e-20	NBO_55g0007	KB908963.1	6083	6820	-	738	protein_coding	Zinc finger CCCH domain-containing protein 15	-
NBO_453g0002	2897.7	3070.26	3163.63	2552.83	2530.02	2630.42	3043.86	2571.09	0.244646	1.65809e-07	2.48713e-06	TAF9B	KB909361.1	1950	2366	-	417	protein_coding	Transcription initiation factor TFIID subunit 9B	-
NBO_76g0017	21192.4	21751.9	21628.5	17719.9	18395.3	18396.8	21524.3	18170.6	0.244537	3.26059e-18	2.4862e-16	SAR1	KB908984.1	28521	29168	-	648	protein_coding	Small COPII coat GTPase SAR1	Arf
NBO_76g0002	11815	12038.3	12669.3	10198.7	10483.1	10169.4	12174.2	10283.7	0.244021	3.11138e-13	1.01676e-11	PSB4	KB908984.1	1937	2581	-	645	protein_coding	Proteasome subunit beta type-4	Proteasome
NBO_12g0019	7784.63	7835.89	8031.61	6730.04	6708.6	6558.96	7884.04	6665.86	0.242424	9.5986e-14	3.37797e-12	NBO_12g0019	KB908920.1	384273	384599	+	327	protein_coding	hypothetical protein	-
NBO_419g0007	13227.3	13103.2	13404.5	11235	11274.1	11100.9	13245	11203.3	0.241681	1.11833e-17	6.97687e-16	SPT7	KB909327.1	11699	12295	+	597	protein_coding	Transcriptional activator SPT7	Bromodomain
NBO_6g0018	99459.9	94240.9	98139.2	79917.9	81920.2	85124.9	97280	82321	0.240923	1.45945e-15	7.15389e-14	NBO_6g0018	KB908914.1	69250	69669	-	420	protein_coding	hypothetical protein	-
NBO_378g0011	5404.88	5336.95	5785.35	4623.74	4602.63	4779.39	5509.06	4668.59	0.23983	2.60349e-09	4.9976e-08	NBO_378g0011	KB909286.1	13722	15716	+	1995	protein_coding	hypothetical protein	-
NBO_84g0001	17085.4	17628.4	17614.1	14976.6	14798.9	14543.3	17442.6	14772.9	0.239706	2.61233e-17	1.49393e-15	MAK16	KB908992.1	1793	2506	-	714	protein_coding	Protein mak16	-
NBO_153g0003	1270.69	1422.49	1220.69	1055.68	1111.11	1152.83	1304.63	1106.54	0.236607	0.000640942	0.0045345	TMA20	KB909061.1	2209	2709	-	501	protein_coding	Translation machinery-associated protein 20	-
NBO_42g0010	25384.4	25062.5	26220	22310.7	21757.2	21013	25555.6	21693.6	0.236445	1.13539e-14	4.72217e-13	NBO_42g0010	KB908950.1	36443	36976	+	534	protein_coding	DNA-directed RNA polymerase I	-
NBO_28g0015	3859.28	3880.79	3931.19	3317.84	3300.94	3307.49	3890.42	3308.75	0.2339	1.73086e-09	3.39371e-08	AGD8	KB908936.1	136868	137512	+	645	protein_coding	GTPase-activating protein 8	-
NBO_508g0025	1750.89	1617.58	1725.62	1394.37	1491.33	1454.8	1698.03	1446.83	0.231936	4.96827e-05	0.000465458	NBO_508g0025	KB909416.1	24681	25049	-	369	protein_coding	hypothetical protein	-
NBO_489g0003	709.088	745.501	731.492	626.834	643.225	592.557	728.694	620.872	0.231063	0.00361307	0.0204072	HD1	KB909397.1	3821	4279	+	459	protein_coding	Homeobox protein HD-1	Homeobox
NBO_2g0087	797.576	887.17	833.216	660.535	755.67	731.2	839.321	715.801	0.230811	0.0037807	0.0212664	TRXB	KB908910.1	425615	426550	+	936	protein_coding	Thioredoxin reductase	Pyr_redox_2
NBO_668g0003	34353.6	34956.1	34357	28764.4	29267.2	30346.7	34555.6	29459.4	0.23023	1.091e-16	5.9896e-15	RA51A	KB909575.1	1861	2862	+	1002	protein_coding	DNA repair protein RAD51 A	-
NBO_20g0014	671.333	723.438	698.2	597.346	579.379	609.65	697.657	595.458	0.228569	0.00456822	0.0250795	HSP70	KB908928.1	22279	23361	+	1083	protein_coding	Mitochondrial-type heat shock protein 70	HSP70
NBO_30g0005	15896.1	15934.2	16395.2	13798.8	13697.4	13674.4	16075.2	13723.5	0.228414	2.07068e-16	1.09308e-14	NBO_30g0005	KB908938.1	35956	36423	+	468	protein_coding	hypothetical protein	-
NBO_1064gi001	836.511	793.111	825.818	689.18	707.071	701.762	818.48	699.338	0.227503	0.00215761	0.0133393	NBO_1064gi001	KB909971.1	2251	3243	+	993	protein_coding	0-sialoglycoprotein endopeptidase	Peptidase_M22
NBO_6g0082	25881.1	25255.3	26051.7	21984.7	21805.8	22165.8	25729.4	21985.4	0.226976	3.91033e-18	2.8247e-16	RL13A	KB908914.1	355265	355858	+	594	protein_coding	60S ribosomal protein L13a	-
NBO_28g0063	6259.08	6123.1	6222.77	5263.21	5184.87	5460.26	6201.65	5302.78	0.226032	1.9384e-10	4.36141e-09	ISCU	KB908936.1	256902	257303	+	402	protein_coding	Iron-sulfur cluster assembly enzyme ISCU%2C mitochondrial	-
NBO_7g0019	12541.8	13125.2	12582.4	10873.5	10855.7	10970.8	12749.8	10900	0.225995	7.22961e-14	2.57731e-12	IF2B	KB908915.1	53558	54028	+	471	protein_coding	Eukaryotic translation initiation factor 2 subunit beta	-
NBO_759g0001	3546.62	3664.8	3668.56	3108.05	3172.29	3034	3626.66	3104.78	0.224485	5.69468e-08	9.3047e-07	NBO_759g0001	KB909666.1	813	1496	+	684	protein_coding	hypothetical protein	-
NBO_6g0030	10327.2	10341.8	10130.8	8634.97	8654.47	9077.32	10266.6	8788.92	0.224132	3.4955e-12	1.05441e-10	HUS2	KB908914.1	87059	87550	+	492	protein_coding	ATP-dependent DNA helicase hus2/rqh1	-
NBO_10g0080	2734.88	2742.79	2744.71	2251.21	2454.74	2338.89	2740.8	2348.28	0.223622	2.25701e-06	2.8285e-05	SPB4	KB908918.1	176758	178395	-	1638	protein_coding	ATP-dependent rRNA helicase SPB4	DEAD
NBO_1144g0001	2549.65	2381.66	2544.96	2123.15	2122.17	2164.16	2492.09	2136.49	0.222742	3.81935e-06	4.55832e-05	NBO_1144g0001	KB910051.1	86	541	+	456	protein_coding	hypothetical protein	-
NBO_4g0017	20594.2	20990.2	20905.3	17219.4	18290.5	18056.8	20829.9	17855.6	0.222484	1.04382e-13	3.62696e-12	HSP101	KB908912.1	37832	40375	+	2544	protein_coding	Heat shock protein 101	AAA
NBO_1371g0002	89447.7	90925.6	91298.7	77710.5	78128.5	77185.2	90557.3	77674.8	0.221415	4.93679e-22	5.89195e-20	AGD8	KB910278.1	2418	3062	-	645	protein_coding	GTPase-activating protein 8	-
NBO_16g0045	1877.14	1907.88	1963.28	1578.88	1742.9	1615.29	1916.1	1645.69	0.220807	6.50791e-05	0.000595474	NBO_16g0045	KB908924.1	113856	114908	+	1053	protein_coding	hypothetical protein	-
NBO_59g0016	10663.5	10524.1	10291.7	8677.1	9137.61	9196.97	10493.1	9003.89	0.220806	3.63079e-11	9.22827e-10	TRI45	KB908967.1	30145	31422	-	1278	protein_coding	Tripartite motif-containing protein 45	zf-B_box
NBO_87g0002	7353.98	7470.11	7542.41	6250.65	6425.58	6541.86	7455.5	6406.03	0.219359	6.58864e-11	1.62935e-09	TRXB	KB908995.1	5143	6075	-	933	protein_coding	Thioredoxin reductase	Pyr_redox_2
NBO_1104g0001	9329.04	9491.79	9743.36	7939.05	8320	8287.25	9521.4	8182.1	0.219316	4.8391e-11	1.21865e-09	RHOA	KB910011.1	551	1087	-	537	protein_coding	Transforming protein RhoA	Ras
NBO_60g0002	2193.33	2097.16	2114.02	1878.82	1794.36	1827.05	2134.84	1833.41	0.218845	1.25555e-05	0.000132557	FCF1	KB908968.1	1102	1632	-	531	protein_coding	rRNA-processing protein FCF1	-
NBO_60g0003	16719.6	16635.6	16825.2	13865.3	14659.8	14624	16726.8	14383	0.218053	6.30492e-13	2.01244e-11	NBO_60g0003	KB908968.1	1933	2688	-	756	protein_coding	hypothetical protein	-
NBO_10g0024	759.821	789.628	771.257	686.653	669.907	638.138	773.569	664.899	0.217731	0.00454	0.0249745	PSA1	KB908918.1	57548	58240	+	693	protein_coding	Proteasome subunit alpha type-1	Proteasome
NBO_4g0007	3106.54	3045.87	2989.78	2699.43	2634.84	2525.01	3047.39	2619.76	0.2172	1.40208e-06	1.7901e-05	NBO_4g0007	KB908912.1	26630	26914	+	285	protein_coding	hypothetical protein	-
NBO_997g0001	33889.9	35028.1	34517.9	28993.6	29791.3	30304.9	34478.6	29696.6	0.215496	3.84878e-15	1.7263e-13	NBO_997g0001	KB909904.1	789	1919	+	1131	protein_coding	hypothetical protein	-
NBO_383g0002	20045.6	20127.4	20156.3	17339.9	17337.5	17301.9	20109.7	17326.4	0.214946	2.48369e-17	1.48211e-15	BRR6	KB909291.1	2239	2892	-	654	protein_coding	Nucleus export protein BRR6	-
NBO_6g0078	1336.77	1446.88	1387.15	1134.03	1235.94	1225.95	1390.26	1198.64	0.214829	0.000585198	0.00420515	NBO_6g0078	KB908914.1	247115	247651	-	537	protein_coding	hypothetical protein	-
NBO_576g0001	7156.95	6645.65	6706.42	5881.62	6133.03	5659.67	6836.34	5891.44	0.214304	1.22231e-07	1.88497e-06	IF5	KB909483.1	943	1764	-	822	protein_coding	Eukaryotic translation initiation factor 5	-
NBO_73gi001	146970	151286	148062	123082	129741	131901	148772	128241	0.21427	1.62988e-13	5.59254e-12	NBO_73gi001	KB908981.1	48878	50134	-	1257	protein_coding	hypothetical protein	-
NBO_913g0003	4830.29	5087.29	5141.71	4213.44	4319.61	4456.52	5019.77	4329.86	0.214121	8.46288e-08	1.35062e-06	RB27C	KB909820.1	2508	3143	+	636	protein_coding	Heterogeneous nuclear ribonucleoprotein 27C	RRM_1
NBO_378g0007	11164.9	10586.8	11270.2	9558.37	9487.33	9447.67	11007.3	9497.79	0.21306	5.72279e-11	1.4281e-09	CPSF4	KB909286.1	6894	7400	-	507	protein_coding	Cleavage and polyadenylation specificity factor subunit 4	zf-CCCH
NBO_1170gi001	22169.3	22118.9	22418.2	18661.8	19272.9	19635.1	22235.5	19189.9	0.212719	4.8714e-14	1.75947e-12	NBO_1170gi001	KB910077.1	711	2852	+	2142	protein_coding	HSP 101 related protein	AAA
NBO_59g0015	292686	289445	285613	244356	250802	254085	289248	249748	0.211832	7.58456e-18	5.07795e-16	HSWP9	KB908967.1	28913	30016	+	1104	protein_coding	putative spore wall protein 9	-
NBO_67g0001	16824.6	16918.9	16444.2	14265.5	14623.6	14469.2	16729.3	14452.8	0.210898	3.68485e-14	1.44499e-12	NBO_67g0001	KB908975.1	23	712	+	690	protein_coding	rRNA methyl-transferase	-
NBO_884g0001	1262.44	1284.31	1320.57	1134.87	1096.82	1111.04	1289.1	1114.24	0.210846	0.000513078	0.0037358	NBO_884g0001	KB909791.1	96	668	+	573	protein_coding	hypothetical protein	-
NBO_559g0004	1925.51	2015.87	2120.49	1734.75	1651.42	1857.44	2020.63	1747.87	0.210529	0.000275682	0.00216213	NBO_559g0004	KB909466.1	3543	3887	+	345	protein_coding	calmodulin	-
NBO_41g0042	4108.22	4216.38	4238.21	3663.27	3634.46	3561.99	4187.61	3619.91	0.210361	5.36715e-08	8.82205e-07	NBO_41g0042	KB908949.1	79070	79507	-	438	protein_coding	hypothetical protein	-
NBO_55g0013	24453.5	24483.1	24074.5	20298.8	21193.1	21629.3	24337	21040.4	0.210047	1.32486e-12	4.13266e-11	NBO_55g0013	KB908963.1	22958	24547	+	1590	protein_coding	hypothetical protein	-
NBO_38g0034	106244	108558	105679	90062.7	93038.9	93971.5	106827	92357.7	0.209975	3.81501e-16	1.97589e-14	NBO_38g0034	KB908946.1	84664	84948	-	285	protein_coding	Protein kinase domain containing protein	-
NBO_16g0041	485804	532448	530444	457370	440559	441060	516232	446330	0.209916	4.52616e-10	9.63125e-09	NBO_16g0041	KB908924.1	108809	109186	+	378	protein_coding	hypothetical protein	-
NBO_597g0001	4252.17	4189.67	4321.44	3703.71	3632.55	3702.53	4254.43	3679.6	0.209731	4.0517e-08	6.86538e-07	NBO_597g0001	KB909504.1	211	456	-	246	protein_coding	Zinc finger%2C C2H2-type	-
NBO_503g0003	1022.93	1068.32	1069.03	850.944	930.056	957.207	1053.43	912.735	0.20846	0.0028788	0.0169578	RRMJ1	KB909411.1	2196	2960	-	765	protein_coding	rRNA methyltransferase 1	-
NBO_29g0036	3216.26	3063.29	3113.7	2654.78	2725.37	2751.97	3131.08	2710.7	0.208082	1.71629e-06	2.17107e-05	NBO_29g0036	KB908937.1	64638	64790	+	153	protein_coding	hypothetical protein	-
NBO_54g0006	157041	155802	154657	127584	141592	135592	155833	134923	0.207889	2.97629e-10	6.55483e-09	HNRDL	KB908962.1	7350	8746	-	1323	protein_coding	Heterogeneous nuclear ribonucleoprotein D-like protein	RRM_1
NBO_34g0010	280230	281206	282461	239297	245505	245899	281299	243567	0.207801	1.18271e-19	1.20242e-17	MAS5	KB908942.1	24424	25638	-	1215	protein_coding	Mitochondrial protein import protein MAS5	DnaJ_C
NBO_378g0009	22043.1	21949.3	21927.2	18799.1	18815.5	19473.6	21973.2	19029.4	0.20755	1.42575e-14	5.84134e-13	ISCU	KB909286.1	12157	12579	+	423	protein_coding	Iron-sulfur cluster assembly enzyme ISCU%2C mitochondrial	-
NBO_16g0032	50300.4	50722	50979.7	43131.9	44322.5	44238.5	50667.4	43897.6	0.206997	2.12133e-17	1.29401e-15	NBO_16g0032	KB908924.1	94516	95208	-	693	protein_coding	hypothetical protein	-
NBO_1116g0001	22799.4	23570.4	23002.7	19847.2	20239.2	20032	23124.1	20039.5	0.206565	1.03391e-14	4.36629e-13	NBO_1116g0001	KB910023.1	1327	1695	+	369	protein_coding	60S ribosomal protein L35	-
NBO_501g0002	1782.75	1780.15	1864.33	1637.01	1457.98	1609.59	1809.08	1568.19	0.206351	0.000381063	0.0028816	NBO_501g0002	KB909409.1	2842	3415	-	495	protein_coding	hypothetical protein	-
NBO_4g0055	9128.47	9164.32	9645.34	7878.39	8074.14	8274.9	9312.71	8075.81	0.206306	2.57139e-09	4.97074e-08	NBO_4g0055	KB908912.1	229668	230306	-	639	protein_coding	hypothetical protein	-
NBO_594g0002	19663.3	19397	19827	16972.5	17142.2	16937.2	19629.1	17017.3	0.206125	3.83562e-15	1.7263e-13	BRR6	KB909501.1	861	1514	-	654	protein_coding	Nucleus export protein BRR6	-
NBO_508g0009	2385.65	2527.97	2484.85	2147.58	2131.7	2138.52	2466.16	2139.27	0.205382	1.27179e-05	0.000133757	NBO_508g0009	KB909416.1	4997	5344	-	348	protein_coding	hypothetical protein	-
NBO_38g0026	11876.3	12175.4	12008.1	10063.9	10458.4	10778.1	12019.9	10433.4	0.204443	3.86101e-10	8.41148e-09	SPT5	KB908946.1	64825	66510	+	1686	protein_coding	transcription elongation factor spt5	-
NBO_54g0017	9084.82	8958.79	9567.65	7905.35	8173.24	7907.4	9203.75	7995.33	0.203733	4.55164e-09	8.5577e-08	RS14	KB908962.1	40988	41395	-	408	protein_coding	40S ribosomal protein S14	-
NBO_1395g0001	4275.76	4474.17	4238.21	3768.59	3669.72	3836.42	4329.38	3758.24	0.203601	4.06924e-07	5.69902e-06	RAD51	KB910302.1	827	1417	+	591	protein_coding	DNA repair protein RAD51	-
NBO_63g0014	1703.7	1648.93	1651.64	1414.59	1401.75	1530.77	1668.09	1449.04	0.203112	0.000375246	0.00284544	SYFA	KB908971.1	19784	21205	+	1422	protein_coding	Phenylalanyl-tRNA synthetase alpha chain	tRNA-synt_2d
NBO_378g0008	1963.26	2004.26	2102	1809.73	1783.88	1681.76	2023.17	1758.46	0.203038	0.000147901	0.00123777	NBO_378g0008	KB909286.1	7722	8180	+	459	protein_coding	hypothetical protein	-
NBO_149g0001	16073	16168.8	15990.2	13935.3	14110	13854.8	16077.3	13966.7	0.202983	4.06874e-14	1.55121e-12	NBO_149g0001	KB909057.1	24	737	-	714	protein_coding	hypothetical protein	-
NBO_64g0006	9985.04	10219.9	10153	8734.39	8684.97	8956.72	10119.3	8792.03	0.202972	2.88355e-11	7.61092e-10	Z394	KB908972.1	14590	15186	-	597	protein_coding	Zinc finger C2H2 protein	-
NBO_503g0001	9410.45	9387.28	9547.31	8114.3	8277.11	8240.71	9448.35	8210.71	0.20287	1.89677e-11	5.42359e-10	HDAC3	KB909411.1	461	1492	+	1032	protein_coding	Histone deacetylase 3	Hist_deacetyl
NBO_1256g0001	2905.96	2803.18	2899.15	2438.25	2445.21	2599.08	2869.43	2494.18	0.202743	1.11716e-05	0.000119789	NBO_1256g0001	KB910163.1	56	925	-	870	protein_coding	hypothetical protein	-
NBO_14g0007	146073	149140	147509	125167	128428	131157	147574	128251	0.202493	1.61496e-15	7.77729e-14	NBO_14g0007	KB908922.1	155125	156237	+	1113	protein_coding	protein kinase domain Protein containing protein	-
NBO_15g0011	6128.12	5952.4	5974	5178.12	5081	5434.62	6018.17	5231.25	0.202097	5.99082e-08	9.73065e-07	NBO_15g0011	KB908923.1	68833	70410	+	1578	protein_coding	hypothetical protein	-
NBO_28g0067	12006.1	11929.2	12113.5	10061.4	10608.9	10682.2	12016.3	10450.8	0.201734	2.9849e-10	6.55483e-09	BXDC2	KB908936.1	261666	262271	+	606	protein_coding	Brix domain-containing protein 2	-
NBO_27g0023	141945	148883	145970	125850	126244	127983	145599	126692	0.200693	2.77453e-15	1.29086e-13	NBO_27g0023	KB908935.1	55955	56521	-	567	protein_coding	hypothetical protein	-
NBO_28g0082	90810.4	92833.5	99964.7	85189.6	81888.7	79801.4	94536.2	82293.2	0.200149	1.54599e-08	2.72035e-07	NBO_28g0082	KB908936.1	279109	279486	-	378	protein_coding	Dynein light chain 1	-
NBO_508g0026	186894	187549	188646	161354	165164	163765	187696	163428	0.199769	6.59162e-19	5.83677e-17	HSWP8	KB909416.1	25182	25670	-	489	protein_coding	putative spore wall protein 8	-
NBO_27g0010	4824.39	4762.15	4864.28	4092.11	4302.46	4210.57	4816.94	4201.71	0.197692	1.54687e-07	2.33305e-06	UTP6	KB908935.1	34825	35304	+	480	protein_coding	U3 small nucleolar RNA-associated protein 6	-
NBO_52g0024	6951.65	7093.87	6968.13	6192.51	6221.65	5906.57	7004.55	6106.91	0.19763	1.25267e-08	2.23284e-07	IMP3	KB908960.1	34527	35045	-	519	protein_coding	U3 small nucleolar ribonucleoprotein IMP3	S4
NBO_220g0003	1135.01	1056.71	1000.6	900.652	955.785	924.92	1064.11	927.119	0.197299	0.00491202	0.0263349	SYNC	KB909128.1	3834	4211	+	378	protein_coding	Asparaginyl-tRNA synthetase%2C cytoplasmic	tRNA-synt_2
NBO_16g0027	26194.9	26993.7	26243.1	22635.9	22763.5	23885.5	26477.2	23095	0.197186	2.26099e-11	6.33307e-10	HSP7D	KB908924.1	86590	88587	-	1998	protein_coding	Heat shock 70 kDa protein cognate 4	HSP70
NBO_740g0002	12238.5	12246.2	12018.3	10551.7	10580.3	10705	12167.7	10612.3	0.197154	4.80177e-12	1.4173e-10	NBO_740g0002	KB909647.1	1305	1826	-	522	protein_coding	hypothetical protein	-
NBO_389g0003	82874.8	86583.8	85495.8	72165.9	75690.9	75178.7	84984.8	74345.2	0.193021	5.23224e-12	1.52793e-10	NBO_389g0003	KB909297.1	5046	6002	-	957	protein_coding	hypothetical protein	-
NBO_376g0008	1813.42	1813.82	1790.35	1587.31	1663.81	1487.09	1805.87	1579.4	0.193013	0.000587208	0.00420858	SAR1	KB909284.1	11100	11747	+	648	protein_coding	Small COPII coat GTPase SAR1	Arf
NBO_41g0048	23349.2	24887.2	24274.2	20914.7	21030.1	21535.3	24170.2	21160	0.191982	1.6561e-10	3.82017e-09	NBO_41g0048	KB908949.1	96560	97018	-	459	protein_coding	hypothetical protein	-
NBO_20g0016	88567.5	88994.5	88646.5	79496.7	77573.9	76005.8	88736.2	77692.1	0.191717	1.77721e-14	7.0702e-13	ARFG2	KB908928.1	24065	24562	+	498	protein_coding	ADP-ribosylation factor GTPase-activating protein 2	-
NBO_53g0021	5394.26	5291.67	5726.17	4527.69	4725.56	5134.54	5470.7	4795.93	0.190919	4.84768e-05	0.000457282	RS6	KB908961.1	53281	53937	-	657	protein_coding	40S ribosomal protein S6	-
NBO_10g0020	1475.99	1542.1	1521.24	1303.38	1348.39	1326.6	1513.11	1326.12	0.190842	0.000741535	0.00514019	NBO_10g0020	KB908918.1	52999	53685	+	687	protein_coding	Putative zinc finger protein	-
NBO_20g0009	1065.4	1074.13	1096.78	951.204	940.538	944.862	1078.77	945.534	0.190696	0.00318713	0.0182029	NBO_20g0009	KB908928.1	17297	17557	+	261	protein_coding	hypothetical protein	-
NBO_32gi001	1080.74	1208.83	1109.72	973.109	986.278	1018.93	1133.1	992.773	0.190512	0.00465425	0.0253491	NBO_32gi001	KB908940.1	128504	129676	-	1173	protein_coding	threonyl-tRNA synthetase	-
NBO_28g0072	9913.07	9747.26	9744.29	8759.67	8522.97	8500.91	9801.54	8594.51	0.1893	5.99847e-10	1.24741e-08	NBO_28g0072	KB908936.1	270672	271244	-	573	protein_coding	hypothetical protein	NIF
NBO_41gi002	70052.2	74270.3	74046.2	61897.3	64670.3	65124.2	72789.6	63897.3	0.188062	6.76306e-10	1.38542e-08	NBO_41gi002	KB908949.1	84604	85047	+	444	protein_coding	histone H3	Histone
novel.1	42550	42915.1	43477.1	36996.7	37867.4	38348.1	42980.7	37737.4	0.187822	1.96702e-13	6.66601e-12	-	KB908910.1	234684	236915	+	1293	-	PF03590:Aspartate-ammonia ligase	-
NBO_4g0073	3596.17	3678.74	3562.21	3131.64	3152.28	3232.47	3612.37	3172.13	0.187304	4.03044e-06	4.74831e-05	RHOA	KB908912.1	257377	259730	-	2238	protein_coding	Transforming protein RhoA	Ras
NBO_1471g0001	2528.41	2691.7	2353.54	2024.57	2241.28	2386.37	2524.55	2217.41	0.186775	0.00257564	0.0155729	NBO_1471g0001	KB910378.1	555	959	-	405	protein_coding	hypothetical protein	-
NBO_11g0032	36909.1	37559.6	37576.1	32215.4	32905.5	33326.6	37348.3	32815.8	0.186758	2.64003e-13	8.7312e-12	NBO_11g0032	KB908919.1	95044	95643	+	600	protein_coding	Peptidase S8 and S53%2C subtilisin%2C kexin%2C sedolisin	-
NBO_740g0001	15347.4	15328.1	14960.9	13503.9	13490.6	13120.8	15212.1	13371.7	0.185752	8.11958e-11	1.95511e-09	NBO_740g0001	KB909647.1	124	756	+	633	protein_coding	hypothetical protein	-
NBO_4g0057	16070.7	16159.5	16752.2	14980	14416.8	13692.4	16327.5	14363.1	0.184976	1.23864e-07	1.89947e-06	CPIN1	KB908912.1	231306	231638	+	333	protein_coding	Anamorsin	-
NBO_1278g0002	5978.28	5854.86	6161.73	5394.65	5287.79	5153.53	5998.29	5278.65	0.184702	4.64986e-07	6.41401e-06	RL27A	KB910185.1	2075	2518	-	444	protein_coding	60S ribosomal protein L27a	-
NBO_64g0003	538093	571773	554808	472136	492178	500390	554891	488235	0.184636	5.72758e-10	1.20017e-08	YCF1	KB908972.1	10395	11363	-	969	protein_coding	Putative membrane protein ycf1	-
NBO_759gi001	3419.19	3589.32	3441.06	3009.48	3042.69	3145.11	3483.19	3065.76	0.184131	1.44502e-05	0.000150249	NBO_759gi001	KB909666.1	1	556	-	556	protein_coding	hypothetical protein	-
NBO_508g0023	3618.59	3379.14	3450.31	3122.37	2999.81	3073.89	3482.68	3065.36	0.183599	2.16807e-05	0.000215629	RN121	KB909416.1	22661	23677	-	1017	protein_coding	RING finger protein 121	-
NBO_55g0017	117467	118451	121218	105880	105213	103395	119045	104830	0.183494	4.16671e-14	1.55959e-12	NBO_55g0017	KB908963.1	31531	31995	+	465	protein_coding	integral membrane protein	-
NBO_576gi001	16464.8	16880.6	16619.9	14030.5	14912.3	15070.3	16655.1	14671	0.183189	1.47104e-08	2.60517e-07	NBO_576gi001	KB909483.1	1	916	-	916	protein_coding	rRNA methyl-transferase	-
NBO_26g0008	3758.99	3710.09	3627.87	3250.44	3178.96	3341.68	3698.98	3257.02	0.183068	8.57409e-06	9.41435e-05	NBO_26g0008	KB908934.1	22858	23517	-	660	protein_coding	UPF0027 protein	-
NBO_508g0003	220066	219845	230000	192196	200425	197730	223304	196784	0.182438	2.65875e-11	7.2919e-10	SFT2	KB909416.1	1642	2166	+	525	protein_coding	Protein transport protein SFT2	-
NBO_34g0033	19324.7	19570	19591.2	16470.4	17504.3	17593.4	19495.3	17189.4	0.18184	4.97107e-09	9.21999e-08	NBO_34g0033	KB908942.1	74804	75415	-	612	protein_coding	hypothetical protein	-
NBO_31g0010	36141.1	36120.8	35377	30436.8	31896.3	32592.5	35879.6	31641.9	0.181355	9.82369e-10	1.9828e-08	NBO_31g0010	KB908939.1	49417	50472	-	1056	protein_coding	hypothetical protein	-
NBO_419g0005	3160.81	3143.41	3176.58	2763.46	2788.26	2810.85	3160.27	2787.52	0.181345	1.28116e-05	0.000134228	NBO_419g0005	KB909327.1	10917	11243	+	327	protein_coding	hypothetical protein	-
NBO_923g0002	1504.3	1645.44	1553.61	1319.38	1386.51	1444.36	1567.79	1383.42	0.180999	0.00256946	0.0155699	RAD52	KB909830.1	1440	2057	+	618	protein_coding	DNA repair and recombination protein RAD52	-
NBO_13g0029	15551.6	16161.8	15963.4	14023.7	14127.1	13914.6	15892.2	14021.8	0.180726	1.52052e-10	3.53715e-09	NBO_13g0029	KB908921.1	194144	194992	-	849	protein_coding	hypothetical protein	-
NBO_8g0010	2933.1	3019.16	3107.22	2598.33	2793.03	2608.58	3019.83	2666.64	0.180529	0.000113385	0.000978749	UB2G2	KB908916.1	125157	125756	+	600	protein_coding	Ubiquitin-conjugating enzyme E2 G2	UQ_con
NBO_1395gi001	16100.2	16316.3	16103.9	13793.7	14372	14672.4	16173.5	14279.4	0.179837	3.62421e-09	6.86101e-08	NBO_1395gi001	KB910302.1	2053	2826	+	774	protein_coding	hypothetical protein	-
NBO_1522g0001	217997	216847	218475	189921	194382	192803	217773	192368	0.178966	1.23854e-15	6.18144e-14	HSWP8	KB910429.1	182	670	-	489	protein_coding	putative spore wall protein 8	-
NBO_13g0026	87878.5	89499.6	88844.4	77670.1	77769.2	79974.2	88740.8	78471.2	0.177456	2.10764e-13	7.05546e-12	DBP2	KB908921.1	188332	189804	+	1473	protein_coding	ATP-dependent RNA helicase DBP2	DEAD
NBO_28g0060	10052.3	10347.6	9863.58	8650.98	8993.71	9154.24	10087.8	8932.98	0.175323	2.01975e-07	2.99687e-06	ZUO1	KB908936.1	251097	252110	+	1014	protein_coding	Zuotin	-
NBO_66g0049	4297	4178.06	4257.63	3764.37	3704.98	3811.73	4244.23	3760.36	0.17467	4.74116e-06	5.40021e-05	NBO_66g0049	KB908974.1	138118	138726	-	609	protein_coding	hypothetical protein	-
NBO_6g0063	7854.24	8120.39	7819.84	6660.11	7228.9	7218.93	7931.49	7035.98	0.173038	5.90142e-06	6.6391e-05	RIR2	KB908914.1	148332	149324	+	993	protein_coding	Ribonucleoside-diphosphate reductase small chain	-
NBO_520g0002	84394.4	85614.2	84362.9	72882.9	75935.8	77043.7	84790.5	75287.5	0.171523	1.7045e-10	3.89905e-09	PABP	KB909428.1	2832	4358	+	1527	protein_coding	Polyadenylate-binding protein%2C cytoplasmic and nuclear	RRM_1
NBO_66g0028	106657	106633	107776	94811.1	95227.8	95227.8	107022	95088.9	0.170588	9.81196e-15	4.20841e-13	ALDR	KB908974.1	84155	84628	-	474	protein_coding	Aldose reductase	Aldo_ket_red
novel.86	4363.07	4538.04	4410.22	3816.61	3927.01	4094.72	4437.11	3946.11	0.169448	2.93641e-05	0.000285832	-	KB908935.1	17683	19817	-	2135	-	PF03590:Aspartate-ammonia ligase	-
NBO_554g0002	1412.28	1466.62	1462.98	1281.47	1297.88	1284.82	1447.29	1288.06	0.16868	0.00310739	0.0178995	KCY	KB909461.1	929	1582	+	654	protein_coding	Cytidylate kinase	-
NBO_70g0002	30194.6	30789.7	30568.2	26131.6	27844.5	27494.1	30517.5	27156.7	0.168461	1.02055e-08	1.83099e-07	RS5	KB908978.1	1634	2251	+	618	protein_coding	40S ribosomal protein S5	-
NBO_20g0011	17310.7	17572.7	18100.5	15332.2	16260.7	15616.3	17661.3	15736.4	0.166848	1.12915e-07	1.75113e-06	PCY2	KB908928.1	19098	20281	+	1095	protein_coding	Ethanolamine-phosphate cytidylyltransferase	CTP_transf_2
NBO_434g0004	3829.78	3848.27	3770.28	3413.89	3414.33	3370.17	3816.11	3399.46	0.1664	1.95865e-05	0.000196942	NBO_434g0004	KB909342.1	7002	8027	-	1026	protein_coding	hypothetical protein	TBPIP
NBO_54g0005	7458.99	7700.03	7304.75	6580.07	6751.48	6682.4	7487.92	6671.32	0.166279	9.76381e-07	1.28854e-05	NCBP2	KB908962.1	6803	7228	+	426	protein_coding	Nuclear cap-binding protein subunit 2	RRM_1
NBO_10g0026	35957	36370.5	36842.8	32040.1	33032.2	32309.5	36390.1	32460.6	0.164989	1.11844e-10	2.66967e-09	PHO88	KB908918.1	59884	60438	+	555	protein_coding	Inorganic phosphate transport protein PHO88	-
NBO_80g0035	10823.9	10756.4	10917.8	9788.38	9696.97	9505.59	10832.7	9663.65	0.164776	2.48788e-08	4.34983e-07	SYRC	KB908988.1	64499	66277	+	1779	protein_coding	Arginyl-tRNA synthetase%2C cytoplasmic	-
NBO_921g0001	1934.95	1820.79	1847.69	1642.91	1689.54	1666.57	1867.81	1666.34	0.164476	0.00170004	0.0108526	RAD52	KB909828.1	747	1331	+	585	protein_coding	DNA repair and recombination protein RAD52	-
NBO_34g0021	8474.84	8533.78	9152.43	8131.15	7853.06	7372.77	8720.35	7785.66	0.163878	7.41751e-05	0.000665176	NBO_34g0021	KB908942.1	56044	56400	-	357	protein_coding	DNA-directed RNA polymerase I	-
NBO_55g0003	299223	321117	331559	274775	293258	282252	317300	283428	0.162889	4.34228e-06	5.05067e-05	NBO_55g0003	KB908963.1	2235	2438	+	204	protein_coding	hypothetical protein	-
NBO_6g0101	33720	34490.5	34106.4	29926.3	30733.8	30754.1	34105.6	30471.4	0.162627	2.01503e-10	4.49696e-09	GSP2	KB908914.1	394589	395239	-	651	protein_coding	GTP-binding nuclear protein GSP2/CNR2	Ras
NBO_80g0009	3709.44	3727.51	3643.59	3076.04	3430.53	3397.7	3693.51	3301.42	0.162329	0.000504784	0.00369502	PRS6A	KB908988.1	22421	22645	-	225	protein_coding	26S protease regulatory subunit 6A	-
NBO_1020g0003	35205.4	34974.7	35386.3	31757.1	31202.6	31390.3	35188.8	31450	0.162061	1.93318e-11	5.4707e-10	RL13A	KB909927.1	3554	3997	-	444	protein_coding	60S ribosomal protein L13a	-
NBO_62g0002	5178.35	5564.55	5310.02	4853.75	4799.89	4695.82	5350.97	4783.15	0.161585	2.70386e-05	0.000264132	UBC4	KB908970.1	2507	2944	+	438	protein_coding	Ubiquitin-conjugating enzyme E2 4	UQ_con
NBO_378g0013	7167.57	7049.75	7789.32	6858.94	6257.86	6567.5	7335.55	6561.44	0.161345	0.000218333	0.00176272	HSWP12	KB909286.1	16320	16622	+	303	protein_coding	putative spore wall protein 12	-
novel.54	3255.2	3129.48	3165.48	2697.74	2964.55	2882.07	3183.39	2848.12	0.161019	0.000533746	0.00387601	-	KB908923.1	38265	40549	-	2285	-	-	-
NBO_62g0005	2947.26	2775.31	2707.72	2429.82	2536.69	2570.59	2810.1	2512.37	0.161001	0.000824168	0.00567003	KAD6	KB908970.1	5952	6284	+	333	protein_coding	Adenylate kinase isoenzyme 6	-
NBO_29g0035	7529.78	7571.14	7474.9	6892.64	6677.15	6631.13	7525.27	6733.64	0.159984	1.01305e-06	1.3224e-05	NBO_29g0035	KB908937.1	61678	61992	+	315	protein_coding	hypothetical protein	-
NBO_366g0002	54151.4	53737.6	52357.6	47148.2	47672	48648.5	53415.6	47822.9	0.159497	6.13191e-10	1.26557e-08	H90A1	KB909274.1	4685	6733	-	2049	protein_coding	Heat shock protein HSP 90-alpha 1	-
NBO_6g0099	8957.39	8635.97	8968.4	7975.28	7664.38	8145.75	8853.92	7928.47	0.159404	3.46951e-06	4.19551e-05	SYM	KB908914.1	391433	392263	-	831	protein_coding	Methionyl-tRNA synthetase	-
NBO_32g0052	70589	71651.7	71176.7	61845.1	65414.5	63894.5	71139.1	63718	0.158992	2.94925e-09	5.622e-08	NBO_32g0052	KB908940.1	131921	132115	-	195	protein_coding	hypothetical protein	-
NBO_367g0007	20569.4	21068	21061.6	19260	18541.1	18408.2	20899.7	18736.4	0.157586	3.72434e-08	6.34989e-07	UBIQ	KB909275.1	10526	10939	+	414	protein_coding	Ubiquitin	ubiquitin
NBO_332g0002	1942.03	1905.56	1916.12	1754.12	1732.42	1683.66	1921.23	1723.4	0.156375	0.00210986	0.0130735	DNAJ	KB909240.1	1876	2391	-	516	protein_coding	Chaperone protein dnaJ	DnaJ
NBO_65g0012	9834.02	10044.5	10139.2	8500.17	9219.56	9225.46	10005.9	8981.73	0.156286	1.91359e-05	0.000193118	NOG2	KB908973.1	22973	24199	+	1227	protein_coding	Nucleolar GTP-binding protein 2	-
NBO_1114gi001	76242.8	76251.3	80209.8	70564.3	70973	67300.8	77568	69612.7	0.156176	1.94881e-07	2.90733e-06	NBO_1114gi001	KB910021.1	781	1101	-	321	protein_coding	hypothetical protein	-
NBO_975g0003	1682.46	1690.73	1707.12	1515.69	1518.01	1526.97	1693.44	1520.22	0.156012	0.00314119	0.0180388	TF3B	KB909882.1	2122	3351	-	1230	protein_coding	Transcription factor IIIB 90 kDa subunit	-
NBO_481g0006	6431.34	6846.54	6648.16	6174.82	5931.01	5776.48	6642.01	5960.77	0.155875	4.11572e-05	0.000390922	MEI2	KB909389.1	6695	7030	-	336	protein_coding	Meiosis protein mei2	-
NBO_108g0004	35612.5	36281.1	35451	31502.6	32418.5	32439.6	35781.5	32120.3	0.155738	1.51289e-09	2.98769e-08	HSP90	KB909016.1	2518	3917	-	1257	protein_coding	Heat shock protein 90	-
NBO_508g0015	21279.7	21978.4	22065	19014	19683.6	20052.9	21774.3	19583.5	0.153235	2.68139e-07	3.91512e-06	NFYA	KB909416.1	14395	14847	-	453	protein_coding	Nuclear transcription factor Y subunit alpha	CBFB_NFYA
NBO_43g0012	5396.62	5434.5	5477.4	4856.28	4895.18	4920.88	5436.17	4890.78	0.152815	9.74724e-06	0.000104926	ESA1	KB908951.1	57526	58614	-	1089	protein_coding	Histone acetyltransferase ESA1	MOZ_SAS
NBO_1061g0002	22643.6	23337	23618.6	20934.1	21075.9	20650.2	23199.7	20886.7	0.151693	3.31416e-08	5.68585e-07	RS14	KB909968.1	1836	2171	+	336	protein_coding	40S ribosomal protein S14	-
NBO_28g0013	21254.9	22229.2	21592.4	20019.1	19495	19071	21692.2	19528.4	0.151475	3.4822e-07	4.95266e-06	NBO_28g0013	KB908936.1	135455	135838	+	384	protein_coding	hypothetical protein	-
NBO_1190g0001	3946.59	4345.27	4295.55	3749.21	3645.89	3944.68	4195.8	3779.93	0.151155	0.00105007	0.00699364	NBO_1190g0001	KB910097.1	38	670	-	633	protein_coding	hypothetical protein	RRM_1
NBO_6g0087	2577.96	2587.19	2488.55	2139.15	2403.28	2352.18	2551.24	2298.21	0.150927	0.00370808	0.0209008	GGT1	KB908914.1	363504	365191	-	1581	protein_coding	Gamma-glutamyltranspeptidase 1	-
NBO_6g0096	3434.53	3405.85	3387.43	2879.73	3101.77	3234.37	3409.27	3071.96	0.150827	0.00135689	0.00882619	NBO_6g0096	KB908914.1	388861	389949	-	1089	protein_coding	Protein pim1	-
NBO_4g0015	15990.5	16175.8	16213	14621.9	14338.7	14624.9	16126.4	14528.5	0.150574	2.60878e-08	4.53235e-07	RL15	KB908912.1	36519	37133	+	615	protein_coding	60S ribosomal protein L15	-
NBO_1116g0004	733978	752732	790852	704612	689145	659889	759187	684548	0.149309	3.2576e-06	3.97428e-05	NBO_1116g0004	KB910023.1	4917	5315	+	399	protein_coding	hypothetical protein	-
NBO_26g0009	3172.61	3132.96	3201.55	2737.34	2880.69	2963.73	3169.04	2860.59	0.148542	0.000878259	0.00602705	NBO_26g0009	KB908934.1	23597	24328	-	732	protein_coding	UPF0027 protein	-
NBO_11g0055	4337.12	4440.49	4639.56	4114.02	3987.04	4011.15	4472.39	4037.4	0.148285	0.000205594	0.00168968	VATL2	KB908919.1	144558	145019	-	462	protein_coding	Vacuolar ATP synthase 16 kDa proteolipid subunit 2	-
NBO_60g0010	4354.81	4467.2	4523.04	4156.99	3993.71	3902.9	4448.35	4017.87	0.14686	0.000230899	0.00185327	NBO_60g0010	KB908968.1	9948	10241	-	294	protein_coding	synaptobrevin-related protein	-
NBO_1451g0001	4318.24	4395.21	4511.02	3942.14	4056.61	3960.82	4408.15	3986.52	0.145798	0.000145794	0.00123013	NBO_1451g0001	KB910358.1	9	857	+	849	protein_coding	hypothetical protein	-
NBO_32g0029	10340.2	10245.4	10055.9	9172.5	9096.63	9425.83	10213.8	9231.65	0.145645	2.3134e-06	2.87343e-05	MSI1H	KB908940.1	89109	90077	+	969	protein_coding	RNA-binding protein Musashi like protein 1	RRM_1
NBO_32g0048	208262	212585	211708	182824	193976	195247	210852	190682	0.145081	3.73446e-07	5.28407e-06	EF1A	KB908940.1	121022	121945	+	924	protein_coding	Elongation factor 1-alpha	-
novel.114	2202.77	2278.31	2264.76	2051.53	1985.9	2066.35	2248.61	2034.59	0.144421	0.00270001	0.0162533	-	KB908966.1	15670	16248	-	579	-	PF00176:SNF2 family N-terminal domain	SNF2_N
NBO_60g0008	17833.4	17420.6	17481.8	15756.8	15888.1	16075	17578.6	15906.6	0.144167	9.45567e-08	1.50034e-06	NBO_60g0008	KB908968.1	8512	8883	+	372	protein_coding	hypothetical protein	-
NBO_378g0006	5846.14	5739.9	6020.24	5165.48	5327.81	5453.61	5868.76	5315.63	0.14361	0.000107089	0.000933208	ZUO1	KB909286.1	5758	6636	+	879	protein_coding	Zuotin	-
NBO_10g0065	2800.96	2671.96	2842.74	2483.74	2611.02	2445.25	2771.88	2513.34	0.14207	0.00263614	0.0159038	RLP24	KB908918.1	150509	150895	-	387	protein_coding	ribosome biogenesis protein RLP24	-
NBO_403g0003	6463.2	6361.15	6440.09	5803.27	5790.93	5869.54	6421.48	5821.25	0.141666	1.6872e-05	0.000171532	UBC9	KB909311.1	3684	4721	-	933	protein_coding	Sumo-conjugating enzyme ubc9	UQ_con
NBO_384g0004	1703.7	1732.54	1772.78	1565.4	1583.76	1577.3	1736.34	1575.49	0.141101	0.00740931	0.0369834	NBO_384g0004	KB909292.1	13460	14041	-	582	protein_coding	hypothetical protein	-
NBO_12g0021	19676.3	19408.6	20276.5	17765.3	17980.8	18100.5	19787.1	17948.9	0.140977	4.87628e-07	6.6594e-06	SPT7	KB908920.1	384980	385708	+	729	protein_coding	Transcriptional activator SPT7	Bromodomain
NBO_1395g0002	4099.97	4214.06	3969.11	3673.38	3680.2	3781.35	4094.38	3711.64	0.140968	0.000456984	0.00336306	RAD51	KB910302.1	1435	1827	+	393	protein_coding	DNA repair protein RAD51	-
NBO_63g0018	16320.8	16165.3	16036.4	14393.6	14666.5	14974.4	16174.2	14678.2	0.140027	7.22687e-07	9.67696e-06	NBO_63g0018	KB908971.1	30678	32222	-	1545	protein_coding	hypothetical protein	-
NBO_468g0005	10140.8	10244.3	10219.6	8770.62	9398.71	9619.55	10201.6	9262.96	0.139589	0.000112686	0.000975785	HSP90	KB909376.1	10479	10922	+	444	protein_coding	Heat shock protein 90	-
novel.157	9339.66	9341.99	9125.62	8325.77	8609.68	8333.78	9269.09	8423.08	0.137908	1.13816e-05	0.000121566	-	KB909272.1	36050	38095	+	2046	-	-	-
novel.154	4455.1	4279.08	4539.69	4169.62	4013.72	3884.85	4424.62	4022.73	0.137527	0.000937854	0.0063723	-	KB909268.1	15964	16464	-	501	-	-	-
NBO_41g0040	8415.84	8599.97	8440.36	7538.86	7712.03	7895.06	8485.39	7715.31	0.137377	2.24715e-05	0.000222687	RIOK2	KB908949.1	77843	78667	-	825	protein_coding	Serine/threonine-protein kinase RIO2	-
NBO_80g0019	115396	116015	115643	103660	106557	106000	115685	105406	0.134265	6.61344e-09	1.21026e-07	UBC2	KB908988.1	47266	47742	-	477	protein_coding	Ubiquitin-conjugating enzyme E2 2	UQ_con
NBO_73g0014	22766.3	22909.7	22740.1	20064.6	20869.1	21409	22805.3	20780.9	0.134231	5.48101e-06	6.2171e-05	SYTC	KB908981.1	32874	34790	+	1917	protein_coding	Threonyl-tRNA synthetase%2C cytoplasmic	tRNA-synt_2b
NBO_8g0032	2796.24	2855.43	2626.34	2548.62	2429.01	2558.25	2759.34	2511.96	0.13409	0.00540947	0.0284068	DPH1	KB908916.1	455118	456239	-	1122	protein_coding	Diphthamide biosynthesis protein 1	-
NBO_1167g0002	6142.28	6013.94	6386.45	5553.04	5589.86	5764.13	6180.89	5635.68	0.134011	0.000252864	0.00201192	NBO_1167g0002	KB910074.1	1909	3060	-	1152	protein_coding	hypothetical protein	-
NBO_4g0074	4435.04	4754.02	4771.81	4386.99	4252.91	4089.97	4653.62	4243.29	0.133398	0.00171631	0.010931	CEF1	KB908912.1	259852	260576	-	582	protein_coding	Pre-mRNA-splicing factor CEF1	-
NBO_66g0054	7140.43	7081.1	7231.69	6596.92	6619.02	6351.94	7151.07	6522.63	0.132824	7.42409e-05	0.000665176	NBO_66g0054	KB908974.1	147376	147855	+	480	protein_coding	hypothetical protein	-
NBO_16g0023	2949.62	2875.17	2914.87	2662.36	2571.95	2741.52	2913.22	2658.61	0.1319	0.0031104	0.0178995	DNAK	KB908924.1	76874	78868	-	1995	protein_coding	Chaperone protein dnaK	-
NBO_89g0003	10259.9	10655.3	10453.6	9581.12	9422.53	9631.89	10456.3	9545.18	0.131511	1.52543e-05	0.000157418	TAF11	KB908997.1	1225	1632	+	408	protein_coding	Transcription initiation factor TFIID subunit 11	-
NBO_1239g0002	35824.9	36319.4	35937.4	31542.2	33325.7	33937.2	36027.2	32935	0.129557	1.67439e-05	0.000170863	G6PD	KB910146.1	1097	2401	-	1305	protein_coding	Glucose-6-phosphate 1-dehydrogenase	G6PD_C
NBO_1506g0003	5590.11	6154.45	5924.99	5190.76	5512.68	5465	5889.85	5389.48	0.128531	0.00197841	0.0123146	PLCF	KB910413.1	2265	3509	-	1245	protein_coding	1-acyl-sn-glycerol-3-phosphate acyltransferase zeta	Acyltransferase
NBO_28g0081	5944.07	6262.44	6312.47	5621.28	5506.96	5821.11	6172.99	5649.78	0.12827	0.00069485	0.00485334	NBO_28g0081	KB908936.1	278429	278938	+	510	protein_coding	hypothetical protein	-
NBO_28g0065	3589.09	3516.17	3564.06	3171.24	3349.53	3244.82	3556.44	3255.2	0.128077	0.00190676	0.0119773	NBO_28g0065	KB908936.1	259882	260487	+	606	protein_coding	hypothetical protein	-
NBO_508g0006	41746.5	41899	41283.5	37052.3	38058	39285.4	41643	38131.9	0.127103	4.46786e-06	5.15305e-05	YH07	KB909416.1	2955	4109	-	1155	protein_coding	Putative amino acid permease	Aa_trans
NBO_60g0004	4938.84	4995.56	4915.14	4457.77	4601.68	4544.83	4949.85	4534.76	0.126403	0.000458262	0.00336345	NBO_60g0004	KB908968.1	3974	4813	-	840	protein_coding	hypothetical protein	-
NBO_41g0010	8184.59	8583.72	8482.9	7378.78	7984.57	7790.6	8417.07	7717.98	0.125543	0.000650729	0.00458013	NBO_41g0010	KB908949.1	44593	45987	+	1197	protein_coding	hypothetical protein	-
NBO_6g0051	11805.5	11642.4	11563.3	10265.2	10641.3	11190.2	11670.4	10698.9	0.125501	0.000291001	0.00226288	NBO_6g0051	KB908914.1	124889	126190	+	1302	protein_coding	hypothetical protein	-
NBO_1039g0003	7699.68	7542.1	7587.73	6975.21	7136.46	6818.2	7609.84	6976.62	0.125272	0.000147533	0.00123777	NBO_1039g0003	KB909946.1	1000	1611	-	612	protein_coding	hypothetical protein	-
NBO_41g0019	93115.8	94578.8	93219.4	84719.5	86441.8	86391.7	93638	85851	0.125268	6.8531e-08	1.10657e-06	IF4A	KB908949.1	54121	55353	+	1233	protein_coding	ATP-dependent RNA helicase eIF4A	DEAD
NBO_1252g0001	7571.07	7926.47	7812.44	7031.66	7147.9	7211.34	7770	7130.3	0.124219	0.000170678	0.00141118	TCPD	KB910159.1	3218	4396	-	1179	protein_coding	T-complex protein 1 subunit delta	-
NBO_980g0001	21960.5	22807.5	22808.5	20263.4	20565.1	21182.9	22525.5	20670.5	0.124185	2.05231e-05	0.000204858	METK2	KB909887.1	528	1385	+	858	protein_coding	S-adenosylmethionine synthetase isoform type-2	-
NBO_20g0003	55798.5	56320.2	55471.3	50571.3	51364.6	51975	55863.3	51303.6	0.122841	3.22499e-07	4.65927e-06	PYRG	KB908928.1	3342	4967	-	1626	protein_coding	CTP synthase	CTP_synth_N
NBO_1163g0002	4197.89	4210.57	4234.51	3838.51	3864.11	3915.24	4214.33	3872.62	0.122246	0.00108025	0.00716256	SYFB	KB910070.1	1044	2795	+	1752	protein_coding	Phenylalanyl-tRNA synthetase beta chain	-
NBO_27g0024	4068.11	3962.07	3909.92	3605.98	3626.84	3737.66	3980.03	3656.83	0.121871	0.00209671	0.0130214	CHR4	KB908935.1	57243	57839	-	597	protein_coding	Chitin synthase regulatory factor 4	-
NBO_135g0002	10819.2	10752.9	10625.6	9665.37	9914.24	10029.8	10732.6	9869.8	0.120896	6.04247e-05	0.000556597	NBO_135g0002	KB909043.1	2107	2598	-	492	protein_coding	hypothetical protein	-
NBO_386g0023	4321.78	4327.86	4178.1	3884.01	3837.43	4082.37	4275.91	3934.61	0.11961	0.00304835	0.0176534	SYFB	KB909294.1	28268	29410	+	1143	protein_coding	Phenylalanyl-tRNA synthetase beta chain	-
NBO_32g0047	80177.6	80734.8	80595.4	72457.4	74699.9	75142.6	80502.6	74100	0.119604	9.91959e-07	1.30284e-05	EF1A	KB908940.1	120561	120908	+	348	protein_coding	Elongation factor 1-alpha	GTP_EFTU
NBO_33g0020	94950.5	93321.2	92976.2	84262.8	87004	87641.4	93749.3	86302.7	0.119408	2.15577e-06	2.71449e-05	NBO_33g0020	KB908941.1	28440	29264	+	825	protein_coding	hypothetical protein	-
novel.256	24281.2	24224.1	24923.4	22989.8	22504.3	22113.6	24476.3	22535.9	0.119236	1.49331e-05	0.000154685	-	KB910177.1	1	910	-	910	-	PF00271:Helicase conserved C-terminal domain|PF00642:Zinc finger C-x8-C-x5-C-x3-H type (and similar)	Helicase_C
NBO_1104g0002	15975.1	15793.7	16358.2	14968.2	14747.5	14601.2	16042.4	14772.3	0.119158	2.54085e-05	0.000249094	CEF1	KB910011.1	1554	2111	-	558	protein_coding	Pre-mRNA-splicing factor CEF1	-
novel.158	10862.8	11487.9	11436.6	10572.8	10469.8	10081.1	11262.5	10374.5	0.118586	0.00040453	0.00300931	-	KB909274.1	23782	24488	-	707	-	PF00240:Ubiquitin family	ubiquitin
NBO_41g0013	4636.8	4479.98	4655.28	4186.47	4323.42	4187.78	4590.69	4232.56	0.117637	0.00194162	0.0121406	REEP4	KB908949.1	47575	48039	+	465	protein_coding	Receptor expression-enhancing protein 4	TB2_DP1_HVA22
NBO_80g0033	4215.59	4333.66	4485.13	4052.51	3999.43	3969.37	4344.79	4007.1	0.117413	0.00278312	0.0166805	CCD94	KB908988.1	62462	62860	-	399	protein_coding	Coiled-coil domain-containing protein 94	-
NBO_419g0004	18105.9	17824.7	18252.2	16579.9	16890.6	16560.2	18060.9	16676.9	0.115181	1.8649e-05	0.000188899	NBO_419g0004	KB909327.1	10110	10637	+	528	protein_coding	hypothetical protein	-
NBO_11g0003	259412	260549	258647	233637	238688	246711	259536	239679	0.114841	8.23654e-06	9.08004e-05	UGPA1	KB908919.1	42225	43664	-	1440	protein_coding	UTP-glucose-1-phosphate uridylyltransferase	-
NBO_66g0027	45932.6	45472.1	46176.5	41518.5	42461.4	43223.4	45860.4	42401.1	0.113237	8.99219e-06	9.75635e-05	TF2B	KB908974.1	82991	83929	+	939	protein_coding	Transcription initiation factor IIB	TFIIB_Zn_Ribbon
NBO_13g0045	20134.1	19683.8	20995.9	18950.8	18662.1	18621.8	20271.3	18744.9	0.113203	0.000170333	0.00141118	RS13	KB908921.1	211533	215697	+	3435	protein_coding	40S ribosomal protein S13	-
novel.179	6007.78	6058.07	5912.04	5224.46	5733.75	5671.07	5992.63	5543.09	0.112748	0.00502735	0.0267962	-	KB909384.1	6605	8477	-	1873	-	PF01529:DHHC palmitoyltransferase	-
NBO_41gi001	7706.76	7982.21	7969.65	7182.47	7524.3	7192.35	7886.21	7299.71	0.111851	0.00103364	0.00690351	NBO_41gi001	KB908949.1	60845	61465	+	621	protein_coding	transmembrane protein	TB2_DP1_HVA22
NBO_11g0047	12492.2	12737.4	12610.1	11606.5	11645.7	11770.4	12613.2	11674.2	0.111667	6.85012e-05	0.000624704	NBO_11g0047	KB908919.1	132602	132931	-	330	protein_coding	TFC5-like protein	-
NBO_24g0017	48672.2	47976.8	48360.8	44683	45628.9	43916.6	48336.6	44742.8	0.111464	9.45406e-06	0.000102171	NBO_24g0017	KB908932.1	75525	76103	+	579	protein_coding	hypothetical protein	-
NBO_80g0020	37818.8	36963.9	37070.3	33999	34279.6	35301.7	37284.3	34526.8	0.110856	2.36188e-05	0.000232379	NBO_80g0020	KB908988.1	47780	48304	-	525	protein_coding	hypothetical protein	-
NBO_1441g0003	49709.3	51109.8	51120.3	46071.4	46978.3	47661.9	50646.5	46903.9	0.110846	1.66541e-05	0.00017058	DBP2	KB910348.1	1905	3377	-	1473	protein_coding	ATP-dependent RNA helicase DBP2	DEAD
NBO_3g0016	9441.13	9610.23	9454.83	8461.41	8816.47	9141.89	9502.07	8806.59	0.109865	0.00143927	0.00931792	NBO_3g0016	KB908911.1	94329	94919	+	591	protein_coding	hypothetical protein	-
NBO_6g0075	3834.5	3914.46	4083.78	3585.76	3711.65	3677.84	3944.25	3658.41	0.109672	0.00741522	0.0369834	TAF5	KB908914.1	244204	245895	-	1692	protein_coding	Transcription initiation factor TFIID subunit 5	WD40
NBO_1373g0001	14857.8	14695.2	14952.6	13580.6	13636.4	14070.4	14835.2	13762.4	0.108475	0.000142033	0.00120334	BRE1	KB910280.1	610	1584	+	975	protein_coding	E3 ubiquitin-protein ligase BRE1	-
NBO_73g0017	7748.05	7785.96	7820.77	7141.19	7228.9	7301.55	7784.93	7223.88	0.108131	0.000542991	0.0039224	PRS4	KB908981.1	36852	38120	-	699	protein_coding	26S protease regulatory subunit 4	-
NBO_16g0051	6270.88	6299.6	6388.3	5955.76	5827.14	5821.11	6319.6	5868	0.107052	0.00135313	0.00882265	NBO_16g0051	KB908924.1	124575	124946	-	372	protein_coding	hypothetical protein	-
NBO_76g0005	9027	9026.14	8909.22	8351.89	8350.49	8343.27	8987.45	8348.55	0.106204	0.000373301	0.00284301	RS3A	KB908984.1	7381	8088	-	708	protein_coding	40S ribosomal protein S3aE	-
NBO_415g0004	3652.8	3654.35	3721.27	3376.81	3447.69	3425.24	3676.14	3416.58	0.10616	0.00695136	0.0352708	NBO_415g0004	KB909323.1	8276	9196	-	921	protein_coding	hypothetical protein	-
NBO_60g0011	7999.36	8050.72	7995.55	7323.17	7218.41	7800.1	8015.21	7447.23	0.10612	0.00300254	0.0174756	TF3B	KB908968.1	10462	11703	-	1242	protein_coding	Transcription factor IIIB 90 kDa subunit	-
NBO_193g0006	6767.6	6919.69	7260.36	6493.29	6511.34	6467.79	6982.55	6490.81	0.10611	0.00283035	0.0167804	NBO_193g0006	KB909101.1	5281	6129	+	849	protein_coding	hypothetical protein	-
NBO_67g0003	4510.55	4659.96	4624.77	4358.35	4229.08	4231.46	4598.43	4272.97	0.105833	0.00469472	0.0255188	VATL	KB908975.1	3142	3630	-	489	protein_coding	Vacuolar ATP synthase 16 kDa proteolipid subunit	-
NBO_70g0003	10000.4	9958.6	9779.43	9381.44	9239.57	9008	9912.8	9209.67	0.105756	0.000645238	0.00455316	NAT5	KB908978.1	2476	3003	-	528	protein_coding	N-acetyltransferase 5	Acetyltransf_1
NBO_80g0018	4728.82	5060.58	4880	4417.33	4586.43	4633.15	4889.8	4545.63	0.105596	0.0075845	0.0325125	NBO_80g0018	KB908988.1	45548	47191	+	1644	protein_coding	hypothetical protein	-
NBO_32g0028	7683.16	7657.07	7545.19	6836.2	7202.21	7236.98	7628.47	7091.8	0.105357	0.00216803	0.0133736	NBO_32g0028	KB908940.1	88671	88979	+	309	protein_coding	hypothetical protein	-
NBO_10g0040	11516.5	11528.6	12265.2	10796.9	11068.2	11027.8	11770.1	10964.3	0.10294	0.00186685	0.0117805	NBO_10g0040	KB908918.1	74729	75283	+	555	protein_coding	inorganic phosphate transport protein	-
NBO_19g0010	8398.15	8278.32	8417.24	7667.76	7799.7	7905.5	8364.57	7790.99	0.102752	0.00101707	0.00682604	NBO_19g0010	KB908927.1	123867	124736	-	870	protein_coding	hypothetical protein	-
NBO_7g0021	65447.3	67183.4	66121.9	60714.4	62196.5	62386.5	66250.8	61765.8	0.101159	4.01322e-05	0.00038251	NBO_7g0021	KB908915.1	55891	56652	+	762	protein_coding	hypothetical protein	-
NBO_12g0018	41616.7	40997.9	42372	39948	39418.7	37164.9	41662.2	38843.9	0.101066	0.000992558	0.00671077	NBO_12g0018	KB908920.1	383571	383990	+	420	protein_coding	hypothetical protein	-
NBO_13g0063	8046.55	8424.63	8358.06	7517.79	7778.73	7865.62	8276.41	7720.72	0.100687	0.00298452	0.0174309	NUBP2	KB908921.1	249311	250024	-	714	protein_coding	Nucleotide-binding protein 2	-
NBO_6g0035	16578	16938.7	16990.8	15502.3	15583.2	16028.5	16835.8	15704.7	0.100537	0.000357562	0.00274164	DCR1A	KB908914.1	91281	92537	+	1257	protein_coding	DNA cross-link repair 1A protein	-
NBO_11g0041	14378.8	14130.9	13672.7	12596.5	13301.9	13456.9	14060.8	13118.4	0.0999838	0.00291253	0.0171197	NBO_11g0041	KB908919.1	112108	113163	-	1056	protein_coding	hypothetical protein	-
NBO_57g0003	10087.7	10128.1	10471.2	9704.13	9677.91	9267.24	10229	9549.76	0.0993766	0.00224281	0.013773	NBO_57g0003	KB908965.1	22316	22666	-	351	protein_coding	hypothetical protein	-
NBO_16g0037	16599.3	16605.4	16529.3	14974.9	15594.6	15896.5	16578	15488.7	0.0981966	0.00103201	0.00690351	UAP1L	KB908924.1	103908	104990	-	1083	protein_coding	UDP-N-acetylhexosamine pyrophosphorylase-like protein 1	-
NBO_19g0012	5085.14	5328.82	5130.62	4854.59	4777.97	4889.54	5181.53	4840.7	0.0979305	0.007349	0.0368793	TOP3A	KB908927.1	125856	128174	-	2319	protein_coding	DNA topoisomerase 3-alpha	Topoisom_bac
NBO_71g0001	40715.3	40509.1	40688	36066.5	39238.6	38822.9	40637.4	38042.7	0.0952928	0.00279814	0.016734	SYIC	KB908979.1	5821	7922	+	1830	protein_coding	Isoleucyl-tRNA synthetase%2C cytoplasmic	-
NBO_19g0011	10776.7	11259.2	10637.6	9977.95	10130.6	10499.8	10891.2	10202.8	0.0940435	0.00519623	0.0274301	NBO_19g0011	KB908927.1	125135	125788	+	654	protein_coding	hypothetical protein	-
NBO_77g0003	15366.3	15135.3	15132.9	13950.4	13988	14827.2	15211.5	14255.2	0.0937182	0.0028114	0.0167403	NBO_77g0003	KB908985.1	3356	5755	-	2400	protein_coding	hypothetical protein	-
NBO_518g0001	14111	14114.6	14002.8	13061.6	13264.7	13253.7	14076.1	13193.3	0.0934352	0.000601821	0.00430208	DDX54	KB909426.1	21	1340	+	1320	protein_coding	ATP-dependent RNA helicase DDX54	DEAD
NBO_63g0008	21348.1	21355.9	20996.9	19597	19897.1	20211.5	21233.6	19901.9	0.0934059	0.000448217	0.00330741	ABCB7	KB908971.1	11084	12580	-	1497	protein_coding	ATP-binding cassette sub-family B member 7%2C mitochondrial	ABC_tran
NBO_7g0023	23865.9	24724.6	24388.9	21776.6	22884.5	23761.1	24326.5	22807.4	0.0931803	0.00483497	0.0260746	ABCG1	KB908915.1	61166	62413	+	1248	protein_coding	ATP-binding cassette sub-family G member 1	ABC_tran
NBO_24g0036	15686.1	15682.2	15529.6	15131.6	14872.3	14041.9	15632.6	14681.9	0.0903087	0.00502542	0.0267962	NBO_24g0036	KB908932.1	171104	171601	+	498	protein_coding	hypothetical protein	-
NBO_48g0003	19106.4	19794.1	19616.2	17751.9	18541.1	18704.5	19505.6	18332.5	0.0896902	0.00281024	0.0167403	DNAJ	KB908956.1	3240	4580	+	1341	protein_coding	Chaperone protein dnaJ	DnaJ
NBO_13g0059	28121.6	29375.3	28514.3	26055.7	27195.6	27587.1	28670.4	26946.1	0.0895591	0.0028541	0.0168484	FIMB	KB908921.1	242481	243914	-	1434	protein_coding	Fimbrin	CH
NBO_1174g0002	33834.5	34957.3	34577.1	32462.2	32841.6	31947.7	34456.3	32417.2	0.0880374	0.000694452	0.00485334	UNC89	KB910081.1	945	1922	-	978	protein_coding	Muscle M-line assembly protein unc-89	-
NBO_29g0039	12297.5	12141.7	12119.1	11401.8	11600	11394.4	12186.1	11465.4	0.0878988	0.00188147	0.0118455	NBO_29g0039	KB908937.1	67468	68399	+	828	protein_coding	Ubiquitin-conjugating enzyme E2	UQ_con
NBO_1289g0001	53684.2	53632	52887.5	50215.8	50995.8	50329.3	53401.2	50513.6	0.0801615	0.000628057	0.00446636	PRP5	KB910196.1	634	1956	+	1323	protein_coding	Pre-mRNA-processing ATP-dependent RNA helicase prp5	-
NBO_555g0004	123768	125911	124138	115920	118343	120067	124606	118110	0.0772509	0.00136139	0.00883458	NBO_555g0004	KB909462.1	6625	7383	+	759	protein_coding	hypothetical protein	-
NBO_251gi001	155048	155787	152224	142368	146252	148497	154353	145706	0.073309	0.0076168	0.0144908	NBO_251gi001	KB909159.1	1	618	-	618	protein_coding	ADP/ATP carrier protein 1	-
NBO_576g0002	47618.6	47016.5	46563.9	44194.3	45238.2	45415.1	47066.4	44949.2	0.0663809	0.00742362	0.0369834	RMD1	KB909483.1	2010	2963	+	954	protein_coding	Sporulation protein RMD1	-
NBO_11g0064	110534	110362	108210	103817	105472	105339	109702	104876	0.0648805	0.00505592	0.0268963	GNL3	KB908919.1	149361	150326	-	966	protein_coding	Guanine nucleotide-binding protein-like 3	-

## Sheet: SPvsMS_down
gene_id	SP1	SP2	SP3	MS1	MS2	MS3	SP	MS	log2FoldChange	pvalue	padj	gene_name	gene_chr	gene_start	gene_end	gene_strand	gene_length	gene_biotype	gene_description	tf_family
NBO_28g0046	40.1148	27.8692	25.8935	317.63	303.03	319.069	31.2925	313.243	-3.33961	4.78429e-59	8.94173e-56	NBO_28g0046	KB908936.1	210361	210789	-	429	protein_coding	hypothetical protein	-
NBO_2g0026	1030.01	868.59	974.706	2019.52	1930.63	1944.8	957.767	1964.98	-1.0366	6.51492e-59	8.94173e-56	PHR	KB908910.1	175986	177302	+	1317	protein_coding	deoxyribodipyrimidine photo-lyase	-
NBO_29gi002	2014	1942.72	1953.11	3195.67	3040.79	3192.59	1969.94	3143.02	-0.674559	1.07968e-47	9.87908e-45	NBO_29gi002	KB908937.1	36258	37643	+	1386	protein_coding	alpha%2Calpha trehalose-phosphate synthase	-
NBO_66g0010	283.163	312.367	307.948	758.267	649.895	711.258	301.159	706.473	-1.22978	2.52381e-35	1.38557e-32	RL19	KB908974.1	41833	42297	+	465	protein_coding	60S ribosomal protein L19	-
NBO_568g0004	3112.43	3043.55	3256.11	4468.72	4510.2	4337.82	3137.36	4438.91	-0.499634	2.90634e-33	1.32965e-30	TPS1	KB909475.1	4665	6035	+	1371	protein_coding	Alpha%2Calpha-trehalose-phosphate synthase	-
NBO_72g0012	167.538	141.668	147.963	400.196	469.792	449.165	152.39	439.718	-1.52959	1.92503e-32	7.54886e-30	6PGD	KB908980.1	45566	46939	+	1374	protein_coding	6-phosphogluconate dehydrogenase%2C decarboxylating	NAD_binding_2
NBO_16g0043	19743.5	20093.7	20833.2	26965.7	26849.6	25213.1	20223.5	26342.8	-0.381207	5.37158e-31	1.84312e-28	NBO_16g0043	KB908924.1	110172	110465	+	294	protein_coding	hypothetical protein	-
NBO_80g0025	641.836	621.251	631.617	1069.16	1090.15	1173.72	631.568	1111.01	-0.814397	1.10403e-28	3.36728e-26	NBO_80g0025	KB908988.1	52139	53827	-	1689	protein_coding	hypothetical protein	-
NBO_38g0025	2789.16	2884.46	2930.59	3857.89	4079.48	4219.12	2868.07	4052.16	-0.497546	3.13473e-28	7.82256e-26	eTIF2C2	KB908946.1	60422	62005	-	1584	protein_coding	eukaryotic translation initiation factor 2C 2	Piwi
NBO_33g0018	6190.65	6286.83	6215.37	7905.35	8185.63	8568.33	6230.95	8219.77	-0.399424	5.94193e-28	1.35922e-25	GRP78	KB908941.1	20376	22448	-	2073	protein_coding	78 kDa glucose-regulated protein	HSP70
NBO_6g0097	240.689	209.019	221.944	518.991	506.957	487.15	223.884	504.366	-1.17285	1.98079e-26	4.18251e-24	NBO_6g0097	KB908914.1	390218	390790	-	573	protein_coding	hypothetical protein	-
NBO_941g0003	1645.89	1611.77	1594.3	2241.94	2408.04	2427.2	1617.32	2359.06	-0.544536	3.13922e-25	5.74477e-23	RL5B	KB909848.1	2041	2895	-	855	protein_coding	60S ribosomal protein L5-B	-
NBO_375g0004	4571.9	4916.59	5173.15	6666.01	6570.42	6475.39	4887.22	6570.61	-0.425995	1.35736e-23	2.19173e-21	NBO_375g0004	KB909283.1	2406	2726	-	321	protein_coding	hypothetical protein	-
NBO_360g0002	3039.28	3261.86	3044.34	4080.32	4381.55	4262.8	3115.16	4241.56	-0.445458	1.52105e-23	2.31959e-21	ACSA	KB909268.1	4415	6310	-	1896	protein_coding	Acetyl-coenzyme A synthetase	AMP-binding
NBO_85g0009	3395.6	3279.28	3343.96	4293.47	4404.42	4334.97	3339.61	4344.29	-0.379298	2.03215e-22	2.65631e-20	RL3	KB908993.1	22115	25087	-	1992	protein_coding	60S ribosomal protein L3	-
NBO_3g0051	841.23	906.911	909.972	1337.08	1364.59	1312.36	886.038	1338.01	-0.593397	4.50944e-20	4.76093e-18	MCES	KB908911.1	158499	159929	+	1167	protein_coding	mRNA cap guanine-N7 methyltransferase	Ribosomal_S12
NBO_36g0007	5079.24	4973.49	4932.72	6146.17	6266.44	6140.18	4995.15	6184.26	-0.308365	4.38112e-19	4.14696e-17	NBO_36g0007	KB908944.1	138681	139397	-	717	protein_coding	hypothetical protein	-
NBO_27gi004	1881.85	1775.5	1879.13	2675	2602.44	2411.06	1845.5	2562.83	-0.473697	5.74677e-19	5.25829e-17	NBO_27gi004	KB908935.1	110282	110692	-	411	protein_coding	60S ACIDIC ribosomal protein P2	-
NBO_80g0034	1549.14	1437.59	1566.56	2164.43	2051.65	2152.77	1517.76	2122.95	-0.483348	8.28596e-19	7.1078e-17	Z856	KB908988.1	62912	63757	-	846	protein_coding	Zinc finger C2H2 protein	-
NBO_4g0031	1245.92	1134.51	1180	1623.53	1779.11	1768.17	1186.81	1723.61	-0.537956	2.6047e-18	2.10291e-16	EF2	KB908912.1	64191	66710	+	2520	protein_coding	elongation factor 2	GTP_EFTU
NBO_16g0057	539.19	598.027	602.024	920.03	951.02	912.575	579.747	927.875	-0.676545	3.16911e-18	2.48549e-16	RL13	KB908924.1	141892	142380	-	489	protein_coding	60S ribosomal protein L13	-
NBO_11g0008	6543.43	6696.74	6821.09	8035.94	8273.3	8619.61	6687.09	8309.62	-0.31279	3.52582e-18	2.61577e-16	RL3	KB908919.1	50621	51775	+	1155	protein_coding	60S ribosomal protein L3	-
NBO_386g0017	639.477	636.347	590.002	948.676	1016.77	967.652	621.942	977.7	-0.654401	4.79103e-18	3.37215e-16	RL13	KB909294.1	20820	21308	+	489	protein_coding	60S ribosomal protein L13	-
NBO_1084g0001	5166.55	4990.91	4979.88	6168.08	6193.07	6521.92	5045.78	6294.35	-0.319144	1.06907e-17	6.82465e-16	GRP78	KB909991.1	258	2330	+	2073	protein_coding	78 kDa glucose-regulated protein	HSP70
NBO_1078g0004	566.326	580.609	617.745	882.117	978.655	946.761	588.227	935.844	-0.666946	2.58803e-17	1.49393e-15	Z856	KB909985.1	2187	3032	-	846	protein_coding	Zinc finger C2H2 protein	-
NBO_66g0017	217.092	239.211	233.966	442.322	451.687	433.022	230.09	442.344	-0.941926	3.30161e-17	1.84958e-15	RS18	KB908974.1	48920	49267	+	348	protein_coding	40S ribosomal protein S18	-
NBO_49g0003	886.065	873.235	947.888	1326.12	1336	1275.33	902.396	1312.48	-0.538585	1.39383e-16	7.5021e-15	ALDOB	KB908957.1	2483	3496	+	1014	protein_coding	Fructose-bisphosphate aldolase B	-
novel.89	134.502	88.2525	115.596	273.819	305.889	257.344	112.784	279.017	-1.30601	8.04779e-16	4.09096e-14	-	KB908936.1	243813	245275	+	1463	-	-	-
NBO_8g0038	226.53	297.272	248.763	470.125	498.38	480.503	257.522	483.003	-0.908074	1.90752e-15	9.02784e-14	NDK	KB908916.1	460567	460971	-	405	protein_coding	Nucleoside diphosphate kinase	NDK
NBO_582gi001	4091.71	4059.61	4183.65	4904.3	5217.27	5141.19	4111.66	5087.59	-0.306463	3.89911e-15	1.7263e-13	NBO_582gi001	KB909489.1	4937	6032	+	1096	protein_coding	alpha%2Calpha trehalose-phosphate synthase	-
NBO_28g0043	121.524	124.25	107.273	246.858	271.584	282.984	117.683	267.142	-1.18632	4.61477e-15	2.01072e-13	ACT	KB908936.1	201389	202516	-	1128	protein_coding	Actin	Actin
NBO_29g0030	9.43877	3.48365	3.69907	74.1416	61.9402	60.775	5.5405	65.6189	-3.60084	3.79391e-14	1.4668e-12	NBO_29g0030	KB908937.1	48066	48974	-	909	protein_coding	hypothetical protein	-
NBO_6g0054	4123.56	4166.45	4306.65	5081.23	5110.54	5088.01	4198.89	5093.26	-0.277822	4.44717e-14	1.62766e-12	RS24A	KB908914.1	127172	127567	+	396	protein_coding	40S ribosomal protein S24-A	Ribosomal_S24e
NBO_1291g0001	2196.87	2151.74	2292.5	2764.3	2762.53	2910.55	2213.7	2812.46	-0.344074	5.57034e-13	1.79889e-11	PHR	KB910198.1	1465	2793	+	1329	protein_coding	Deoxyribodipyrimidine photo-lyase	-
NBO_29g0027	17995	17758.5	17514.2	19877.5	21185.4	21184.8	17755.9	20749.3	-0.224743	9.29386e-13	2.93237e-11	TPP	KB908937.1	42880	45011	-	2046	protein_coding	trehalose-phosphatase	-
NBO_943g0004	24.7768	29.0304	27.7431	91.8345	108.634	103.507	27.1834	101.325	-1.89517	2.54257e-12	7.84198e-11	PTP1	KB909850.1	6086	7315	-	1230	protein_coding	Polar tube protein 1	-
novel.18	335.076	376.234	311.647	542.582	559.367	560.27	340.986	554.073	-0.703698	2.61142e-12	7.96484e-11	-	KB908912.1	247509	248727	-	1219	-	PF00702:haloacid dehalogenase-like hydrolase	Hydrolase
novel.214	115.625	132.379	147.963	251.913	288.737	272.538	131.989	271.063	-1.03098	5.40788e-12	1.56259e-10	-	KB909588.1	30	460	-	431	-	-	-
NBO_33g0014	1334.41	1233.21	1356.64	1714.53	1724.8	1688.41	1308.08	1709.24	-0.384687	2.39394e-11	6.63773e-10	RBP2	KB908941.1	16095	16790	-	696	protein_coding	E3 SUMO-protein ligase RanBP2	-
NBO_588g0005	766.9	719.955	721.319	1025.35	1042.5	993.292	736.058	1020.38	-0.472218	2.68299e-11	7.2919e-10	NBO_588g0005	KB909495.1	4491	5678	+	1188	protein_coding	importin	-
NBO_54g0011	901.403	890.653	851.712	1224.18	1184.49	1168.02	881.256	1192.23	-0.437836	2.73395e-11	7.35753e-10	RPIA	KB908962.1	30830	31174	+	345	protein_coding	Ribose-5-phosphate isomerase A	Rib_5-P_isom_A
NBO_16g0058	2104.85	2302.69	2183.38	2727.23	2728.23	2757.67	2196.97	2737.71	-0.317502	2.87859e-11	7.61092e-10	RS16	KB908924.1	142841	143281	+	441	protein_coding	40S ribosomal protein S16	-
NBO_1315g0002	205.293	234.566	220.095	363.126	393.558	383.642	219.985	380.109	-0.788057	3.0648e-11	8.01225e-10	RS18	KB910222.1	2968	3315	+	348	protein_coding	40S ribosomal protein S18	-
NBO_792g0001	1363.9	1269.21	1436.17	2016.15	1893.46	1680.81	1356.43	1863.47	-0.457485	3.1181e-11	8.0747e-10	NBO_792g0001	KB909699.1	305	592	-	288	protein_coding	Ribosomal protein L36e	-
NBO_1100g0002	17872.3	17606.4	17875.8	20084	19935.2	19931.4	17784.8	19983.5	-0.168129	6.87817e-11	1.68577e-09	NBO_1100g0002	KB910007.1	4180	5247	-	1068	protein_coding	hypothetical protein	-
NBO_3g0006	1860.62	1984.52	1951.26	2402.86	2433.77	2384.47	1932.13	2407.04	-0.316611	7.23946e-11	1.75861e-09	CTK1	KB908911.1	64244	67315	-	2403	protein_coding	CTD kinase subunit alpha	Pkinase
NBO_554g0006	4044.51	4115.35	4210.47	4873.13	4937.11	4809.77	4123.45	4873.34	-0.240446	1.15416e-10	2.73117e-09	RSSA	KB909461.1	5452	6234	+	783	protein_coding	40S ribosomal protein SA	-
NBO_468g0002	3064.06	2988.97	3267.21	3856.21	3714.5	3794.64	3106.75	3788.45	-0.285051	1.21426e-10	2.84884e-09	NBO_468g0002	KB909376.1	4968	5162	+	195	protein_coding	hypothetical protein	-
NBO_13g0061	2047.03	1954.33	1928.14	2363.26	2499.52	2555.4	1976.5	2472.73	-0.323445	1.9119e-10	4.33732e-09	RL4A	KB908921.1	247315	248319	-	1005	protein_coding	60S ribosomal protein L4-1	-
NBO_2g0031	1107.88	1135.67	1167.06	1532.54	1433.2	1465.25	1136.87	1477	-0.377107	3.9411e-10	8.51837e-09	RL8A	KB908910.1	183515	184126	-	612	protein_coding	60S ribosomal protein L8-A	-
NBO_1053g0002	9.43877	18.5795	8.32292	54.7637	68.6107	67.4223	12.1137	63.5989	-2.41132	4.1542e-10	8.90882e-09	NUP98	KB909960.1	1839	2777	+	939	protein_coding	Nuclear pore complex protein Nup98-Nup96	-
NBO_53g0017	11.7985	15.0958	25.8935	69.929	82.9045	74.0696	17.5959	75.6344	-2.07221	7.17769e-10	1.45946e-08	G6PI	KB908961.1	47999	49510	-	1512	protein_coding	glucose-6-phosphate isomerase	-
NBO_59gi001	1431.15	1367.91	1544.36	1830.79	1830.57	1879.28	1447.81	1846.88	-0.348962	1.40534e-09	2.79541e-08	NBO_59gi001	KB908967.1	10100	10546	-	447	protein_coding	ribosomal protein S15	-
NBO_10g0092	1080.74	1061.35	1151.34	1517.38	1443.68	1357.94	1097.81	1439.67	-0.390138	1.76056e-09	3.42746e-08	RL27A	KB908918.1	194713	195036	+	324	protein_coding	60S ribosomal protein L27a	-
NBO_260g0001	11956.6	12010.5	12366.9	13418.8	13943.2	13677.2	12111.3	13679.7	-0.17525	4.94023e-09	9.21999e-08	NBO_260g0001	KB909168.1	983	1846	+	864	protein_coding	Guanine nucleotide-binding protein	-
NBO_53g0010	732.685	768.726	762.934	1057.36	992.949	971.451	754.781	1007.25	-0.416544	6.38566e-09	1.17642e-07	RL10A	KB908961.1	36244	36615	+	372	protein_coding	60S ribosomal protein L10A	-
NBO_64g0046	1349.74	1353.98	1300.22	1572.14	1882.03	1766.27	1334.65	1740.15	-0.382469	7.17527e-09	1.30438e-07	UBE3A	KB908972.1	66315	67532	+	1218	protein_coding	Ubiquitin-protein ligase E3A	HECT
NBO_1465g0002	4811.41	4915.43	4756.08	5654.14	5835.72	5367.19	4827.64	5619.02	-0.219343	2.91414e-08	5.03101e-07	ORC1	KB910372.1	635	1621	-	987	protein_coding	Origin recognition complex subunit 1	AAA
NBO_778gi001	2647.58	2611.58	2589.35	3014.53	3097.96	3136.56	2616.17	3083.02	-0.236948	4.20514e-08	7.08166e-07	NBO_778gi001	KB909685.1	197	1150	+	954	protein_coding	transmembrane protein	TBC
NBO_26g0002	834.151	760.597	798.075	1014.39	1017.72	1149.03	797.608	1060.38	-0.410381	4.27277e-08	7.15168e-07	UBA1	KB908934.1	2281	5502	+	3222	protein_coding	Ubiquitin-activating enzyme E1 1	-
NBO_588g0004	421.205	461.003	445.738	586.393	625.119	677.072	442.649	629.528	-0.506703	4.67914e-08	7.78438e-07	IPO7	KB909495.1	3224	4489	+	1266	protein_coding	importin-7	-
novel.64	1013.49	859.301	1032.04	1339.6	1275.97	1226.9	968.277	1280.82	-0.402265	4.77956e-08	7.90356e-07	-	KB908926.1	22669	25761	+	3093	-	-	-
NBO_30g0008	2803.31	2563.97	2925.97	3727.3	3444.83	3164.1	2764.42	3445.41	-0.317275	7.52394e-08	1.20779e-06	NBO_30g0008	KB908938.1	38042	38317	-	276	protein_coding	Target SNARE coiled-coil region	-
NBO_1208gi001	250.127	304.239	273.731	394.299	421.193	447.266	276.033	420.919	-0.607853	1.03617e-07	1.62531e-06	NBO_1208gi001	KB910115.1	1658	2379	+	722	protein_coding	40S ribosomal protein S2	-
NBO_38gi003	42.4745	54.5772	42.5393	134.803	104.822	98.7594	46.5303	112.795	-1.28416	1.10246e-07	1.71946e-06	NBO_38gi003	KB908946.1	64169	64666	-	498	protein_coding	hypothetical protein	-
NBO_514g0008	738.584	711.826	741.664	885.487	980.561	1095.85	730.691	987.299	-0.432608	1.463e-07	2.21874e-06	RLA0	KB909422.1	11543	12334	+	792	protein_coding	60S acidic ribosomal protein P0	-
NBO_1218g0002	1185.75	1254.11	1180	1513.16	1449.4	1509.88	1206.62	1490.81	-0.306118	2.22303e-07	3.28077e-06	Z561	KB910125.1	1710	2804	-	1095	protein_coding	Zinc finger C2H2 protein	-
novel.216	9216.96	9194.52	9445.59	10878.6	10485	10106.7	9285.69	10490.1	-0.175914	2.54605e-07	3.73739e-06	-	KB909599.1	6	2581	-	2576	-	-	-
NBO_6g0039	482.557	431.973	422.619	641.157	625.119	585.909	445.716	617.395	-0.472937	2.97884e-07	4.32641e-06	PCY1B	KB908914.1	94049	94903	+	855	protein_coding	Choline-phosphate cytidylyltransferase B	CTP_transf_2
NBO_2g0013	241.868	236.888	269.108	364.811	370.688	395.038	249.288	376.845	-0.592067	3.36821e-07	4.82605e-06	RL11	KB908910.1	157518	158042	-	525	protein_coding	60S ribosomal protein L11	-
NBO_1221g0001	1923.15	1830.08	1986.4	2246.15	2301.32	2318.95	1913.21	2288.81	-0.257153	3.37559e-07	4.82605e-06	R10A1	KB910128.1	872	1525	+	654	protein_coding	60S ribosomal protein L10a-1	-
NBO_108g0005	584.024	556.223	661.209	839.149	760.435	841.354	600.485	813.646	-0.435164	3.95227e-07	5.56358e-06	FANCJ	KB909016.1	4247	4873	-	627	protein_coding	Fanconi anemia group J protein	-
NBO_69g0008	2937.82	3035.42	3289.4	3857.05	3779.3	3469.87	3087.55	3702.08	-0.260874	4.20508e-07	5.85937e-06	R23A2	KB908977.1	7497	7952	-	456	protein_coding	60S ribosomal protein L23a 2	-
NBO_366g0005	8269.54	8027.49	8415.39	9212.1	9259.58	9146.64	8237.48	9206.11	-0.159988	4.30985e-07	5.97502e-06	NBO_366g0005	KB909274.1	11802	12086	+	285	protein_coding	hypothetical protein	-
NBO_1167g0001	4740.62	5098.9	5328.52	5741.76	6057.75	5860.04	5056.01	5886.52	-0.21828	4.69502e-07	6.44392e-06	RS8B	KB910074.1	1026	1538	-	513	protein_coding	40S ribosomal protein S8-B	-
NBO_11g0048	15212.9	14668.5	14908.2	16675.1	16893.5	16121.5	14929.9	16563.4	-0.149859	5.25005e-07	7.13435e-06	ORC1	KB908919.1	133135	134121	-	987	protein_coding	Origin recognition complex subunit 1	AAA
NBO_1209g0001	668.973	703.698	623.294	882.959	874.786	838.506	665.321	865.417	-0.382082	7.70891e-07	1.02723e-05	RS2	KB910116.1	44	637	+	594	protein_coding	40S ribosomal protein S2	-
NBO_18g0032	1432.33	1403.91	1489.8	1797.09	1738.14	1696.95	1442.02	1744.06	-0.273632	8.44467e-07	1.11984e-05	RS17	KB908926.1	227867	228229	+	363	protein_coding	40S ribosomal protein S17	-
NBO_591g0001	17.6977	30.1916	16.6458	61.5039	64.799	69.3215	21.5117	65.2081	-1.61152	1.01649e-06	1.3224e-05	TKT1	KB909498.1	115	1079	-	888	protein_coding	Transketolase 1	-
NBO_98g0001	189.955	160.248	166.458	274.661	278.254	262.092	172.221	271.669	-0.659628	1.39483e-06	1.78917e-05	RL17	KB909006.1	534	1049	-	516	protein_coding	60S ribosomal protein L17	-
NBO_4g0034	9700.7	10013.2	9637.94	10650.3	11081.6	10861.6	9783.94	10864.5	-0.151228	1.4648e-06	1.86152e-05	NBO_4g0034	KB908912.1	68586	69947	+	1362	protein_coding	folate transporter	-
NBO_411g0001	12.9783	10.451	24.044	74.9842	52.4109	44.6317	15.8244	57.3422	-1.83198	2.26692e-06	2.8285e-05	NBO_411g0001	KB909319.1	3421	5082	-	1662	protein_coding	hypothetical protein	SAP
NBO_6gi002	186.416	153.281	153.512	252.756	300.172	242.151	164.403	265.026	-0.691343	2.81592e-06	3.46623e-05	NBO_6gi002	KB908914.1	60466	60744	-	279	protein_coding	60S ribosomal protein L37A	-
novel.240	1168.05	1279.66	1273.41	1527.49	1574.23	1445.31	1240.37	1515.68	-0.288273	3.18027e-06	3.89725e-05	-	KB909939.1	16	1311	-	1296	-	-	-
NBO_18g0035	868.367	909.233	860.959	1098.64	1099.68	1069.26	879.52	1089.19	-0.309401	3.32499e-06	4.03854e-05	RL8A	KB908926.1	230003	230614	+	612	protein_coding	60S ribosomal protein L8-A	-
novel.222	1575.09	1564.16	1547.14	1852.7	1791.5	1918.21	1562.13	1854.14	-0.247589	3.65229e-06	4.39716e-05	-	KB909659.1	42	1807	-	1766	-	-	-
NBO_86g0002	540.37	519.064	560.41	697.605	704.212	707.459	539.948	703.092	-0.379183	3.69259e-06	4.42627e-05	NBO_86g0002	KB908994.1	1070	2230	+	1161	protein_coding	hypothetical protein	-
NBO_1288g0002	5106.37	5181.35	5138.94	5719.02	5813.8	5683.42	5142.22	5738.74	-0.158304	3.95482e-06	4.69956e-05	RL11	KB910195.1	964	1488	-	525	protein_coding	60S ribosomal protein L11	-
NBO_64g0036	1524.36	1509.58	1541.59	1784.45	1872.5	1772.92	1525.18	1809.96	-0.246378	4.29111e-06	5.01238e-05	RL27	KB908972.1	53914	54291	-	378	protein_coding	60S ribosomal protein L27	-
NBO_71g0004	11.7985	16.257	2.77431	42.1259	38.117	51.2789	10.2766	43.8406	-2.13727	4.45341e-06	5.15305e-05	SPN1	KB908979.1	29547	29972	-	426	protein_coding	Septin 1	GTP_CDC
NBO_54g0015	3044	3064.45	2966.66	3419.78	3406.71	3526.85	3025.04	3451.11	-0.190589	4.51099e-06	5.18104e-05	K6PF	KB908962.1	35264	38383	-	3120	protein_coding	6-phosphofructokinase	PFK
novel.165	743.303	672.345	753.686	888.857	905.28	979.997	723.111	924.711	-0.35282	4.66346e-06	5.33384e-05	-	KB909313.1	5134	7411	-	2278	-	PF01498:Transposase|PF13358:DDE superfamily endonuclease	Transposase_5
NBO_655gi001	2351.43	2419.98	2547.74	2728.08	2924.53	2890.61	2439.72	2847.74	-0.221377	5.7413e-06	6.48554e-05	NBO_655gi001	KB909562.1	147	716	+	570	protein_coding	alpha%2Calpha trehalose-phosphate synthase	-
NBO_41g0036	1268.33	1239.02	1364.03	1593.2	1557.08	1521.28	1290.46	1557.19	-0.269411	6.02193e-06	6.74702e-05	RS3	KB908949.1	73308	73952	-	645	protein_coding	40S ribosomal protein S3	-
NBO_444g0015	3933.61	4017.81	3959.86	4434.18	4383.46	4664.48	3970.43	4494.04	-0.178636	6.38836e-06	7.12847e-05	YOX7	KB909352.1	23672	25819	+	2148	protein_coding	Putative E3 ubiquitin-protein ligase	-
NBO_3g0029	3528.92	3554.49	3568.68	3880.64	4051.84	4237.16	3550.7	4056.55	-0.191577	6.63423e-06	7.37285e-05	PRS6B	KB908911.1	132917	134053	-	1137	protein_coding	26S protease regulatory subunit 6B	AAA
NBO_66g0043	501.435	539.966	480.88	675.7	680.389	631.491	507.427	662.527	-0.387109	8.80892e-06	9.6193e-05	RL5B	KB908974.1	122398	123252	-	855	protein_coding	60S ribosomal protein L5-B	-
NBO_1303g0001	258.386	258.951	242.289	378.291	369.735	337.112	253.209	361.713	-0.517194	8.83083e-06	9.6193e-05	NBO_1303g0001	KB910210.1	120	449	+	330	protein_coding	60S ribosomal protein L22	-
NBO_42g0003	126.244	120.767	107.273	175.244	206.785	199.418	118.094	193.816	-0.717659	1.30395e-05	0.000136097	AKR1	KB908950.1	17435	17908	+	474	protein_coding	Palmitoyltransferase AKR1	-
NBO_53g0009	199.394	195.084	222.869	328.582	280.16	303.875	205.783	304.206	-0.561571	1.63437e-05	0.000168028	RL10A	KB908961.1	35963	36172	+	210	protein_coding	60S ribosomal protein L10A	-
NBO_72g0004	2416.33	2536.1	2444.16	2890.68	2790.17	2773.81	2465.53	2818.22	-0.193443	2.022e-05	0.000202569	RS9	KB908980.1	37049	37612	-	564	protein_coding	40S ribosomal protein S9	-
NBO_22g0001	7659.56	7442.24	7660.78	8709.96	8428.63	8103.02	7587.53	8413.87	-0.149237	2.32347e-05	0.000229422	NBO_22g0001	KB908930.1	102557	102961	+	405	protein_coding	hypothetical protein	-
NBO_7g0009	80.2295	71.9955	77.6806	124.693	134.363	146.24	76.6352	135.098	-0.816192	3.15634e-05	0.000306153	DPH3	KB908915.1	35799	36086	-	288	protein_coding	Diphthamide biosynthesis protein 3	-
NBO_996g0002	4627.36	4819.05	4637.71	5146.95	5324.95	5184.87	4694.71	5218.92	-0.152837	3.45322e-05	0.000333771	RS8B	KB909903.1	1385	1897	+	513	protein_coding	40S ribosomal protein S8-B	-
NBO_11g0035	563.967	598.027	589.078	727.936	728.988	741.645	583.69	732.857	-0.327734	3.62722e-05	0.000349358	NBO_11g0035	KB908919.1	102611	104095	+	1485	protein_coding	hypothetical protein	-
NBO_95g0003	38017	38258.6	37705.6	39973.3	41054	41846.5	37993.7	40957.9	-0.108365	3.67338e-05	0.000351694	AMP11	KB909003.1	15052	17418	+	2367	protein_coding	M1 family aminopeptidase 1	-
NBO_374g0007	89.6683	97.5422	73.9815	126.378	178.197	155.736	87.064	153.437	-0.821562	3.67709e-05	0.000351694	GFPT1	KB909282.1	7317	9146	-	1830	protein_coding	Glucosamine--fructose-6-phosphate aminotransferase 1	SIS
NBO_444g0016	648.915	667.7	662.134	823.983	850.963	781.529	659.583	818.825	-0.311884	4.56222e-05	0.000431838	NBO_444g0016	KB909352.1	26158	26382	+	225	protein_coding	hypothetical protein	-
NBO_552g0002	2.35969	12.7734	11.0972	50.5511	35.2583	24.6899	8.74343	36.8331	-2.0604	4.89267e-05	0.000459944	HSWP5	KB909459.1	2247	2807	+	561	protein_coding	putative spore wall protein 5	-
NBO_1021g0002	344.515	362.3	402.274	477.708	479.322	524.185	369.696	493.738	-0.413272	5.0847e-05	0.000474745	RL32	KB909928.1	876	1295	-	420	protein_coding	60S ribosomal protein L32	-
NBO_552g0004	10.6186	2.32243	6.47338	26.1181	26.6819	36.0852	6.47148	29.6284	-2.19627	5.55573e-05	0.000515219	NBO_552g0004	KB909459.1	4203	4988	+	786	protein_coding	hypothetical protein	-
NBO_81g0018	991.071	1002.13	941.414	1197.22	1120.64	1202.21	978.205	1173.36	-0.264156	6.10058e-05	0.00056007	NBO_81g0018	KB908989.1	36393	37067	-	675	protein_coding	hypothetical protein	-
NBO_1546g0001	143.941	138.185	162.759	230.85	218.22	221.259	148.295	223.443	-0.587472	7.25751e-05	0.000657487	RL4B	KB910453.1	477	1055	+	579	protein_coding	60S ribosomal protein L4-2	-
NBO_28g0005	10680	10359.2	11187.8	12808.8	11869.6	11431.4	10742.3	12036.6	-0.16399	7.32159e-05	0.000661111	NBO_28g0005	KB908936.1	102130	102483	+	354	protein_coding	hypothetical protein	-
NBO_364g0017	1081.92	1206.5	1086.6	1348.03	1308.37	1362.69	1125.01	1339.7	-0.25312	7.43931e-05	0.000665176	LAMA2	KB909272.1	43192	44895	-	1704	protein_coding	Laminin subunit alpha-2	-
NBO_63g0026	8.25892	3.48365	6.47338	21.9055	32.3995	28.4883	6.07198	27.5978	-2.17878	7.66163e-05	0.000682059	HSWP7	KB908971.1	52899	53762	-	864	protein_coding	putative spore wall protein 7	-
NBO_4g0053	449.521	467.97	517.87	650.424	580.332	621.045	478.454	617.267	-0.365093	7.67782e-05	0.000682059	RPN2	KB908912.1	224635	227295	+	2661	protein_coding	26S proteasome regulatory subunit RPN2	-
NBO_27g0035	11.7985	2.32243	11.0972	27.8031	47.6463	28.4883	8.40604	34.6459	-2.02401	7.7328e-05	0.000684727	HSWP5	KB908935.1	79593	80153	+	561	protein_coding	putative spore wall protein 5	-
NBO_33g0015	4.71939	3.48365	11.0972	20.2204	38.117	31.3371	6.43342	29.8915	-2.16664	8.99574e-05	0.000793997	MAP1A	KB908941.1	16980	18542	+	1563	protein_coding	Microtubule-associated protein 1A	-
NBO_59g0006	102.647	127.734	122.069	173.559	221.079	170.93	117.483	188.522	-0.679086	9.30839e-05	0.000818959	SEC31	KB908967.1	6717	9437	-	2721	protein_coding	Protein transport protein sec31	-
NBO_71g0005	22.4171	10.451	2.77431	42.9684	40.0229	40.8332	11.8808	41.2749	-1.83982	0.00012271	0.00105592	PNUT	KB908979.1	30019	30606	-	588	protein_coding	Protein peanut	GTP_CDC
NBO_27g0050	30.676	41.8038	37.9155	64.8739	86.7163	78.8176	36.7984	76.8026	-1.05705	0.000126683	0.00108332	GRINA	KB908935.1	96163	97191	+	1029	protein_coding	Glutamate NMDA receptor-associated protein 1	UBA
NBO_11gi005	54546.7	54686.4	54589.1	57426.9	58083.7	58743.8	54607.4	58084.8	-0.0890407	0.000130855	0.00111552	NBO_11gi005	KB908919.1	114554	116068	-	1515	protein_coding	hypothetical protein	-
NBO_24g0009	47.1939	51.0935	38.8403	95.2046	99.1043	73.12	45.7092	89.1429	-0.971968	0.000137364	0.00116738	YOP1	KB908932.1	62784	63299	+	516	protein_coding	Protein YOP1	TB2_DP1_HVA22
novel.148	684.311	668.861	767.558	907.393	893.844	818.564	706.91	873.267	-0.302445	0.000163161	0.00136133	-	KB909228.1	2174	4788	-	2615	-	-	-
NBO_14g0009	440.083	477.26	433.716	605.771	539.356	574.514	450.353	573.214	-0.35031	0.000166701	0.00138665	KAD	KB908922.1	157293	157811	+	519	protein_coding	Adenylate kinase	ADK
novel.117	657.174	572.48	639.94	767.534	742.329	798.622	623.198	769.495	-0.303357	0.000207281	0.00169846	-	KB908971.1	33368	35132	+	1765	-	PF00133:tRNA synthetases class I (I, L, M and V)	-
NBO_491g0003	351.594	348.365	395.801	489.503	441.205	502.344	365.253	477.684	-0.384232	0.000210035	0.00171591	SMAL1	KB909399.1	1166	2881	-	1716	protein_coding	SWI/SNF-related matrix-associated actin-dependent regulator of chromatin subfamily A-like protein 1	SNF2_N
NBO_64g0024	881.345	1000.97	1015.4	1125.6	1202.59	1148.08	965.903	1158.76	-0.260377	0.000215043	0.00175161	RS11	KB908972.1	42022	42390	+	369	protein_coding	40S ribosomal protein S11	-
novel.173	119.164	128.895	102.649	186.197	198.209	158.585	116.903	180.997	-0.63635	0.000215706	0.00175181	-	KB909345.1	159	809	+	651	-	-	-
NBO_800gi001	409.407	389.008	371.757	493.716	477.416	532.731	390.057	501.288	-0.363775	0.000216525	0.00175328	NBO_800gi001	KB909707.1	1	1306	-	1306	protein_coding	hypothetical protein	-
NBO_355g0001	34.2155	30.1916	31.4421	57.2913	77.187	67.4223	31.9498	67.3002	-1.07356	0.000228621	0.00184037	ACT	KB909263.1	853	1851	-	999	protein_coding	Actin	Actin
NBO_41g0047	149918	146425	152203	174967	162759	154683	149515	164136	-0.134606	0.000231633	0.00185374	NBO_41g0047	KB908949.1	96203	96505	+	303	protein_coding	thioltransferase	-
NBO_48g0012	46.014	27.8692	46.2384	61.5039	95.2926	92.1122	40.0405	82.9695	-1.04151	0.000253824	0.00201372	NBO_48g0012	KB908956.1	22493	23449	+	957	protein_coding	hypothetical protein	GTP_CDC
NBO_31gi002	50492.7	50821.8	51112.9	53029.8	54738	54443	50809.1	54070.3	-0.0896708	0.000254704	0.00201488	NBO_31gi002	KB908939.1	51205	52719	-	1515	protein_coding	hypothetical protein	-
novel.78	14244.3	13383	13862.3	14713.7	15074.3	15090.3	13829.9	14959.4	-0.113185	0.000262627	0.00207159	-	KB908932.1	178839	179542	-	704	-	-	-
NBO_3g0004	1296.65	1315.66	1372.36	1514.85	1493.23	1628.58	1328.22	1545.55	-0.217219	0.000264297	0.00207879	NBO_3g0004	KB908911.1	61743	63098	+	1356	protein_coding	hypothetical protein	-
novel.206	884.885	873.235	893.326	1006.81	1091.1	1050.27	883.815	1049.39	-0.246676	0.000282438	0.00220881	-	KB909542.1	1751	3742	+	1992	-	-	-
NBO_374g0006	5.89923	11.6122	11.0972	24.433	31.4466	40.8332	9.53621	32.2376	-1.74289	0.000285008	0.00222258	GSK3B	KB909282.1	5946	6788	+	843	protein_coding	Glycogen synthase kinase-3 beta	Pkinase
NBO_37g0009	1307.27	1229.73	1360.33	1604.16	1515.15	1444.36	1299.11	1521.22	-0.226978	0.000297034	0.00230328	RS263	KB908945.1	66653	66964	+	312	protein_coding	40S ribosomal protein S26-3	-
NBO_366g0011	502.615	455.197	442.964	558.59	595.579	603.952	466.925	586.04	-0.329284	0.000329891	0.00254423	PGTA	KB909274.1	22493	23635	-	1143	protein_coding	Geranylgeranyl transferase type-2 subunit alpha	-
NBO_1297gi001	169.898	163.732	181.255	226.638	248.714	256.395	171.628	243.915	-0.503398	0.000329962	0.00254423	NBO_1297gi001	KB910204.1	334	954	-	621	protein_coding	polyadenylate binding protein 2	RRM_1
NBO_742g0003	81.4094	95.2198	90.6273	128.905	141.033	158.585	89.0855	142.841	-0.678527	0.000340263	0.00261631	NBO_742g0003	KB909649.1	1241	1870	-	630	protein_coding	hypothetical protein	-
NBO_218g0006	53.0931	41.8038	42.5393	80.0393	89.575	84.5153	45.8121	84.7099	-0.890044	0.000372204	0.00284301	NBO_218g0006	KB909126.1	14577	16124	+	1548	protein_coding	hypothetical protein	-
NBO_6g0084	909.662	894.137	978.405	1061.57	1095.86	1140.48	927.401	1099.31	-0.242822	0.000387566	0.00292272	RL32	KB908914.1	360114	360533	+	420	protein_coding	60S ribosomal protein L32	-
NBO_401g0009	897.863	922.006	902.574	1101.17	1032.97	1071.16	907.481	1068.43	-0.236245	0.000393438	0.00295079	RL27	KB909309.1	9213	9590	-	378	protein_coding	60S ribosomal protein L27	-
novel.128	2721.91	2865.88	2676.28	3109.74	3145.61	2981.77	2754.69	3079.04	-0.161451	0.000400004	0.00299186	-	KB908988.1	27440	32039	+	2339	-	-	-
novel.119	455.421	348.365	387.478	529.944	509.815	499.495	397.088	513.085	-0.371408	0.000402696	0.0030038	-	KB908972.1	64454	64990	-	537	-	PF16558:Amino-terminal Zinc-binding domain of ubiquitin ligase E3A	-
NBO_19g0024	69.6109	91.7361	78.6053	149.968	129.598	114.903	79.9841	131.49	-0.719607	0.000414255	0.00307332	RL22	KB908927.1	148040	148369	+	330	protein_coding	60S ribosomal protein L22	-
NBO_98g0003	99.1071	111.477	116.521	161.764	198.209	146.24	109.035	168.737	-0.626164	0.000508967	0.00371573	NBO_98g0003	KB909006.1	1587	1982	+	396	protein_coding	ubiquitin L40 ribosomal protein	ubiquitin
NBO_508g0013	1445.31	1525.84	1534.19	1683.35	1696.21	1767.22	1501.78	1715.59	-0.190944	0.000541664	0.0039224	ABCB7	KB909416.1	11326	13194	-	1602	protein_coding	ATP-binding cassette sub-family B member 7%2C mitochondrial	ABC_tran
NBO_42g0002	315.019	326.302	310.722	385.031	407.852	437.77	317.348	410.218	-0.370162	0.00056638	0.00408061	NBO_42g0002	KB908950.1	14098	14901	-	804	protein_coding	hypothetical protein	-
NBO_7g0016	42.4745	20.9019	40.6898	63.1889	64.799	87.3641	34.6887	71.784	-1.04075	0.000618383	0.00440899	PTP1	KB908915.1	45261	46490	-	1230	protein_coding	Polar tube protein 1	-
NBO_1269g0001	702.009	660.732	609.422	781.015	809.987	786.277	657.388	792.426	-0.272184	0.000633075	0.00449041	NBO_1269g0001	KB910176.1	5	313	+	309	protein_coding	hypothetical protein	-
NBO_64g0012	93.2079	102.187	95.2512	156.708	153.421	134.845	96.882	148.325	-0.616035	0.000675961	0.00474556	SEC18	KB908972.1	22536	24542	+	2007	protein_coding	Vesicular-fusion protein sec18	AAA
NBO_549g0005	16.5178	10.451	16.6458	32.0157	49.5521	34.186	14.5382	38.5846	-1.39838	0.00073879	0.00513412	CSK2B	KB909456.1	4954	5565	-	612	protein_coding	Casein kinase II subunit beta	-
NBO_11g0015	16.5178	17.4183	8.32292	39.5984	46.6934	26.5891	14.0863	37.6269	-1.44033	0.000890006	0.00609244	NBO_11g0015	KB908919.1	59305	59967	+	663	protein_coding	hypothetical protein	-
NBO_73g0012	2447	2545.39	2608.77	2947.13	2826.38	2717.78	2533.72	2830.43	-0.159376	0.000902617	0.00616339	NBO_73g0012	KB908981.1	30724	31044	-	321	protein_coding	hypothetical protein	-
NBO_140g0003	105.006	111.477	117.446	191.252	144.845	165.232	111.31	167.11	-0.585954	0.000907206	0.00617936	NBO_140g0003	KB909048.1	3610	3939	-	330	protein_coding	hypothetical protein	-
NBO_452g0004	222.991	206.697	254.311	301.622	314.466	300.077	228	305.388	-0.416579	0.000996606	0.00672158	NBO_452g0004	KB909360.1	4463	5560	-	1098	protein_coding	hypothetical protein	-
NBO_4g0029	43.6543	59.2221	61.0347	109.527	69.5636	115.852	54.637	98.3145	-0.84373	0.00100076	0.00673307	PTP3	KB908912.1	58626	62738	-	4113	protein_coding	Polar tube protein 3	-
NBO_7g0015	18.8775	22.0631	16.6458	39.5984	45.7404	45.5813	19.1955	43.64	-1.19066	0.00105223	0.00699364	PTP2	KB908915.1	43149	43982	-	834	protein_coding	Polar tube protein 2	-
novel.121	854.209	822.142	925.693	982.377	1050.12	1029.38	867.348	1020.63	-0.23184	0.00119361	0.00789508	-	KB908974.1	37499	38934	+	1436	-	PF01336:OB-fold nucleic acid binding domain|PF00152:tRNA synthetases class II (D, K and N)	tRNA-synt_2
NBO_451g0004	74.3303	137.024	100.8	160.079	157.233	169.031	104.051	162.114	-0.639955	0.00120938	0.00798017	WBC7	KB909359.1	1989	3821	+	1833	protein_coding	white-brown complex protein 7-like protein	ABC2_membrane
NBO_15g0023	218.272	243.856	243.214	277.189	352.583	315.27	235.114	315.014	-0.41873	0.00125909	0.00828825	SYMC	KB908923.1	182236	183903	-	1668	protein_coding	methionyl-tRNA synthetase%2C cytoplasmic	-
NBO_58g0028	70.7908	74.3179	67.5081	112.055	134.363	96.8602	70.8723	114.426	-0.69285	0.0012833	0.00840731	SYA	KB908966.1	53569	55326	+	1758	protein_coding	Alanyl-tRNA synthetase%2C mitochondrial	-
NBO_1408g0002	712.627	737.373	679.705	784.385	877.645	872.691	709.902	844.907	-0.251623	0.001312	0.00857483	NBO_1408g0002	KB910315.1	1549	2355	-	807	protein_coding	hypothetical protein	-
NBO_418g0008	374.011	368.106	351.412	479.393	432.628	451.065	364.51	454.362	-0.320387	0.00149774	0.00965091	HM20A	KB909326.1	10821	11381	-	561	protein_coding	High mobility group protein 20A	HMG_box
NBO_1468g0001	165.178	118.444	124.844	170.189	222.032	203.217	136.155	198.479	-0.545469	0.0015346	0.00986528	NBO_1468g0001	KB910375.1	2055	2837	+	783	protein_coding	hypothetical protein	-
NBO_1574g0002	63.7117	46.4487	52.7118	93.5196	94.3397	85.4649	54.2907	91.108	-0.749255	0.0015942	0.0102245	RLA0	KB910481.1	1120	1539	-	420	protein_coding	60S acidic ribosomal protein P0	-
NBO_6g0076	9467.09	9353.6	9746.13	10163.3	10203.9	10169.4	9522.27	10178.9	-0.0957592	0.00163633	0.0104702	RPB7	KB908914.1	246259	246726	-	468	protein_coding	DNA-directed RNA polymerase II subunit RPB7	-
NBO_11g0065	261.926	333.269	319.97	367.338	392.605	423.526	305.055	394.49	-0.367814	0.00176853	0.0112375	TBB	KB908919.1	152343	153668	+	1326	protein_coding	Tubulin beta chain	Tubulin
NBO_423g0002	70.7908	70.8342	73.9815	112.055	109.586	114.903	71.8688	112.181	-0.640917	0.00181277	0.0114921	NBO_423g0002	KB909331.1	2756	3046	-	291	protein_coding	hypothetical protein	-
NBO_1120g0001	253.667	285.659	305.174	392.614	381.17	324.767	281.5	366.184	-0.37709	0.00184312	0.0116575	NBO_1120g0001	KB910027.1	40	363	+	324	protein_coding	hypothetical protein	-
NBO_24g0027	428.284	390.169	444.814	609.983	486.945	493.797	421.089	530.242	-0.332682	0.00192303	0.0120518	NBO_24g0027	KB908932.1	150481	150663	-	183	protein_coding	hypothetical protein	-
NBO_49g0004	116.805	120.767	95.2512	171.031	172.48	142.441	110.941	161.984	-0.553062	0.00194748	0.0121496	ALDOC	KB908957.1	3771	4118	+	348	protein_coding	Fructose-bisphosphate aldolase C	-
NBO_11g0031	110.906	139.346	114.671	187.039	184.868	152.887	121.641	174.931	-0.527314	0.00217553	0.0133898	NBO_11g0031	KB908919.1	94083	94259	+	177	protein_coding	hypothetical protein	-
NBO_8g0027	285.523	327.463	305.174	374.921	374.5	412.131	306.053	387.184	-0.338657	0.0022481	0.0137746	CDC23	KB908916.1	446336	447454	-	1119	protein_coding	Cell division cycle protein 23	-
NBO_46g0002	83.7691	97.5422	88.7778	130.59	122.927	150.988	90.0297	134.835	-0.582659	0.00234035	0.0143079	NBO_46g0002	KB908954.1	1691	2326	+	636	protein_coding	hypothetical protein	-
NBO_360g0005	50.7334	48.7711	72.1319	100.26	114.351	76.9184	57.2121	97.1764	-0.753581	0.00244526	0.0149161	GPDA	KB909268.1	7864	8919	+	1056	protein_coding	Glycerol-3-phosphate dehydrogenase [NAD+]%2C cytoplasmic	NAD_Gly3P_dh_C
NBO_16g0040	429.464	440.101	421.694	565.33	511.721	497.596	430.42	524.882	-0.288291	0.0024889	0.0151486	NBO_16g0040	KB908924.1	107910	108230	+	321	protein_coding	hypothetical protein	-
NBO_418g0002	2209.85	2130.83	2181.53	2395.28	2425.2	2369.28	2174.07	2396.58	-0.140494	0.00253468	0.0153931	NBO_418g0002	KB909326.1	1973	2392	+	420	protein_coding	50S ribosomal protein L24P	KOW
NBO_1115g0002	99.1071	82.4464	73.0567	146.598	107.681	133.895	84.8701	129.391	-0.616689	0.00277182	0.0166491	NBO_1115g0002	KB910022.1	3948	4325	-	378	protein_coding	hypothetical protein	-
NBO_53gi001	947.417	856.978	914.596	1044.72	1053.94	1032.23	906.33	1043.63	-0.203296	0.00282275	0.0167716	NBO_53gi001	KB908961.1	40400	41236	-	837	protein_coding	transcriptional activator	-
NBO_2g0025	50.7334	55.7384	75.831	88.4645	113.398	97.8098	60.7676	99.8908	-0.704161	0.00285228	0.0168484	RFC4	KB908910.1	174552	175430	-	879	protein_coding	replication factor C subunit 4	AAA
NBO_1436g0002	705.548	786.144	816.571	852.629	910.997	957.207	769.421	906.944	-0.234253	0.00292631	0.0171639	RL23	KB910343.1	2325	2765	+	441	protein_coding	60S ribosomal protein L23	-
NBO_16g0042	336.256	379.718	357.885	473.495	414.523	442.518	357.953	443.512	-0.310143	0.00300491	0.0174756	NBO_16g0042	KB908924.1	109489	109812	+	324	protein_coding	hypothetical protein	-
NBO_54g0012	228.89	204.374	205.299	280.559	278.254	270.639	212.854	276.484	-0.379361	0.00302716	0.0175678	NBO_54g0012	KB908962.1	31882	32757	+	876	protein_coding	hypothetical protein	CBF
NBO_55g0011	6458.48	6714.16	6896.92	7543.91	7274.64	6935.95	6689.85	7251.5	-0.116056	0.00308916	0.0178521	RL30	KB908963.1	21859	22185	+	327	protein_coding	60S ribosomal protein L30	-
NBO_641g0001	1156.25	1064.84	1163.36	1310.12	1379.84	1202.21	1128.15	1297.39	-0.200877	0.00316062	0.0181126	RS263	KB909548.1	2156	2467	-	312	protein_coding	40S ribosomal protein S26-3	-
NBO_401g0011	260.746	188.117	192.352	278.031	255.384	337.112	213.738	290.176	-0.444304	0.00318966	0.0182029	RPN1	KB909309.1	13433	15946	-	2514	protein_coding	26S proteasome regulatory subunit rpn1	-
NBO_10g0050	17.6977	24.3856	24.9687	42.9684	43.8346	50.3293	22.3507	45.7108	-1.02447	0.00321512	0.0183102	EF2	KB908918.1	101972	102886	-	915	protein_coding	Elongation factor 2	GTP_EFTU
novel.185	923.82	945.231	925.693	1104.54	1022.49	1073.06	931.581	1066.7	-0.196194	0.00332721	0.0189093	-	KB909416.1	26394	27243	-	850	-	-	-
NBO_1253g0002	149.84	116.122	172.007	233.378	181.056	206.065	145.99	206.833	-0.49803	0.00337695	0.0191523	PSMD1	KB910160.1	1373	2848	-	1476	protein_coding	26S proteasome non-ATPase regulatory subunit 1	-
NBO_2g0048	698.469	679.312	759.235	805.448	821.422	881.238	712.339	836.036	-0.22808	0.00350779	0.0198533	NBO_2g0048	KB908910.1	264581	264790	-	210	protein_coding	hypothetical protein	-
NBO_64g0021	58.9923	49.9323	50.8623	96.0471	80.9987	80.7168	53.2623	85.9209	-0.69435	0.00396393	0.0222223	UB2G1	KB908972.1	38614	39117	-	504	protein_coding	Ubiquitin-conjugating enzyme E2 G1	UQ_con
NBO_84g0004	266.645	199.729	239.515	336.165	283.019	301.976	235.297	307.053	-0.385073	0.00396681	0.0222223	GPDM	KB908992.1	4624	6402	-	1779	protein_coding	Glycerol-3-phosphate dehydrogenase%2C mitochondrial	DAO
NBO_48g0007	79.0497	80.124	98.9502	129.748	142.939	113.004	86.0413	128.563	-0.57275	0.00410896	0.0229676	NBO_48g0007	KB908956.1	8742	9692	-	951	protein_coding	hypothetical protein	-
NBO_18g0028	1284.85	1237.86	1207.75	1390.16	1389.37	1409.22	1243.49	1396.25	-0.168232	0.0041166	0.0229676	NBO_18g0028	KB908926.1	222195	223490	-	1296	protein_coding	sugar permease	-
NBO_70g0014	1218.78	1376.04	1243.81	1422.17	1440.82	1474.74	1279.55	1445.91	-0.176903	0.00429669	0.0238271	PUB1	KB908978.1	42059	42415	-	357	protein_coding	E3 ubiquitin-protein ligase pub1	-
NBO_10g0052	14.1582	25.5468	33.2917	49.7086	43.8346	55.0774	24.3322	49.5402	-1.00742	0.0043233	0.0239263	PTP3	KB908918.1	104382	108494	+	4113	protein_coding	Polar tube protein 3	-
NBO_44g0012	141.582	125.411	145.189	211.472	164.856	192.771	137.394	189.7	-0.465001	0.00436585	0.0241132	RS263	KB908952.1	61016	61327	+	312	protein_coding	40S ribosomal protein S26-3	-
NBO_841g0001	431.824	395.975	401.35	496.243	472.651	516.588	409.716	495.161	-0.274312	0.00444257	0.0244877	NBO_841g0001	KB909748.1	496	1158	-	663	protein_coding	hypothetical protein	-
NBO_28g0076	3881.69	3870.34	3811.9	4203.33	4213.84	4053.88	3854.64	4157.02	-0.109396	0.0046174	0.0252611	RL8	KB908936.1	272696	273409	+	714	protein_coding	60S ribosomal protein L8	Ribosomal_L2_C
NBO_34g0017	370.472	312.367	341.24	401.039	402.135	471.956	341.36	425.043	-0.315759	0.00465189	0.0253491	RN148	KB908942.1	49120	49929	+	810	protein_coding	RING finger protein 148	-
NBO_700g0001	3685.84	3424.43	3734.22	4023.03	3916.53	3867.76	3614.83	3935.77	-0.122214	0.00478919	0.0258786	NBO_700g0001	KB909607.1	446	646	+	201	protein_coding	hypothetical protein	-
NBO_919g0001	571.046	643.314	550.237	697.605	719.459	666.626	588.199	694.564	-0.242074	0.00484886	0.0260983	RL7	KB909826.1	1	696	-	696	protein_coding	60S ribosomal protein L7	-
NBO_29g0001	1064.22	1013.74	954.361	1145.83	1148.28	1149.03	1010.77	1147.71	-0.185388	0.00486174	0.0261164	NBO_29g0001	KB908937.1	55	900	-	846	protein_coding	hypothetical protein	-
NBO_547g0002	292.602	318.173	281.13	345.433	360.206	411.181	297.302	372.273	-0.32538	0.00502196	0.0267962	SYIC	KB909454.1	5295	8372	+	3078	protein_coding	Isoleucyl-tRNA synthetase%2C cytoplasmic	-
NBO_85g0006	56.6326	67.3506	68.4329	117.11	113.398	75.0192	64.1387	101.842	-0.666029	0.00507467	0.0269438	NBO_85g0006	KB908993.1	19568	19852	+	285	protein_coding	replication factor A protein 3	-
NBO_59g0001	8645.91	8645.26	8820.44	9214.63	9356.78	9133.35	8703.87	9234.92	-0.0851488	0.00515448	0.0272736	RPAB2	KB908967.1	617	916	-	300	protein_coding	DNA-directed RNA polymerases I%2C II%2C and III subunit RPABC2	-
NBO_1210g0002	384.63	379.718	319.045	444.85	419.287	465.309	361.131	443.149	-0.299831	0.00528223	0.0278305	NBO_1210g0002	KB910117.1	1222	1713	+	492	protein_coding	40S ribosomal protein S7	-
NBO_417g0006	184.056	246.178	200.675	262.023	283.019	276.336	210.303	273.793	-0.38137	0.00541229	0.0284068	NBO_417g0006	KB909325.1	5064	5546	-	483	protein_coding	hypothetical protein	-
NBO_78g0004	71.9706	76.6403	54.5613	90.1495	108.634	113.004	67.7241	103.929	-0.624472	0.00553569	0.028999	SEC24	KB908986.1	6259	7377	-	1119	protein_coding	Protein transport protein SEC24	-
NBO_72g0006	1313.17	1272.69	1216.07	1364.04	1475.13	1432.01	1267.31	1423.73	-0.168716	0.00558058	0.0291784	RL21	KB908980.1	38008	38604	+	597	protein_coding	60S ribosomal protein L21	-
NBO_46g0011	40.1148	41.8038	34.2164	48.8661	76.2341	77.868	38.7117	67.6561	-0.806711	0.00561005	0.0292768	NBO_46g0011	KB908954.1	11381	12193	-	813	protein_coding	hypothetical protein	RhoGAP
NBO_462g0004	447.162	386.685	414.296	604.086	515.533	434.921	416.048	518.18	-0.31879	0.00567176	0.0295427	RL37A	KB909370.1	2588	2845	-	258	protein_coding	60S ribosomal protein L37a	-
NBO_62g0016	74.3303	65.0282	69.3576	112.055	104.822	96.8602	69.572	104.579	-0.589596	0.00570333	0.0296167	NSUN5	KB908970.1	40533	41552	-	1020	protein_coding	Putative methyltransferase NSUN5	-
NBO_507g0011	316.199	328.624	255.236	371.551	383.076	369.398	300.02	374.675	-0.3261	0.00570755	0.0296167	PSMD6	KB909415.1	13096	14187	+	1092	protein_coding	26S proteasome non-ATPase regulatory subunit 6	-
NBO_7g0013	61.352	70.8342	76.7558	89.307	109.586	121.55	69.6473	106.815	-0.609627	0.00578912	0.0299833	SYLC	KB908915.1	39197	41866	+	2670	protein_coding	cytoplasmic leucyl-tRNA synthetase	-
NBO_374g0005	17.6977	35.9977	16.6458	44.6535	63.846	35.1356	23.4471	47.8784	-1.04066	0.00641908	0.0329403	NBO_374g0005	KB909282.1	4990	5583	+	594	protein_coding	guanosine diphosphatase	-
NBO_427g0004	1354.46	1270.37	1314.1	1412.9	1493.23	1496.59	1312.98	1467.57	-0.160081	0.00648288	0.0332006	NBO_427g0004	KB909335.1	7717	8538	-	822	protein_coding	hypothetical protein	-
NBO_1223g0001	365.752	408.748	411.522	456.645	508.862	469.107	395.341	478.205	-0.271989	0.00662724	0.0338767	NBO_1223g0001	KB910130.1	400	798	-	399	protein_coding	hypothetical protein	-
NBO_975g0001	2491.84	2352.63	2405.32	2675	2601.49	2622.82	2416.59	2633.1	-0.124222	0.00667852	0.0340753	NBO_975g0001	KB909882.1	210	581	+	372	protein_coding	hypothetical protein	-
NBO_28g0078	5846.14	5042	5579.13	6308.78	6145.42	5657.78	5489.09	6037.32	-0.137423	0.00678937	0.0345766	NBO_28g0078	KB908936.1	273631	273906	-	276	protein_coding	Target SNARE coiled-coil region	-
NBO_1059gi002	21.2372	10.451	10.1725	37.9133	34.3053	23.7402	13.9535	31.9863	-1.21475	0.00693685	0.0352623	NBO_1059gi002	KB909966.1	1154	1903	+	750	protein_coding	glycerol 3-phosphate dehydrogenase	NAD_Gly3P_dh_N
NBO_28g0080	1001.69	989.357	983.029	1092.75	1130.17	1128.14	991.358	1117.02	-0.172157	0.0070323	0.0355866	NBO_28g0080	KB908936.1	276070	276651	-	582	protein_coding	hypothetical protein	-
NBO_546g0003	14.1582	12.7734	12.9468	32.0157	24.7761	33.2363	13.2928	30.0094	-1.17756	0.00703954	0.0355866	NBO_546g0003	KB909453.1	5000	5197	-	198	protein_coding	hypothetical protein	-
NBO_12g0015	681.951	596.866	671.382	742.259	750.906	775.831	650.066	756.332	-0.21708	0.00709285	0.0357902	PFA4	KB908920.1	380700	381344	-	645	protein_coding	Palmitoyltransferase PFA4	-
NBO_64g0045	1617.57	1465.46	1585.98	1744.01	1726.7	1711.2	1556.33	1727.3	-0.149986	0.0072522	0.0365271	NBO_64g0045	KB908972.1	65033	65623	+	591	protein_coding	hypothetical protein	-
NBO_1116g0003	3408.58	3329.21	3504.87	3855.37	3724.03	3541.1	3414.22	3706.83	-0.118411	0.00733271	0.036865	NBO_1116g0003	KB910023.1	3996	4316	+	321	protein_coding	hypothetical protein	-
NBO_353g0003	123.884	110.316	81.3796	153.338	141.033	150.988	105.193	148.453	-0.5071	0.00741897	0.0369834	PRS10	KB909261.1	1842	2054	-	213	protein_coding	26S protease regulatory subunit S10B	-
NBO_11g0039	999.33	1005.61	912.746	1031.24	1116.83	1186.06	972.563	1111.38	-0.193494	0.00756728	0.0374949	NBO_11g0039	KB908919.1	108857	109789	+	933	protein_coding	hypothetical protein	SCP
NBO_20g0027	17.6977	11.6122	37.9155	33.7007	50.5051	60.775	22.4085	48.3269	-1.07848	0.00770273	0.0379605	MPG12	KB908928.1	40783	41796	-	1014	protein_coding	Mannose-1-phosphate guanyltransferase 2	Hexapep
NBO_293g0001	677.232	611.961	652.887	848.416	780.446	667.576	647.36	765.479	-0.242912	0.00786524	0.0386919	NBO_293g0001	KB909201.1	362	625	+	264	protein_coding	hypothetical protein	-
NBO_15g0009	732.685	824.464	801.774	889.7	877.645	937.265	786.308	901.536	-0.19623	0.00839907	0.0410568	RL30	KB908923.1	67745	68071	+	327	protein_coding	60S ribosomal protein L30	-
NBO_30g0007	11389.1	11554.1	11629	12102.8	11965.9	12425.6	11524	12164.8	-0.0778745	0.00840579	0.0410568	RL8	KB908938.1	37120	37833	+	714	protein_coding	60S ribosomal protein L8	Ribosomal_L2_C
NBO_4g0005	202.934	211.341	212.697	284.771	254.431	255.445	208.991	264.883	-0.342382	0.00872152	0.0424478	RPB2	KB908912.1	13769	16219	-	2451	protein_coding	DNA-directed RNA polymerase II subunit RPB2	RNA_pol_Rpb2_1
NBO_1214g0001	3219.8	3231.67	3085.95	3453.48	3488.66	3348.32	3179.14	3430.16	-0.110553	0.00875623	0.0425413	RL12	KB910121.1	1820	2314	-	495	protein_coding	60S ribosomal protein L12	-
