# Supplementary material for: Morphology and Transcriptome Analysis of Nosema bombycis Sporoplasm and Insights into the Initial Infection of Microsporidia
Source: mSphere. 2020 Feb 12;5(1):e00958-19. doi: 10.1128/mSphere.00958-19 (PMC7021473; doi:10.1128/mSphere.00958-19)
Supplement: TABLE S4 [file mSphere.00958-19-st004.xlsx]

## Sheet: SPvsMS-GOenrich
Table. Functional categorization of differentially expressed genes by GO function enrichment
Category	GOID	Description	GeneRatio	BgRatio	pvalue	padj	geneID	geneName	Count	Up	Up_Gene_names	Down	Down_Gene_names
BP	GO:0043604	amide biosynthetic process	70/171	122/739	9.95579e-20	9.84296e-18	NBO_66g0010/NBO_941g0003/NBO_85g0009/NBO_3g0051/NBO_16g0057/NBO_11g0008/NBO_6g0082/NBO_386g0017/NBO_16g0038/NBO_66g0017/NBO_1116g0001/NBO_13g0023/NBO_6g0054/NBO_7g0019/novel.1/NBO_1020g0003/NBO_16g0058/NBO_1315g0002/NBO_554g0006/NBO_13g0061/NBO_59gi001/NBO_54g0017/NBO_80g0035/NBO_4g0015/NBO_1061g0002/NBO_1208gi001/NBO_576g0001/NBO_69g0008/NBO_1209g0001/NBO_18g0032/NBO_98g0001/NBO_64g0036/NBO_73g0…	RL19/RL5B/RL3/MCES/RL13/RL3/RL13A/RL13/NBO_16g0038/RS18/NBO_1116g0001/RL23/RS24A/IF2B/-/RL13A/RS16/RS18/RSSA/RL4A/NBO_59gi001/RS14/SYRC/RL15/RS14/NBO_1208gi001/IF5/R23A2/RS2/RS17/RL17/RL27/SYTC/RS3/RL5B/NBO_1303g0001/-/RS6/RL32/RL4B/RS13/-/RS11/RS263/RS3A/RL32/RL27/RL22/-/NBO_98g0003/SYFB/-/SYMC/SYA/NBO_418g0002/SYIC/RL23/SYFB/RS263/RS263/RL8/GSHB/SYNC/SYIC/RL21/SYLC/-/RL8/RL12/RS17	70	24	NBO_6g0082/NBO_16g0038/NBO_1116g0001/NBO_13g0023/NBO_7g0019/novel.1/NBO_1020g0003/NBO_54g0017/NBO_80g0035/NBO_4g0015/NBO_1061g0002/NBO_576g0001/NBO_73g0014/novel.86/NBO_53g0021/NBO_13g0045/NBO_76g0005/novel.159/NBO_1163g0002/NBO_71g0001/NBO_386g0023/NBO_444g0013/NBO_220g0003/novel.10	46	NBO_66g0010/NBO_941g0003/NBO_85g0009/NBO_3g0051/NBO_16g0057/NBO_11g0008/NBO_386g0017/NBO_66g0017/NBO_6g0054/NBO_16g0058/NBO_1315g0002/NBO_554g0006/NBO_13g0061/NBO_59gi001/NBO_1208gi001/NBO_69g0008/NBO_1209g0001/NBO_18g0032/NBO_98g0001/NBO_64g0036/NBO_41g0036/NBO_66g0043/NBO_1303g0001/NBO_1021g0002/NBO_1546g0001/novel.117/NBO_64g0024/NBO_37g0009/NBO_6g0084/NBO_401g0009/NBO_19g0024/NBO_98g0003/nove…
BP	GO:1901566	organonitrogen compound biosynthetic process	71/171	125/739	1.07573e-19	9.84296e-18	NBO_66g0010/NBO_941g0003/NBO_85g0009/NBO_3g0051/NBO_16g0057/NBO_11g0008/NBO_6g0082/NBO_386g0017/NBO_16g0038/NBO_66g0017/NBO_1116g0001/NBO_13g0023/NBO_6g0054/NBO_7g0019/novel.1/NBO_1020g0003/NBO_16g0058/NBO_1315g0002/NBO_554g0006/NBO_13g0061/NBO_59gi001/NBO_54g0017/NBO_80g0035/NBO_4g0015/NBO_1061g0002/NBO_1208gi001/NBO_576g0001/NBO_20g0003/NBO_69g0008/NBO_1209g0001/NBO_18g0032/NBO_98g0001/NBO_64g0…	RL19/RL5B/RL3/MCES/RL13/RL3/RL13A/RL13/NBO_16g0038/RS18/NBO_1116g0001/RL23/RS24A/IF2B/-/RL13A/RS16/RS18/RSSA/RL4A/NBO_59gi001/RS14/SYRC/RL15/RS14/NBO_1208gi001/IF5/PYRG/R23A2/RS2/RS17/RL17/RL27/SYTC/RS3/RL5B/NBO_1303g0001/-/RS6/RL32/RL4B/RS13/-/RS11/RS263/RS3A/RL32/RL27/RL22/-/NBO_98g0003/SYFB/-/SYMC/SYA/NBO_418g0002/SYIC/RL23/SYFB/RS263/RS263/RL8/GSHB/SYNC/SYIC/RL21/SYLC/-/RL8/RL12/RS17	71	25	NBO_6g0082/NBO_16g0038/NBO_1116g0001/NBO_13g0023/NBO_7g0019/novel.1/NBO_1020g0003/NBO_54g0017/NBO_80g0035/NBO_4g0015/NBO_1061g0002/NBO_576g0001/NBO_20g0003/NBO_73g0014/novel.86/NBO_53g0021/NBO_13g0045/NBO_76g0005/novel.159/NBO_1163g0002/NBO_71g0001/NBO_386g0023/NBO_444g0013/NBO_220g0003/novel.10	46	NBO_66g0010/NBO_941g0003/NBO_85g0009/NBO_3g0051/NBO_16g0057/NBO_11g0008/NBO_386g0017/NBO_66g0017/NBO_6g0054/NBO_16g0058/NBO_1315g0002/NBO_554g0006/NBO_13g0061/NBO_59gi001/NBO_1208gi001/NBO_69g0008/NBO_1209g0001/NBO_18g0032/NBO_98g0001/NBO_64g0036/NBO_41g0036/NBO_66g0043/NBO_1303g0001/NBO_1021g0002/NBO_1546g0001/novel.117/NBO_64g0024/NBO_37g0009/NBO_6g0084/NBO_401g0009/NBO_19g0024/NBO_98g0003/nove…
BP	GO:1901564	organonitrogen compound metabolic process	79/171	152/739	6.11463e-19	3.72992e-17	NBO_66g0010/NBO_72g0012/NBO_941g0003/NBO_85g0009/NBO_3g0051/NBO_16g0057/NBO_11g0008/NBO_6g0082/NBO_386g0017/NBO_16g0038/NBO_66g0017/NBO_49g0003/NBO_1116g0001/NBO_13g0023/NBO_6g0054/NBO_7g0019/novel.1/NBO_1020g0003/NBO_54g0011/NBO_16g0058/NBO_1315g0002/NBO_554g0006/NBO_13g0061/NBO_53g0017/NBO_59gi001/NBO_54g0017/NBO_80g0035/NBO_4g0015/NBO_1061g0002/NBO_1208gi001/NBO_576g0001/NBO_20g0003/NBO_69g000…	RL19/6PGD/RL5B/RL3/MCES/RL13/RL3/RL13A/RL13/NBO_16g0038/RS18/ALDOB/NBO_1116g0001/RL23/RS24A/IF2B/-/RL13A/RPIA/RS16/RS18/RSSA/RL4A/G6PI/NBO_59gi001/RS14/SYRC/RL15/RS14/NBO_1208gi001/IF5/PYRG/R23A2/RS2/RS17/RL17/RL27/K6PF/SYTC/RS3/RL5B/NBO_1303g0001/-/RS6/RL32/RL4B/RS13/-/RS11/RS263/RS3A/SYFA/RL32/RL27/RL22/-/NBO_98g0003/SYFB/-/SYMC/SYA/ALDOC/NBO_418g0002/SYIC/RL23/SYFB/RS263/GGT1/RS263/RL8/GSHB/SY…	79	27	NBO_6g0082/NBO_16g0038/NBO_1116g0001/NBO_13g0023/NBO_7g0019/novel.1/NBO_1020g0003/NBO_54g0017/NBO_80g0035/NBO_4g0015/NBO_1061g0002/NBO_576g0001/NBO_20g0003/NBO_73g0014/novel.86/NBO_53g0021/NBO_13g0045/NBO_76g0005/NBO_63g0014/novel.159/NBO_1163g0002/NBO_71g0001/NBO_386g0023/NBO_6g0087/NBO_444g0013/NBO_220g0003/novel.10	52	NBO_66g0010/NBO_72g0012/NBO_941g0003/NBO_85g0009/NBO_3g0051/NBO_16g0057/NBO_11g0008/NBO_386g0017/NBO_66g0017/NBO_49g0003/NBO_6g0054/NBO_54g0011/NBO_16g0058/NBO_1315g0002/NBO_554g0006/NBO_13g0061/NBO_53g0017/NBO_59gi001/NBO_1208gi001/NBO_69g0008/NBO_1209g0001/NBO_18g0032/NBO_98g0001/NBO_64g0036/NBO_54g0015/NBO_41g0036/NBO_66g0043/NBO_1303g0001/NBO_1021g0002/NBO_1546g0001/novel.117/NBO_64g0024/NBO_…
BP	GO:0006412	translation	66/171	114/739	9.85668e-19	4.50943e-17	NBO_66g0010/NBO_941g0003/NBO_85g0009/NBO_3g0051/NBO_16g0057/NBO_11g0008/NBO_6g0082/NBO_386g0017/NBO_16g0038/NBO_66g0017/NBO_1116g0001/NBO_13g0023/NBO_6g0054/NBO_7g0019/NBO_1020g0003/NBO_16g0058/NBO_1315g0002/NBO_554g0006/NBO_13g0061/NBO_59gi001/NBO_54g0017/NBO_80g0035/NBO_4g0015/NBO_1061g0002/NBO_1208gi001/NBO_576g0001/NBO_69g0008/NBO_1209g0001/NBO_18g0032/NBO_98g0001/NBO_64g0036/NBO_73g0014/NBO_…	RL19/RL5B/RL3/MCES/RL13/RL3/RL13A/RL13/NBO_16g0038/RS18/NBO_1116g0001/RL23/RS24A/IF2B/RL13A/RS16/RS18/RSSA/RL4A/NBO_59gi001/RS14/SYRC/RL15/RS14/NBO_1208gi001/IF5/R23A2/RS2/RS17/RL17/RL27/SYTC/RS3/RL5B/NBO_1303g0001/RS6/RL32/RL4B/RS13/-/RS11/RS263/RS3A/RL32/RL27/RL22/-/NBO_98g0003/SYFB/-/SYMC/SYA/NBO_418g0002/SYIC/RL23/SYFB/RS263/RS263/RL8/SYNC/SYIC/RL21/SYLC/RL8/RL12/RS17	66	20	NBO_6g0082/NBO_16g0038/NBO_1116g0001/NBO_13g0023/NBO_7g0019/NBO_1020g0003/NBO_54g0017/NBO_80g0035/NBO_4g0015/NBO_1061g0002/NBO_576g0001/NBO_73g0014/NBO_53g0021/NBO_13g0045/NBO_76g0005/novel.159/NBO_1163g0002/NBO_71g0001/NBO_386g0023/NBO_220g0003	46	NBO_66g0010/NBO_941g0003/NBO_85g0009/NBO_3g0051/NBO_16g0057/NBO_11g0008/NBO_386g0017/NBO_66g0017/NBO_6g0054/NBO_16g0058/NBO_1315g0002/NBO_554g0006/NBO_13g0061/NBO_59gi001/NBO_1208gi001/NBO_69g0008/NBO_1209g0001/NBO_18g0032/NBO_98g0001/NBO_64g0036/NBO_41g0036/NBO_66g0043/NBO_1303g0001/NBO_1021g0002/NBO_1546g0001/novel.117/NBO_64g0024/NBO_37g0009/NBO_6g0084/NBO_401g0009/NBO_19g0024/NBO_98g0003/nove…
BP	GO:0043043	peptide biosynthetic process	67/171	118/739	2.12132e-18	7.76403e-17	NBO_66g0010/NBO_941g0003/NBO_85g0009/NBO_3g0051/NBO_16g0057/NBO_11g0008/NBO_6g0082/NBO_386g0017/NBO_16g0038/NBO_66g0017/NBO_1116g0001/NBO_13g0023/NBO_6g0054/NBO_7g0019/NBO_1020g0003/NBO_16g0058/NBO_1315g0002/NBO_554g0006/NBO_13g0061/NBO_59gi001/NBO_54g0017/NBO_80g0035/NBO_4g0015/NBO_1061g0002/NBO_1208gi001/NBO_576g0001/NBO_69g0008/NBO_1209g0001/NBO_18g0032/NBO_98g0001/NBO_64g0036/NBO_73g0014/NBO_…	RL19/RL5B/RL3/MCES/RL13/RL3/RL13A/RL13/NBO_16g0038/RS18/NBO_1116g0001/RL23/RS24A/IF2B/RL13A/RS16/RS18/RSSA/RL4A/NBO_59gi001/RS14/SYRC/RL15/RS14/NBO_1208gi001/IF5/R23A2/RS2/RS17/RL17/RL27/SYTC/RS3/RL5B/NBO_1303g0001/RS6/RL32/RL4B/RS13/-/RS11/RS263/RS3A/RL32/RL27/RL22/-/NBO_98g0003/SYFB/-/SYMC/SYA/NBO_418g0002/SYIC/RL23/SYFB/RS263/RS263/RL8/GSHB/SYNC/SYIC/RL21/SYLC/RL8/RL12/RS17	67	21	NBO_6g0082/NBO_16g0038/NBO_1116g0001/NBO_13g0023/NBO_7g0019/NBO_1020g0003/NBO_54g0017/NBO_80g0035/NBO_4g0015/NBO_1061g0002/NBO_576g0001/NBO_73g0014/NBO_53g0021/NBO_13g0045/NBO_76g0005/novel.159/NBO_1163g0002/NBO_71g0001/NBO_386g0023/NBO_444g0013/NBO_220g0003	46	NBO_66g0010/NBO_941g0003/NBO_85g0009/NBO_3g0051/NBO_16g0057/NBO_11g0008/NBO_386g0017/NBO_66g0017/NBO_6g0054/NBO_16g0058/NBO_1315g0002/NBO_554g0006/NBO_13g0061/NBO_59gi001/NBO_1208gi001/NBO_69g0008/NBO_1209g0001/NBO_18g0032/NBO_98g0001/NBO_64g0036/NBO_41g0036/NBO_66g0043/NBO_1303g0001/NBO_1021g0002/NBO_1546g0001/novel.117/NBO_64g0024/NBO_37g0009/NBO_6g0084/NBO_401g0009/NBO_19g0024/NBO_98g0003/nove…
BP	GO:0043603	cellular amide metabolic process	71/171	130/739	2.56512e-18	7.82361e-17	NBO_66g0010/NBO_941g0003/NBO_85g0009/NBO_3g0051/NBO_16g0057/NBO_11g0008/NBO_6g0082/NBO_386g0017/NBO_16g0038/NBO_66g0017/NBO_1116g0001/NBO_13g0023/NBO_6g0054/NBO_7g0019/novel.1/NBO_1020g0003/NBO_16g0058/NBO_1315g0002/NBO_554g0006/NBO_13g0061/NBO_59gi001/NBO_54g0017/NBO_80g0035/NBO_4g0015/NBO_1061g0002/NBO_1208gi001/NBO_576g0001/NBO_69g0008/NBO_1209g0001/NBO_18g0032/NBO_98g0001/NBO_64g0036/NBO_73g0…	RL19/RL5B/RL3/MCES/RL13/RL3/RL13A/RL13/NBO_16g0038/RS18/NBO_1116g0001/RL23/RS24A/IF2B/-/RL13A/RS16/RS18/RSSA/RL4A/NBO_59gi001/RS14/SYRC/RL15/RS14/NBO_1208gi001/IF5/R23A2/RS2/RS17/RL17/RL27/SYTC/RS3/RL5B/NBO_1303g0001/-/RS6/RL32/RL4B/RS13/-/RS11/RS263/RS3A/RL32/RL27/RL22/-/NBO_98g0003/SYFB/-/SYMC/SYA/NBO_418g0002/SYIC/RL23/SYFB/RS263/GGT1/RS263/RL8/GSHB/SYNC/SYIC/RL21/SYLC/-/RL8/RL12/RS17	71	25	NBO_6g0082/NBO_16g0038/NBO_1116g0001/NBO_13g0023/NBO_7g0019/novel.1/NBO_1020g0003/NBO_54g0017/NBO_80g0035/NBO_4g0015/NBO_1061g0002/NBO_576g0001/NBO_73g0014/novel.86/NBO_53g0021/NBO_13g0045/NBO_76g0005/novel.159/NBO_1163g0002/NBO_71g0001/NBO_386g0023/NBO_6g0087/NBO_444g0013/NBO_220g0003/novel.10	46	NBO_66g0010/NBO_941g0003/NBO_85g0009/NBO_3g0051/NBO_16g0057/NBO_11g0008/NBO_386g0017/NBO_66g0017/NBO_6g0054/NBO_16g0058/NBO_1315g0002/NBO_554g0006/NBO_13g0061/NBO_59gi001/NBO_1208gi001/NBO_69g0008/NBO_1209g0001/NBO_18g0032/NBO_98g0001/NBO_64g0036/NBO_41g0036/NBO_66g0043/NBO_1303g0001/NBO_1021g0002/NBO_1546g0001/novel.117/NBO_64g0024/NBO_37g0009/NBO_6g0084/NBO_401g0009/NBO_19g0024/NBO_98g0003/nove…
BP	GO:0006518	peptide metabolic process	68/171	126/739	4.9697e-17	1.29922e-15	NBO_66g0010/NBO_941g0003/NBO_85g0009/NBO_3g0051/NBO_16g0057/NBO_11g0008/NBO_6g0082/NBO_386g0017/NBO_16g0038/NBO_66g0017/NBO_1116g0001/NBO_13g0023/NBO_6g0054/NBO_7g0019/NBO_1020g0003/NBO_16g0058/NBO_1315g0002/NBO_554g0006/NBO_13g0061/NBO_59gi001/NBO_54g0017/NBO_80g0035/NBO_4g0015/NBO_1061g0002/NBO_1208gi001/NBO_576g0001/NBO_69g0008/NBO_1209g0001/NBO_18g0032/NBO_98g0001/NBO_64g0036/NBO_73g0014/NBO_…	RL19/RL5B/RL3/MCES/RL13/RL3/RL13A/RL13/NBO_16g0038/RS18/NBO_1116g0001/RL23/RS24A/IF2B/RL13A/RS16/RS18/RSSA/RL4A/NBO_59gi001/RS14/SYRC/RL15/RS14/NBO_1208gi001/IF5/R23A2/RS2/RS17/RL17/RL27/SYTC/RS3/RL5B/NBO_1303g0001/RS6/RL32/RL4B/RS13/-/RS11/RS263/RS3A/RL32/RL27/RL22/-/NBO_98g0003/SYFB/-/SYMC/SYA/NBO_418g0002/SYIC/RL23/SYFB/RS263/GGT1/RS263/RL8/GSHB/SYNC/SYIC/RL21/SYLC/RL8/RL12/RS17	68	22	NBO_6g0082/NBO_16g0038/NBO_1116g0001/NBO_13g0023/NBO_7g0019/NBO_1020g0003/NBO_54g0017/NBO_80g0035/NBO_4g0015/NBO_1061g0002/NBO_576g0001/NBO_73g0014/NBO_53g0021/NBO_13g0045/NBO_76g0005/novel.159/NBO_1163g0002/NBO_71g0001/NBO_386g0023/NBO_6g0087/NBO_444g0013/NBO_220g0003	46	NBO_66g0010/NBO_941g0003/NBO_85g0009/NBO_3g0051/NBO_16g0057/NBO_11g0008/NBO_386g0017/NBO_66g0017/NBO_6g0054/NBO_16g0058/NBO_1315g0002/NBO_554g0006/NBO_13g0061/NBO_59gi001/NBO_1208gi001/NBO_69g0008/NBO_1209g0001/NBO_18g0032/NBO_98g0001/NBO_64g0036/NBO_41g0036/NBO_66g0043/NBO_1303g0001/NBO_1021g0002/NBO_1546g0001/novel.117/NBO_64g0024/NBO_37g0009/NBO_6g0084/NBO_401g0009/NBO_19g0024/NBO_98g0003/nove…
BP	GO:0044271	cellular nitrogen compound biosynthetic process	83/171	220/739	2.20529e-09	5.04459e-08	NBO_66g0010/NBO_941g0003/NBO_85g0009/NBO_3g0051/NBO_16g0057/NBO_11g0008/NBO_6g0082/NBO_386g0017/NBO_16g0038/NBO_66g0017/NBO_1116g0001/NBO_42g0010/NBO_13g0023/NBO_6g0054/NBO_7g0019/novel.1/NBO_73g0011/NBO_1020g0003/NBO_16g0058/NBO_1315g0002/NBO_554g0006/NBO_13g0061/NBO_59gi001/NBO_54g0017/NBO_80g0035/NBO_4g0015/NBO_1061g0002/NBO_1208gi001/NBO_576g0001/NBO_453g0002/NBO_508g0015/NBO_20g0003/NBO_69g0…	RL19/RL5B/RL3/MCES/RL13/RL3/RL13A/RL13/NBO_16g0038/RS18/NBO_1116g0001/NBO_42g0010/RL23/RS24A/IF2B/-/PRR1/RL13A/RS16/RS18/RSSA/RL4A/NBO_59gi001/RS14/SYRC/RL15/RS14/NBO_1208gi001/IF5/TAF9B/NFYA/PYRG/R23A2/RS2/RS17/RL17/RL27/SYTC/RS3/RL5B/NBO_1303g0001/ESA1/TAF11/-/RS6/RL32/RL4B/NBO_34g0021/RS13/-/RS11/RS263/RS3A/RL32/RL27/RL22/-/NBO_98g0003/SYFB/-/SYMC/SYA/RPB7/NBO_418g0002/SYIC/RL23/SYFB/RS263/RS2…	83	34	NBO_6g0082/NBO_16g0038/NBO_1116g0001/NBO_42g0010/NBO_13g0023/NBO_7g0019/novel.1/NBO_73g0011/NBO_1020g0003/NBO_54g0017/NBO_80g0035/NBO_4g0015/NBO_1061g0002/NBO_576g0001/NBO_453g0002/NBO_508g0015/NBO_20g0003/NBO_73g0014/NBO_43g0012/NBO_89g0003/novel.86/NBO_53g0021/NBO_34g0021/NBO_13g0045/NBO_76g0005/novel.159/NBO_1163g0002/NBO_71g0001/NBO_386g0023/NBO_444g0013/NBO_220g0003/NBO_415g0004/novel.10/nov…	49	NBO_66g0010/NBO_941g0003/NBO_85g0009/NBO_3g0051/NBO_16g0057/NBO_11g0008/NBO_386g0017/NBO_66g0017/NBO_6g0054/NBO_16g0058/NBO_1315g0002/NBO_554g0006/NBO_13g0061/NBO_59gi001/NBO_1208gi001/NBO_69g0008/NBO_1209g0001/NBO_18g0032/NBO_98g0001/NBO_64g0036/NBO_41g0036/NBO_66g0043/NBO_1303g0001/NBO_1021g0002/NBO_1546g0001/novel.117/NBO_64g0024/NBO_37g0009/NBO_6g0084/NBO_401g0009/NBO_19g0024/NBO_98g0003/nove…
BP	GO:0009058	biosynthetic process	98/171	280/739	3.06587e-09	6.23393e-08	NBO_29gi002/NBO_66g0010/NBO_568g0004/NBO_941g0003/NBO_85g0009/NBO_3g0051/NBO_16g0057/NBO_11g0008/NBO_6g0082/NBO_386g0017/NBO_16g0038/NBO_66g0017/NBO_582gi001/NBO_1116g0001/NBO_42g0010/NBO_378g0009/NBO_13g0023/NBO_6g0054/NBO_7g0019/novel.1/NBO_29g0027/NBO_6g0030/NBO_73g0011/NBO_1020g0003/NBO_16g0058/NBO_1315g0002/NBO_554g0006/NBO_13g0061/NBO_28g0063/NBO_53g0017/NBO_59gi001/NBO_54g0017/NBO_80g0035/…	NBO_29gi002/RL19/TPS1/RL5B/RL3/MCES/RL13/RL3/RL13A/RL13/NBO_16g0038/RS18/NBO_582gi001/NBO_1116g0001/NBO_42g0010/ISCU/RL23/RS24A/IF2B/-/TPP/HUS2/PRR1/RL13A/RS16/RS18/RSSA/RL4A/ISCU/G6PI/NBO_59gi001/RS14/SYRC/RL15/RS14/NBO_1208gi001/PCY2/IF5/CPIN1/TAF9B/NFYA/PCY1B/PYRG/R23A2/RS2/RS17/RL17/RL27/SYTC/NBO_655gi001/RS3/RL5B/NBO_1303g0001/ESA1/TAF11/METK2/-/RS6/RL32/RL4B/NBO_34g0021/RS13/-/RS11/RS263/RS…	98	40	NBO_6g0082/NBO_16g0038/NBO_1116g0001/NBO_42g0010/NBO_378g0009/NBO_13g0023/NBO_7g0019/novel.1/NBO_6g0030/NBO_73g0011/NBO_1020g0003/NBO_28g0063/NBO_54g0017/NBO_80g0035/NBO_4g0015/NBO_1061g0002/NBO_20g0011/NBO_576g0001/NBO_4g0057/NBO_453g0002/NBO_508g0015/NBO_20g0003/NBO_73g0014/NBO_43g0012/NBO_89g0003/NBO_980g0001/novel.86/NBO_53g0021/NBO_34g0021/NBO_13g0045/NBO_76g0005/novel.159/NBO_1163g0002/NBO_…	58	NBO_29gi002/NBO_66g0010/NBO_568g0004/NBO_941g0003/NBO_85g0009/NBO_3g0051/NBO_16g0057/NBO_11g0008/NBO_386g0017/NBO_66g0017/NBO_582gi001/NBO_6g0054/NBO_29g0027/NBO_16g0058/NBO_1315g0002/NBO_554g0006/NBO_13g0061/NBO_53g0017/NBO_59gi001/NBO_1208gi001/NBO_6g0039/NBO_69g0008/NBO_1209g0001/NBO_18g0032/NBO_98g0001/NBO_64g0036/NBO_655gi001/NBO_41g0036/NBO_66g0043/NBO_1303g0001/NBO_1021g0002/NBO_1546g0001/…
BP	GO:0044249	cellular biosynthetic process	94/171	268/739	8.95826e-09	1.63936e-07	NBO_29gi002/NBO_66g0010/NBO_568g0004/NBO_941g0003/NBO_85g0009/NBO_3g0051/NBO_16g0057/NBO_11g0008/NBO_6g0082/NBO_386g0017/NBO_16g0038/NBO_66g0017/NBO_582gi001/NBO_1116g0001/NBO_42g0010/NBO_378g0009/NBO_13g0023/NBO_6g0054/NBO_7g0019/novel.1/NBO_29g0027/NBO_6g0030/NBO_73g0011/NBO_1020g0003/NBO_16g0058/NBO_1315g0002/NBO_554g0006/NBO_13g0061/NBO_28g0063/NBO_59gi001/NBO_54g0017/NBO_80g0035/NBO_4g0015/N…	NBO_29gi002/RL19/TPS1/RL5B/RL3/MCES/RL13/RL3/RL13A/RL13/NBO_16g0038/RS18/NBO_582gi001/NBO_1116g0001/NBO_42g0010/ISCU/RL23/RS24A/IF2B/-/TPP/HUS2/PRR1/RL13A/RS16/RS18/RSSA/RL4A/ISCU/NBO_59gi001/RS14/SYRC/RL15/RS14/NBO_1208gi001/IF5/CPIN1/TAF9B/NFYA/PYRG/R23A2/RS2/RS17/RL17/RL27/SYTC/NBO_655gi001/RS3/RL5B/NBO_1303g0001/ESA1/TAF11/METK2/-/RS6/RL32/RL4B/NBO_34g0021/RS13/-/RS11/RS263/RS3A/RL32/RL27/RL2…	94	39	NBO_6g0082/NBO_16g0038/NBO_1116g0001/NBO_42g0010/NBO_378g0009/NBO_13g0023/NBO_7g0019/novel.1/NBO_6g0030/NBO_73g0011/NBO_1020g0003/NBO_28g0063/NBO_54g0017/NBO_80g0035/NBO_4g0015/NBO_1061g0002/NBO_576g0001/NBO_4g0057/NBO_453g0002/NBO_508g0015/NBO_20g0003/NBO_73g0014/NBO_43g0012/NBO_89g0003/NBO_980g0001/novel.86/NBO_53g0021/NBO_34g0021/NBO_13g0045/NBO_76g0005/novel.159/NBO_1163g0002/NBO_71g0001/NBO_…	55	NBO_29gi002/NBO_66g0010/NBO_568g0004/NBO_941g0003/NBO_85g0009/NBO_3g0051/NBO_16g0057/NBO_11g0008/NBO_386g0017/NBO_66g0017/NBO_582gi001/NBO_6g0054/NBO_29g0027/NBO_16g0058/NBO_1315g0002/NBO_554g0006/NBO_13g0061/NBO_59gi001/NBO_1208gi001/NBO_69g0008/NBO_1209g0001/NBO_18g0032/NBO_98g0001/NBO_64g0036/NBO_655gi001/NBO_41g0036/NBO_66g0043/NBO_1303g0001/NBO_1021g0002/NBO_1546g0001/novel.117/NBO_64g0024/N…
BP	GO:1901576	organic substance biosynthetic process	92/171	261/739	1.15645e-08	1.92392e-07	NBO_29gi002/NBO_66g0010/NBO_568g0004/NBO_941g0003/NBO_85g0009/NBO_3g0051/NBO_16g0057/NBO_11g0008/NBO_6g0082/NBO_386g0017/NBO_16g0038/NBO_66g0017/NBO_582gi001/NBO_1116g0001/NBO_42g0010/NBO_13g0023/NBO_6g0054/NBO_7g0019/novel.1/NBO_29g0027/NBO_6g0030/NBO_73g0011/NBO_1020g0003/NBO_16g0058/NBO_1315g0002/NBO_554g0006/NBO_13g0061/NBO_53g0017/NBO_59gi001/NBO_54g0017/NBO_80g0035/NBO_4g0015/NBO_1061g0002/…	NBO_29gi002/RL19/TPS1/RL5B/RL3/MCES/RL13/RL3/RL13A/RL13/NBO_16g0038/RS18/NBO_582gi001/NBO_1116g0001/NBO_42g0010/RL23/RS24A/IF2B/-/TPP/HUS2/PRR1/RL13A/RS16/RS18/RSSA/RL4A/G6PI/NBO_59gi001/RS14/SYRC/RL15/RS14/NBO_1208gi001/IF5/TAF9B/NFYA/PYRG/R23A2/RS2/RS17/RL17/RL27/SYTC/NBO_655gi001/RS3/RL5B/NBO_1303g0001/ESA1/TAF11/METK2/-/RS6/RL32/RL4B/NBO_34g0021/RS13/-/RS11/RS263/RS3A/RL32/RL27/RL22/-/NBO_98g…	92	36	NBO_6g0082/NBO_16g0038/NBO_1116g0001/NBO_42g0010/NBO_13g0023/NBO_7g0019/novel.1/NBO_6g0030/NBO_73g0011/NBO_1020g0003/NBO_54g0017/NBO_80g0035/NBO_4g0015/NBO_1061g0002/NBO_576g0001/NBO_453g0002/NBO_508g0015/NBO_20g0003/NBO_73g0014/NBO_43g0012/NBO_89g0003/NBO_980g0001/novel.86/NBO_53g0021/NBO_34g0021/NBO_13g0045/NBO_76g0005/novel.159/NBO_1163g0002/NBO_71g0001/NBO_386g0023/NBO_444g0013/NBO_220g0003/N…	56	NBO_29gi002/NBO_66g0010/NBO_568g0004/NBO_941g0003/NBO_85g0009/NBO_3g0051/NBO_16g0057/NBO_11g0008/NBO_386g0017/NBO_66g0017/NBO_582gi001/NBO_6g0054/NBO_29g0027/NBO_16g0058/NBO_1315g0002/NBO_554g0006/NBO_13g0061/NBO_53g0017/NBO_59gi001/NBO_1208gi001/NBO_69g0008/NBO_1209g0001/NBO_18g0032/NBO_98g0001/NBO_64g0036/NBO_655gi001/NBO_41g0036/NBO_66g0043/NBO_1303g0001/NBO_1021g0002/NBO_1546g0001/novel.117/N…
BP	GO:0009059	macromolecule biosynthetic process	80/171	237/739	3.05096e-06	4.29482e-05	NBO_66g0010/NBO_941g0003/NBO_85g0009/NBO_3g0051/NBO_16g0057/NBO_11g0008/NBO_6g0082/NBO_386g0017/NBO_16g0038/NBO_66g0017/NBO_1116g0001/NBO_42g0010/NBO_13g0023/NBO_6g0054/NBO_7g0019/NBO_6g0030/NBO_73g0011/NBO_1020g0003/NBO_16g0058/NBO_1315g0002/NBO_554g0006/NBO_13g0061/NBO_59gi001/NBO_54g0017/NBO_80g0035/NBO_4g0015/NBO_1061g0002/NBO_1208gi001/NBO_576g0001/NBO_453g0002/NBO_508g0015/NBO_69g0008/NBO_1…	RL19/RL5B/RL3/MCES/RL13/RL3/RL13A/RL13/NBO_16g0038/RS18/NBO_1116g0001/NBO_42g0010/RL23/RS24A/IF2B/HUS2/PRR1/RL13A/RS16/RS18/RSSA/RL4A/NBO_59gi001/RS14/SYRC/RL15/RS14/NBO_1208gi001/IF5/TAF9B/NFYA/R23A2/RS2/RS17/RL17/RL27/SYTC/RS3/RL5B/NBO_1303g0001/ESA1/TAF11/RS6/RL32/RL4B/NBO_34g0021/RS13/-/RS11/RS263/RS3A/RL32/RL27/RL22/-/NBO_98g0003/SYFB/-/SYMC/SYA/RPB7/NBO_418g0002/SYIC/RFC4/RL23/SYFB/RS263/RS…	80	30	NBO_6g0082/NBO_16g0038/NBO_1116g0001/NBO_42g0010/NBO_13g0023/NBO_7g0019/NBO_6g0030/NBO_73g0011/NBO_1020g0003/NBO_54g0017/NBO_80g0035/NBO_4g0015/NBO_1061g0002/NBO_576g0001/NBO_453g0002/NBO_508g0015/NBO_73g0014/NBO_43g0012/NBO_89g0003/NBO_53g0021/NBO_34g0021/NBO_13g0045/NBO_76g0005/novel.159/NBO_1163g0002/NBO_71g0001/NBO_386g0023/NBO_220g0003/NBO_415g0004/novel.265	50	NBO_66g0010/NBO_941g0003/NBO_85g0009/NBO_3g0051/NBO_16g0057/NBO_11g0008/NBO_386g0017/NBO_66g0017/NBO_6g0054/NBO_16g0058/NBO_1315g0002/NBO_554g0006/NBO_13g0061/NBO_59gi001/NBO_1208gi001/NBO_69g0008/NBO_1209g0001/NBO_18g0032/NBO_98g0001/NBO_64g0036/NBO_41g0036/NBO_66g0043/NBO_1303g0001/NBO_1021g0002/NBO_1546g0001/novel.117/NBO_64g0024/NBO_37g0009/NBO_6g0084/NBO_401g0009/NBO_19g0024/NBO_98g0003/nove…
BP	GO:0034645	cellular macromolecule biosynthetic process	80/171	237/739	3.05096e-06	4.29482e-05	NBO_66g0010/NBO_941g0003/NBO_85g0009/NBO_3g0051/NBO_16g0057/NBO_11g0008/NBO_6g0082/NBO_386g0017/NBO_16g0038/NBO_66g0017/NBO_1116g0001/NBO_42g0010/NBO_13g0023/NBO_6g0054/NBO_7g0019/NBO_6g0030/NBO_73g0011/NBO_1020g0003/NBO_16g0058/NBO_1315g0002/NBO_554g0006/NBO_13g0061/NBO_59gi001/NBO_54g0017/NBO_80g0035/NBO_4g0015/NBO_1061g0002/NBO_1208gi001/NBO_576g0001/NBO_453g0002/NBO_508g0015/NBO_69g0008/NBO_1…	RL19/RL5B/RL3/MCES/RL13/RL3/RL13A/RL13/NBO_16g0038/RS18/NBO_1116g0001/NBO_42g0010/RL23/RS24A/IF2B/HUS2/PRR1/RL13A/RS16/RS18/RSSA/RL4A/NBO_59gi001/RS14/SYRC/RL15/RS14/NBO_1208gi001/IF5/TAF9B/NFYA/R23A2/RS2/RS17/RL17/RL27/SYTC/RS3/RL5B/NBO_1303g0001/ESA1/TAF11/RS6/RL32/RL4B/NBO_34g0021/RS13/-/RS11/RS263/RS3A/RL32/RL27/RL22/-/NBO_98g0003/SYFB/-/SYMC/SYA/RPB7/NBO_418g0002/SYIC/RFC4/RL23/SYFB/RS263/RS…	80	30	NBO_6g0082/NBO_16g0038/NBO_1116g0001/NBO_42g0010/NBO_13g0023/NBO_7g0019/NBO_6g0030/NBO_73g0011/NBO_1020g0003/NBO_54g0017/NBO_80g0035/NBO_4g0015/NBO_1061g0002/NBO_576g0001/NBO_453g0002/NBO_508g0015/NBO_73g0014/NBO_43g0012/NBO_89g0003/NBO_53g0021/NBO_34g0021/NBO_13g0045/NBO_76g0005/novel.159/NBO_1163g0002/NBO_71g0001/NBO_386g0023/NBO_220g0003/NBO_415g0004/novel.265	50	NBO_66g0010/NBO_941g0003/NBO_85g0009/NBO_3g0051/NBO_16g0057/NBO_11g0008/NBO_386g0017/NBO_66g0017/NBO_6g0054/NBO_16g0058/NBO_1315g0002/NBO_554g0006/NBO_13g0061/NBO_59gi001/NBO_1208gi001/NBO_69g0008/NBO_1209g0001/NBO_18g0032/NBO_98g0001/NBO_64g0036/NBO_41g0036/NBO_66g0043/NBO_1303g0001/NBO_1021g0002/NBO_1546g0001/novel.117/NBO_64g0024/NBO_37g0009/NBO_6g0084/NBO_401g0009/NBO_19g0024/NBO_98g0003/nove…
BP	GO:0010467	gene expression	83/171	250/739	3.87067e-06	5.05952e-05	NBO_66g0010/NBO_941g0003/NBO_85g0009/NBO_28g0074/NBO_3g0051/NBO_16g0057/NBO_11g0008/NBO_6g0082/NBO_386g0017/NBO_16g0038/NBO_66g0017/NBO_30g0005/NBO_1116g0001/NBO_42g0010/NBO_13g0023/NBO_6g0054/NBO_7g0019/NBO_73g0011/NBO_1020g0003/NBO_16g0058/NBO_1315g0002/NBO_554g0006/NBO_13g0061/NBO_59gi001/NBO_54g0017/NBO_80g0035/NBO_4g0015/NBO_1061g0002/NBO_1208gi001/NBO_576g0001/NBO_27g0010/NBO_453g0002/NBO_5…	RL19/RL5B/RL3/NBO_28g0074/MCES/RL13/RL3/RL13A/RL13/NBO_16g0038/RS18/NBO_30g0005/NBO_1116g0001/NBO_42g0010/RL23/RS24A/IF2B/PRR1/RL13A/RS16/RS18/RSSA/RL4A/NBO_59gi001/RS14/SYRC/RL15/RS14/NBO_1208gi001/IF5/UTP6/TAF9B/NFYA/R23A2/RS2/RS17/RL17/RL27/SYTC/RS3/NBO_26g0008/RL5B/NBO_1303g0001/ESA1/TAF11/RS6/RL32/RL4B/NBO_34g0021/RS13/-/RS11/RS263/RS3A/RL32/RL27/RL22/-/NBO_98g0003/NBO_26g0009/SYFB/-/SYMC/SY…	83	34	NBO_28g0074/NBO_6g0082/NBO_16g0038/NBO_30g0005/NBO_1116g0001/NBO_42g0010/NBO_13g0023/NBO_7g0019/NBO_73g0011/NBO_1020g0003/NBO_54g0017/NBO_80g0035/NBO_4g0015/NBO_1061g0002/NBO_576g0001/NBO_27g0010/NBO_453g0002/NBO_508g0015/NBO_73g0014/NBO_26g0008/NBO_43g0012/NBO_89g0003/NBO_53g0021/NBO_34g0021/NBO_13g0045/NBO_76g0005/novel.159/NBO_26g0009/NBO_1163g0002/NBO_71g0001/NBO_386g0023/NBO_220g0003/NBO_415…	49	NBO_66g0010/NBO_941g0003/NBO_85g0009/NBO_3g0051/NBO_16g0057/NBO_11g0008/NBO_386g0017/NBO_66g0017/NBO_6g0054/NBO_16g0058/NBO_1315g0002/NBO_554g0006/NBO_13g0061/NBO_59gi001/NBO_1208gi001/NBO_69g0008/NBO_1209g0001/NBO_18g0032/NBO_98g0001/NBO_64g0036/NBO_41g0036/NBO_66g0043/NBO_1303g0001/NBO_1021g0002/NBO_1546g0001/novel.117/NBO_64g0024/NBO_37g0009/NBO_6g0084/NBO_401g0009/NBO_19g0024/NBO_98g0003/nove…
BP	GO:0044267	cellular protein metabolic process	72/171	215/739	2.1663e-05	0.000264289	NBO_66g0010/NBO_941g0003/NBO_85g0009/NBO_3g0051/NBO_16g0057/NBO_11g0008/NBO_6g0082/NBO_386g0017/NBO_16g0038/NBO_66g0017/NBO_1116g0001/NBO_13g0023/NBO_6g0054/NBO_7g0019/NBO_76g0002/NBO_1020g0003/NBO_16g0058/NBO_1315g0002/NBO_3g0006/NBO_554g0006/NBO_13g0061/NBO_59gi001/NBO_54g0017/NBO_80g0035/NBO_4g0015/NBO_1061g0002/NBO_1208gi001/NBO_576g0001/NBO_69g0008/NBO_1209g0001/NBO_18g0032/NBO_98g0001/NBO_6…	RL19/RL5B/RL3/MCES/RL13/RL3/RL13A/RL13/NBO_16g0038/RS18/NBO_1116g0001/RL23/RS24A/IF2B/PSB4/RL13A/RS16/RS18/CTK1/RSSA/RL4A/NBO_59gi001/RS14/SYRC/RL15/RS14/NBO_1208gi001/IF5/R23A2/RS2/RS17/RL17/RL27/SYTC/RS3/RL5B/NBO_1303g0001/RS6/RL32/RL4B/RS13/-/RS11/GSK3B/RS263/PGTA/RS3A/RL32/RL27/RL22/-/NBO_98g0003/SYFB/-/SYMC/SYA/NBO_418g0002/SYIC/RL23/SYFB/RS263/CRK1/RS263/PSA1/RL8/SYNC/SYIC/RL21/SYLC/RL8/RL1…	72	23	NBO_6g0082/NBO_16g0038/NBO_1116g0001/NBO_13g0023/NBO_7g0019/NBO_76g0002/NBO_1020g0003/NBO_54g0017/NBO_80g0035/NBO_4g0015/NBO_1061g0002/NBO_576g0001/NBO_73g0014/NBO_53g0021/NBO_13g0045/NBO_76g0005/novel.159/NBO_1163g0002/NBO_71g0001/NBO_386g0023/NBO_11g0062/NBO_10g0024/NBO_220g0003	49	NBO_66g0010/NBO_941g0003/NBO_85g0009/NBO_3g0051/NBO_16g0057/NBO_11g0008/NBO_386g0017/NBO_66g0017/NBO_6g0054/NBO_16g0058/NBO_1315g0002/NBO_3g0006/NBO_554g0006/NBO_13g0061/NBO_59gi001/NBO_1208gi001/NBO_69g0008/NBO_1209g0001/NBO_18g0032/NBO_98g0001/NBO_64g0036/NBO_41g0036/NBO_66g0043/NBO_1303g0001/NBO_1021g0002/NBO_1546g0001/novel.117/NBO_64g0024/NBO_374g0006/NBO_37g0009/NBO_366g0011/NBO_6g0084/NBO_…
BP	GO:0019538	protein metabolic process	74/171	228/739	5.9684e-05	0.000682636	NBO_66g0010/NBO_941g0003/NBO_85g0009/NBO_3g0051/NBO_16g0057/NBO_11g0008/NBO_6g0082/NBO_386g0017/NBO_16g0038/NBO_66g0017/NBO_1116g0001/NBO_13g0023/NBO_6g0054/NBO_1170gi001/NBO_7g0019/NBO_4g0017/NBO_76g0002/NBO_1020g0003/NBO_16g0058/NBO_1315g0002/NBO_3g0006/NBO_554g0006/NBO_13g0061/NBO_59gi001/NBO_54g0017/NBO_80g0035/NBO_4g0015/NBO_1061g0002/NBO_1208gi001/NBO_576g0001/NBO_69g0008/NBO_1209g0001/NBO_…	RL19/RL5B/RL3/MCES/RL13/RL3/RL13A/RL13/NBO_16g0038/RS18/NBO_1116g0001/RL23/RS24A/NBO_1170gi001/IF2B/HSP101/PSB4/RL13A/RS16/RS18/CTK1/RSSA/RL4A/NBO_59gi001/RS14/SYRC/RL15/RS14/NBO_1208gi001/IF5/R23A2/RS2/RS17/RL17/RL27/SYTC/RS3/RL5B/NBO_1303g0001/RS6/RL32/RL4B/RS13/-/RS11/GSK3B/RS263/PGTA/RS3A/RL32/RL27/RL22/-/NBO_98g0003/SYFB/-/SYMC/SYA/NBO_418g0002/SYIC/RL23/SYFB/RS263/CRK1/RS263/PSA1/RL8/SYNC/S…	74	25	NBO_6g0082/NBO_16g0038/NBO_1116g0001/NBO_13g0023/NBO_1170gi001/NBO_7g0019/NBO_4g0017/NBO_76g0002/NBO_1020g0003/NBO_54g0017/NBO_80g0035/NBO_4g0015/NBO_1061g0002/NBO_576g0001/NBO_73g0014/NBO_53g0021/NBO_13g0045/NBO_76g0005/novel.159/NBO_1163g0002/NBO_71g0001/NBO_386g0023/NBO_11g0062/NBO_10g0024/NBO_220g0003	49	NBO_66g0010/NBO_941g0003/NBO_85g0009/NBO_3g0051/NBO_16g0057/NBO_11g0008/NBO_386g0017/NBO_66g0017/NBO_6g0054/NBO_16g0058/NBO_1315g0002/NBO_3g0006/NBO_554g0006/NBO_13g0061/NBO_59gi001/NBO_1208gi001/NBO_69g0008/NBO_1209g0001/NBO_18g0032/NBO_98g0001/NBO_64g0036/NBO_41g0036/NBO_66g0043/NBO_1303g0001/NBO_1021g0002/NBO_1546g0001/novel.117/NBO_64g0024/NBO_374g0006/NBO_37g0009/NBO_366g0011/NBO_6g0084/NBO_…
BP	GO:0034641	cellular nitrogen compound metabolic process	105/171	363/739	0.000167279	0.00180071	NBO_66g0010/NBO_72g0012/NBO_941g0003/NBO_85g0009/NBO_28g0074/NBO_3g0051/NBO_16g0057/NBO_11g0008/NBO_6g0082/NBO_386g0017/NBO_16g0038/NBO_66g0017/NBO_49g0003/NBO_30g0005/NBO_1116g0001/NBO_42g0010/NBO_13g0023/NBO_6g0054/NBO_7g0019/novel.1/NBO_6g0030/NBO_73g0011/NBO_1020g0003/NBO_54g0011/NBO_16g0058/NBO_1315g0002/NBO_554g0006/NBO_13g0061/NBO_53g0017/NBO_59gi001/NBO_54g0017/NBO_80g0035/NBO_4g0015/NBO_…	RL19/6PGD/RL5B/RL3/NBO_28g0074/MCES/RL13/RL3/RL13A/RL13/NBO_16g0038/RS18/ALDOB/NBO_30g0005/NBO_1116g0001/NBO_42g0010/RL23/RS24A/IF2B/-/HUS2/PRR1/RL13A/RPIA/RS16/RS18/RSSA/RL4A/G6PI/NBO_59gi001/RS14/SYRC/RL15/RS14/NBO_1208gi001/IF5/UTP6/TAF9B/NFYA/PYRG/FANCJ/R23A2/RS2/RS17/RL17/RL27/K6PF/-/SYTC/RS3/NBO_26g0008/RL5B/NBO_1303g0001/ESA1/TAF11/NBO_434g0004/-/RS6/RL32/RL4B/NBO_34g0021/RS13/-/RS11/RS263…	105	47	NBO_28g0074/NBO_6g0082/NBO_16g0038/NBO_30g0005/NBO_1116g0001/NBO_42g0010/NBO_13g0023/NBO_7g0019/novel.1/NBO_6g0030/NBO_73g0011/NBO_1020g0003/NBO_54g0017/NBO_80g0035/NBO_4g0015/NBO_1061g0002/NBO_576g0001/NBO_27g0010/NBO_453g0002/NBO_508g0015/NBO_20g0003/NBO_73g0014/NBO_26g0008/NBO_43g0012/NBO_89g0003/NBO_434g0004/novel.86/NBO_53g0021/NBO_34g0021/NBO_13g0045/NBO_76g0005/NBO_63g0014/novel.159/NBO_26…	58	NBO_66g0010/NBO_72g0012/NBO_941g0003/NBO_85g0009/NBO_3g0051/NBO_16g0057/NBO_11g0008/NBO_386g0017/NBO_66g0017/NBO_49g0003/NBO_6g0054/NBO_54g0011/NBO_16g0058/NBO_1315g0002/NBO_554g0006/NBO_13g0061/NBO_53g0017/NBO_59gi001/NBO_1208gi001/NBO_108g0005/NBO_69g0008/NBO_1209g0001/NBO_18g0032/NBO_98g0001/NBO_64g0036/NBO_54g0015/novel.165/NBO_41g0036/NBO_66g0043/NBO_1303g0001/NBO_1021g0002/NBO_1546g0001/nov…
BP	GO:0006807	nitrogen compound metabolic process	105/171	364/739	0.000195152	0.00198404	NBO_66g0010/NBO_72g0012/NBO_941g0003/NBO_85g0009/NBO_28g0074/NBO_3g0051/NBO_16g0057/NBO_11g0008/NBO_6g0082/NBO_386g0017/NBO_16g0038/NBO_66g0017/NBO_49g0003/NBO_30g0005/NBO_1116g0001/NBO_42g0010/NBO_13g0023/NBO_6g0054/NBO_7g0019/novel.1/NBO_6g0030/NBO_73g0011/NBO_1020g0003/NBO_54g0011/NBO_16g0058/NBO_1315g0002/NBO_554g0006/NBO_13g0061/NBO_53g0017/NBO_59gi001/NBO_54g0017/NBO_80g0035/NBO_4g0015/NBO_…	RL19/6PGD/RL5B/RL3/NBO_28g0074/MCES/RL13/RL3/RL13A/RL13/NBO_16g0038/RS18/ALDOB/NBO_30g0005/NBO_1116g0001/NBO_42g0010/RL23/RS24A/IF2B/-/HUS2/PRR1/RL13A/RPIA/RS16/RS18/RSSA/RL4A/G6PI/NBO_59gi001/RS14/SYRC/RL15/RS14/NBO_1208gi001/IF5/UTP6/TAF9B/NFYA/PYRG/FANCJ/R23A2/RS2/RS17/RL17/RL27/K6PF/-/SYTC/RS3/NBO_26g0008/RL5B/NBO_1303g0001/ESA1/TAF11/NBO_434g0004/-/RS6/RL32/RL4B/NBO_34g0021/RS13/-/RS11/RS263…	105	47	NBO_28g0074/NBO_6g0082/NBO_16g0038/NBO_30g0005/NBO_1116g0001/NBO_42g0010/NBO_13g0023/NBO_7g0019/novel.1/NBO_6g0030/NBO_73g0011/NBO_1020g0003/NBO_54g0017/NBO_80g0035/NBO_4g0015/NBO_1061g0002/NBO_576g0001/NBO_27g0010/NBO_453g0002/NBO_508g0015/NBO_20g0003/NBO_73g0014/NBO_26g0008/NBO_43g0012/NBO_89g0003/NBO_434g0004/novel.86/NBO_53g0021/NBO_34g0021/NBO_13g0045/NBO_76g0005/NBO_63g0014/novel.159/NBO_26…	58	NBO_66g0010/NBO_72g0012/NBO_941g0003/NBO_85g0009/NBO_3g0051/NBO_16g0057/NBO_11g0008/NBO_386g0017/NBO_66g0017/NBO_49g0003/NBO_6g0054/NBO_54g0011/NBO_16g0058/NBO_1315g0002/NBO_554g0006/NBO_13g0061/NBO_53g0017/NBO_59gi001/NBO_1208gi001/NBO_108g0005/NBO_69g0008/NBO_1209g0001/NBO_18g0032/NBO_98g0001/NBO_64g0036/NBO_54g0015/novel.165/NBO_41g0036/NBO_66g0043/NBO_1303g0001/NBO_1021g0002/NBO_1546g0001/nov…
BP	GO:0006082	organic acid metabolic process	20/171	51/739	0.00567382	0.0494433	NBO_49g0003/novel.1/NBO_53g0017/NBO_80g0035/NBO_54g0015/NBO_73g0014/novel.86/novel.117/NBO_63g0014/NBO_1163g0002/novel.121/NBO_15g0023/NBO_58g0028/NBO_49g0004/NBO_71g0001/NBO_386g0023/NBO_220g0003/NBO_547g0002/NBO_7g0013/novel.10	ALDOB/-/G6PI/SYRC/K6PF/SYTC/-/-/SYFA/SYFB/-/SYMC/SYA/ALDOC/SYIC/SYFB/SYNC/SYIC/SYLC/-	20	10	novel.1/NBO_80g0035/NBO_73g0014/novel.86/NBO_63g0014/NBO_1163g0002/NBO_71g0001/NBO_386g0023/NBO_220g0003/novel.10	10	NBO_49g0003/NBO_53g0017/NBO_54g0015/novel.117/novel.121/NBO_15g0023/NBO_58g0028/NBO_49g0004/NBO_547g0002/NBO_7g0013
BP	GO:0019752	carboxylic acid metabolic process	20/171	51/739	0.00567382	0.0494433	NBO_49g0003/novel.1/NBO_53g0017/NBO_80g0035/NBO_54g0015/NBO_73g0014/novel.86/novel.117/NBO_63g0014/NBO_1163g0002/novel.121/NBO_15g0023/NBO_58g0028/NBO_49g0004/NBO_71g0001/NBO_386g0023/NBO_220g0003/NBO_547g0002/NBO_7g0013/novel.10	ALDOB/-/G6PI/SYRC/K6PF/SYTC/-/-/SYFA/SYFB/-/SYMC/SYA/ALDOC/SYIC/SYFB/SYNC/SYIC/SYLC/-	20	10	novel.1/NBO_80g0035/NBO_73g0014/novel.86/NBO_63g0014/NBO_1163g0002/NBO_71g0001/NBO_386g0023/NBO_220g0003/novel.10	10	NBO_49g0003/NBO_53g0017/NBO_54g0015/novel.117/novel.121/NBO_15g0023/NBO_58g0028/NBO_49g0004/NBO_547g0002/NBO_7g0013
BP	GO:0043436	oxoacid metabolic process	20/171	51/739	0.00567382	0.0494433	NBO_49g0003/novel.1/NBO_53g0017/NBO_80g0035/NBO_54g0015/NBO_73g0014/novel.86/novel.117/NBO_63g0014/NBO_1163g0002/novel.121/NBO_15g0023/NBO_58g0028/NBO_49g0004/NBO_71g0001/NBO_386g0023/NBO_220g0003/NBO_547g0002/NBO_7g0013/novel.10	ALDOB/-/G6PI/SYRC/K6PF/SYTC/-/-/SYFA/SYFB/-/SYMC/SYA/ALDOC/SYIC/SYFB/SYNC/SYIC/SYLC/-	20	10	novel.1/NBO_80g0035/NBO_73g0014/novel.86/NBO_63g0014/NBO_1163g0002/NBO_71g0001/NBO_386g0023/NBO_220g0003/novel.10	10	NBO_49g0003/NBO_53g0017/NBO_54g0015/novel.117/novel.121/NBO_15g0023/NBO_58g0028/NBO_49g0004/NBO_547g0002/NBO_7g0013
BP	GO:0044281	small molecule metabolic process	24/171	65/739	0.00612287	0.0509312	NBO_72g0012/NBO_49g0003/novel.1/NBO_54g0011/NBO_53g0017/NBO_80g0035/NBO_20g0003/NBO_54g0015/NBO_73g0014/NBO_1239g0002/novel.86/novel.117/NBO_63g0014/NBO_1163g0002/novel.121/NBO_15g0023/NBO_58g0028/NBO_49g0004/NBO_71g0001/NBO_386g0023/NBO_220g0003/NBO_547g0002/NBO_7g0013/novel.10	6PGD/ALDOB/-/RPIA/G6PI/SYRC/PYRG/K6PF/SYTC/G6PD/-/-/SYFA/SYFB/-/SYMC/SYA/ALDOC/SYIC/SYFB/SYNC/SYIC/SYLC/-	24	12	novel.1/NBO_80g0035/NBO_20g0003/NBO_73g0014/NBO_1239g0002/novel.86/NBO_63g0014/NBO_1163g0002/NBO_71g0001/NBO_386g0023/NBO_220g0003/novel.10	12	NBO_72g0012/NBO_49g0003/NBO_54g0011/NBO_53g0017/NBO_54g0015/novel.117/novel.121/NBO_15g0023/NBO_58g0028/NBO_49g0004/NBO_547g0002/NBO_7g0013
BP	GO:0006520	cellular amino acid metabolic process	16/171	39/739	0.00806264	0.0641506	novel.1/NBO_80g0035/NBO_73g0014/novel.86/novel.117/NBO_63g0014/NBO_1163g0002/novel.121/NBO_15g0023/NBO_58g0028/NBO_71g0001/NBO_386g0023/NBO_220g0003/NBO_547g0002/NBO_7g0013/novel.10	-/SYRC/SYTC/-/-/SYFA/SYFB/-/SYMC/SYA/SYIC/SYFB/SYNC/SYIC/SYLC/-	16	10	novel.1/NBO_80g0035/NBO_73g0014/novel.86/NBO_63g0014/NBO_1163g0002/NBO_71g0001/NBO_386g0023/NBO_220g0003/novel.10	6	novel.117/novel.121/NBO_15g0023/NBO_58g0028/NBO_547g0002/NBO_7g0013
BP	GO:0044710	single-organism metabolic process	38/171	120/739	0.0121935	0.0929755	NBO_29gi002/NBO_568g0004/NBO_72g0012/NBO_85g0009/NBO_49g0003/NBO_582gi001/novel.1/NBO_29g0027/NBO_54g0011/NBO_87g0002/NBO_53g0017/NBO_80g0035/NBO_20g0003/NBO_54g0015/novel.165/NBO_73g0014/NBO_655gi001/NBO_6g0063/NBO_1239g0002/novel.86/novel.117/NBO_27g0021/NBO_63g0014/NBO_1163g0002/novel.121/NBO_15g0023/NBO_58g0028/NBO_49g0004/NBO_360g0005/NBO_71g0001/NBO_386g0023/NBO_2g0087/NBO_84g0004/NBO_220g0…	NBO_29gi002/TPS1/6PGD/RL3/ALDOB/NBO_582gi001/-/TPP/RPIA/TRXB/G6PI/SYRC/PYRG/K6PF/-/SYTC/NBO_655gi001/RIR2/G6PD/-/-/MCR1/SYFA/SYFB/-/SYMC/SYA/ALDOC/GPDA/SYIC/SYFB/TRXB/GPDM/SYNC/SYIC/SYLC/NBO_1059gi002/-	38	16	novel.1/NBO_87g0002/NBO_80g0035/NBO_20g0003/NBO_73g0014/NBO_6g0063/NBO_1239g0002/novel.86/NBO_27g0021/NBO_63g0014/NBO_1163g0002/NBO_71g0001/NBO_386g0023/NBO_2g0087/NBO_220g0003/novel.10	22	NBO_29gi002/NBO_568g0004/NBO_72g0012/NBO_85g0009/NBO_49g0003/NBO_582gi001/NBO_29g0027/NBO_54g0011/NBO_53g0017/NBO_54g0015/novel.165/NBO_655gi001/novel.117/novel.121/NBO_15g0023/NBO_58g0028/NBO_49g0004/NBO_360g0005/NBO_84g0004/NBO_547g0002/NBO_7g0013/NBO_1059gi002
BP	GO:0044711	single-organism biosynthetic process	10/171	22/739	0.0160248	0.117301	NBO_29gi002/NBO_568g0004/NBO_582gi001/novel.1/NBO_29g0027/NBO_53g0017/NBO_20g0003/NBO_655gi001/novel.86/novel.10	NBO_29gi002/TPS1/NBO_582gi001/-/TPP/G6PI/PYRG/NBO_655gi001/-/-	10	4	novel.1/NBO_20g0003/novel.86/novel.10	6	NBO_29gi002/NBO_568g0004/NBO_582gi001/NBO_29g0027/NBO_53g0017/NBO_655gi001
BP	GO:0043038	amino acid activation	13/171	35/739	0.0400077	0.271164	NBO_80g0035/NBO_73g0014/novel.117/NBO_63g0014/NBO_1163g0002/novel.121/NBO_15g0023/NBO_58g0028/NBO_71g0001/NBO_386g0023/NBO_220g0003/NBO_547g0002/NBO_7g0013	SYRC/SYTC/-/SYFA/SYFB/-/SYMC/SYA/SYIC/SYFB/SYNC/SYIC/SYLC	13	7	NBO_80g0035/NBO_73g0014/NBO_63g0014/NBO_1163g0002/NBO_71g0001/NBO_386g0023/NBO_220g0003	6	novel.117/novel.121/NBO_15g0023/NBO_58g0028/NBO_547g0002/NBO_7g0013
BP	GO:0043039	tRNA aminoacylation	13/171	35/739	0.0400077	0.271164	NBO_80g0035/NBO_73g0014/novel.117/NBO_63g0014/NBO_1163g0002/novel.121/NBO_15g0023/NBO_58g0028/NBO_71g0001/NBO_386g0023/NBO_220g0003/NBO_547g0002/NBO_7g0013	SYRC/SYTC/-/SYFA/SYFB/-/SYMC/SYA/SYIC/SYFB/SYNC/SYIC/SYLC	13	7	NBO_80g0035/NBO_73g0014/NBO_63g0014/NBO_1163g0002/NBO_71g0001/NBO_386g0023/NBO_220g0003	6	novel.117/novel.121/NBO_15g0023/NBO_58g0028/NBO_547g0002/NBO_7g0013
BP	GO:0044723	single-organism carbohydrate metabolic process	10/171	25/739	0.0419524	0.274189	NBO_29gi002/NBO_568g0004/NBO_49g0003/NBO_582gi001/NBO_29g0027/NBO_53g0017/NBO_54g0015/NBO_655gi001/NBO_1239g0002/NBO_49g0004	NBO_29gi002/TPS1/ALDOB/NBO_582gi001/TPP/G6PI/K6PF/NBO_655gi001/G6PD/ALDOC	10	1	NBO_1239g0002	9	NBO_29gi002/NBO_568g0004/NBO_49g0003/NBO_582gi001/NBO_29g0027/NBO_53g0017/NBO_54g0015/NBO_655gi001/NBO_49g0004
BP	GO:0032787	monocarboxylic acid metabolic process	7/171	16/739	0.0532514	0.33435	NBO_49g0003/novel.1/NBO_53g0017/NBO_54g0015/novel.86/NBO_49g0004/novel.10	ALDOB/-/G6PI/K6PF/-/ALDOC/-	7	3	novel.1/novel.86/novel.10	4	NBO_49g0003/NBO_53g0017/NBO_54g0015/NBO_49g0004
BP	GO:0051186	cofactor metabolic process	10/171	26/739	0.0548115	0.33435	NBO_72g0012/NBO_49g0003/NBO_378g0009/NBO_54g0011/NBO_28g0063/NBO_53g0017/NBO_4g0057/NBO_54g0015/NBO_980g0001/NBO_49g0004	6PGD/ALDOB/ISCU/RPIA/ISCU/G6PI/CPIN1/K6PF/METK2/ALDOC	10	4	NBO_378g0009/NBO_28g0063/NBO_4g0057/NBO_980g0001	6	NBO_72g0012/NBO_49g0003/NBO_54g0011/NBO_53g0017/NBO_54g0015/NBO_49g0004
BP	GO:0044763	single-organism cellular process	33/171	113/739	0.064022	0.377937	NBO_29gi002/NBO_568g0004/NBO_72g0012/NBO_49g0003/NBO_582gi001/novel.1/NBO_29g0027/NBO_54g0011/NBO_53g0017/NBO_80g0035/NBO_20g0003/NBO_54g0015/novel.165/NBO_73g0014/NBO_655gi001/NBO_434g0004/novel.86/novel.117/NBO_41g0047/NBO_63g0014/NBO_1163g0002/novel.121/NBO_15g0023/NBO_58g0028/NBO_49g0004/NBO_71g0001/NBO_386g0023/NBO_16g0023/NBO_220g0003/NBO_547g0002/NBO_7g0013/novel.10/NBO_2g0083	NBO_29gi002/TPS1/6PGD/ALDOB/NBO_582gi001/-/TPP/RPIA/G6PI/SYRC/PYRG/K6PF/-/SYTC/NBO_655gi001/NBO_434g0004/-/-/NBO_41g0047/SYFA/SYFB/-/SYMC/SYA/ALDOC/SYIC/SYFB/DNAK/SYNC/SYIC/SYLC/-/MD1L1	33	13	novel.1/NBO_80g0035/NBO_20g0003/NBO_73g0014/NBO_434g0004/novel.86/NBO_63g0014/NBO_1163g0002/NBO_71g0001/NBO_386g0023/NBO_16g0023/NBO_220g0003/novel.10	20	NBO_29gi002/NBO_568g0004/NBO_72g0012/NBO_49g0003/NBO_582gi001/NBO_29g0027/NBO_54g0011/NBO_53g0017/NBO_54g0015/novel.165/NBO_655gi001/novel.117/NBO_41g0047/novel.121/NBO_15g0023/NBO_58g0028/NBO_49g0004/NBO_547g0002/NBO_7g0013/NBO_2g0083
BP	GO:0044237	cellular metabolic process	122/171	490/739	0.066093	0.377969	NBO_29gi002/NBO_66g0010/NBO_568g0004/NBO_72g0012/NBO_941g0003/NBO_85g0009/NBO_28g0074/NBO_3g0051/NBO_16g0057/NBO_11g0008/NBO_6g0082/NBO_386g0017/NBO_16g0038/NBO_66g0017/NBO_49g0003/NBO_30g0005/NBO_582gi001/NBO_1116g0001/NBO_42g0010/NBO_378g0009/NBO_13g0023/NBO_6g0054/NBO_7g0019/novel.1/NBO_76g0002/NBO_29g0027/NBO_6g0030/NBO_73g0011/NBO_1020g0003/NBO_54g0011/NBO_16g0058/NBO_1315g0002/NBO_3g0006/NB…	NBO_29gi002/RL19/TPS1/6PGD/RL5B/RL3/NBO_28g0074/MCES/RL13/RL3/RL13A/RL13/NBO_16g0038/RS18/ALDOB/NBO_30g0005/NBO_582gi001/NBO_1116g0001/NBO_42g0010/ISCU/RL23/RS24A/IF2B/-/PSB4/TPP/HUS2/PRR1/RL13A/RPIA/RS16/RS18/CTK1/RSSA/RL4A/ISCU/G6PI/NBO_59gi001/RS14/SYRC/RL15/RS14/NBO_1208gi001/IF5/CPIN1/UTP6/TAF9B/NFYA/PYRG/FANCJ/R23A2/RS2/RS17/RL17/RL27/K6PF/-/SYTC/NBO_655gi001/RS3/NBO_26g0008/RL5B/NBO_1303g0…	122	54	NBO_28g0074/NBO_6g0082/NBO_16g0038/NBO_30g0005/NBO_1116g0001/NBO_42g0010/NBO_378g0009/NBO_13g0023/NBO_7g0019/novel.1/NBO_76g0002/NBO_6g0030/NBO_73g0011/NBO_1020g0003/NBO_28g0063/NBO_54g0017/NBO_80g0035/NBO_4g0015/NBO_1061g0002/NBO_576g0001/NBO_4g0057/NBO_27g0010/NBO_453g0002/NBO_508g0015/NBO_20g0003/NBO_73g0014/NBO_26g0008/NBO_43g0012/NBO_89g0003/NBO_434g0004/NBO_980g0001/novel.86/NBO_53g0021/NBO…	68	NBO_29gi002/NBO_66g0010/NBO_568g0004/NBO_72g0012/NBO_941g0003/NBO_85g0009/NBO_3g0051/NBO_16g0057/NBO_11g0008/NBO_386g0017/NBO_66g0017/NBO_49g0003/NBO_582gi001/NBO_6g0054/NBO_29g0027/NBO_54g0011/NBO_16g0058/NBO_1315g0002/NBO_3g0006/NBO_554g0006/NBO_13g0061/NBO_53g0017/NBO_59gi001/NBO_1208gi001/NBO_108g0005/NBO_69g0008/NBO_1209g0001/NBO_18g0032/NBO_98g0001/NBO_64g0036/NBO_54g0015/novel.165/NBO_655g…
BP	GO:0006418	tRNA aminoacylation for protein translation	12/171	34/739	0.06953	0.385575	NBO_80g0035/NBO_73g0014/novel.117/NBO_1163g0002/novel.121/NBO_15g0023/NBO_58g0028/NBO_71g0001/NBO_386g0023/NBO_220g0003/NBO_547g0002/NBO_7g0013	SYRC/SYTC/-/SYFB/-/SYMC/SYA/SYIC/SYFB/SYNC/SYIC/SYLC	12	6	NBO_80g0035/NBO_73g0014/NBO_1163g0002/NBO_71g0001/NBO_386g0023/NBO_220g0003	6	novel.117/novel.121/NBO_15g0023/NBO_58g0028/NBO_547g0002/NBO_7g0013
BP	GO:0006733	oxidoreduction coenzyme metabolic process	6/171	14/739	0.0797636	0.394507	NBO_72g0012/NBO_49g0003/NBO_54g0011/NBO_53g0017/NBO_54g0015/NBO_49g0004	6PGD/ALDOB/RPIA/G6PI/K6PF/ALDOC	6	0		6	NBO_72g0012/NBO_49g0003/NBO_54g0011/NBO_53g0017/NBO_54g0015/NBO_49g0004
BP	GO:0019362	pyridine nucleotide metabolic process	6/171	14/739	0.0797636	0.394507	NBO_72g0012/NBO_49g0003/NBO_54g0011/NBO_53g0017/NBO_54g0015/NBO_49g0004	6PGD/ALDOB/RPIA/G6PI/K6PF/ALDOC	6	0		6	NBO_72g0012/NBO_49g0003/NBO_54g0011/NBO_53g0017/NBO_54g0015/NBO_49g0004
BP	GO:0046496	nicotinamide nucleotide metabolic process	6/171	14/739	0.0797636	0.394507	NBO_72g0012/NBO_49g0003/NBO_54g0011/NBO_53g0017/NBO_54g0015/NBO_49g0004	6PGD/ALDOB/RPIA/G6PI/K6PF/ALDOC	6	0		6	NBO_72g0012/NBO_49g0003/NBO_54g0011/NBO_53g0017/NBO_54g0015/NBO_49g0004
BP	GO:0072524	pyridine-containing compound metabolic process	6/171	14/739	0.0797636	0.394507	NBO_72g0012/NBO_49g0003/NBO_54g0011/NBO_53g0017/NBO_54g0015/NBO_49g0004	6PGD/ALDOB/RPIA/G6PI/K6PF/ALDOC	6	0		6	NBO_72g0012/NBO_49g0003/NBO_54g0011/NBO_53g0017/NBO_54g0015/NBO_49g0004
BP	GO:0006732	coenzyme metabolic process	7/171	18/739	0.0973317	0.468729	NBO_72g0012/NBO_49g0003/NBO_54g0011/NBO_53g0017/NBO_54g0015/NBO_980g0001/NBO_49g0004	6PGD/ALDOB/RPIA/G6PI/K6PF/METK2/ALDOC	7	1	NBO_980g0001	6	NBO_72g0012/NBO_49g0003/NBO_54g0011/NBO_53g0017/NBO_54g0015/NBO_49g0004
BP	GO:0005975	carbohydrate metabolic process	12/171	36/739	0.102322	0.480128	NBO_29gi002/NBO_568g0004/NBO_49g0003/NBO_582gi001/NBO_29g0027/NBO_53g0017/NBO_54g0015/NBO_655gi001/NBO_1239g0002/NBO_49g0004/NBO_360g0005/NBO_1059gi002	NBO_29gi002/TPS1/ALDOB/NBO_582gi001/TPP/G6PI/K6PF/NBO_655gi001/G6PD/ALDOC/GPDA/NBO_1059gi002	12	1	NBO_1239g0002	11	NBO_29gi002/NBO_568g0004/NBO_49g0003/NBO_582gi001/NBO_29g0027/NBO_53g0017/NBO_54g0015/NBO_655gi001/NBO_49g0004/NBO_360g0005/NBO_1059gi002
BP	GO:0006790	sulfur compound metabolic process	6/171	15/739	0.108264	0.495307	NBO_378g0009/NBO_28g0063/NBO_4g0057/NBO_980g0001/NBO_6g0087/NBO_444g0013	ISCU/ISCU/CPIN1/METK2/GGT1/GSHB	6	6	NBO_378g0009/NBO_28g0063/NBO_4g0057/NBO_980g0001/NBO_6g0087/NBO_444g0013	0
BP	GO:0009117	nucleotide metabolic process	7/171	20/739	0.156514	0.698587	NBO_72g0012/NBO_49g0003/NBO_54g0011/NBO_53g0017/NBO_20g0003/NBO_54g0015/NBO_49g0004	6PGD/ALDOB/RPIA/G6PI/PYRG/K6PF/ALDOC	7	1	NBO_20g0003	6	NBO_72g0012/NBO_49g0003/NBO_54g0011/NBO_53g0017/NBO_54g0015/NBO_49g0004
BP	GO:0034660	ncRNA metabolic process	16/171	55/739	0.177203	0.7721	NBO_28g0074/NBO_30g0005/NBO_80g0035/NBO_27g0010/NBO_73g0014/novel.117/NBO_63g0014/NBO_1163g0002/novel.121/NBO_15g0023/NBO_58g0028/NBO_71g0001/NBO_386g0023/NBO_220g0003/NBO_547g0002/NBO_7g0013	NBO_28g0074/NBO_30g0005/SYRC/UTP6/SYTC/-/SYFA/SYFB/-/SYMC/SYA/SYIC/SYFB/SYNC/SYIC/SYLC	16	10	NBO_28g0074/NBO_30g0005/NBO_80g0035/NBO_27g0010/NBO_73g0014/NBO_63g0014/NBO_1163g0002/NBO_71g0001/NBO_386g0023/NBO_220g0003	6	novel.117/novel.121/NBO_15g0023/NBO_58g0028/NBO_547g0002/NBO_7g0013
BP	GO:1901135	carbohydrate derivative metabolic process	9/171	29/739	0.206868	0.866526	NBO_72g0012/NBO_49g0003/NBO_54g0011/NBO_53g0017/NBO_54g0015/NBO_374g0007/NBO_49g0004/NBO_360g0005/NBO_1059gi002	6PGD/ALDOB/RPIA/G6PI/K6PF/GFPT1/ALDOC/GPDA/NBO_1059gi002	9	0		9	NBO_72g0012/NBO_49g0003/NBO_54g0011/NBO_53g0017/NBO_54g0015/NBO_374g0007/NBO_49g0004/NBO_360g0005/NBO_1059gi002
BP	GO:0055114	oxidation-reduction process	10/171	33/739	0.211728	0.866526	NBO_72g0012/NBO_85g0009/NBO_87g0002/NBO_6g0063/NBO_1239g0002/NBO_27g0021/NBO_360g0005/NBO_2g0087/NBO_84g0004/NBO_1059gi002	6PGD/RL3/TRXB/RIR2/G6PD/MCR1/GPDA/TRXB/GPDM/NBO_1059gi002	10	5	NBO_87g0002/NBO_6g0063/NBO_1239g0002/NBO_27g0021/NBO_2g0087	5	NBO_72g0012/NBO_85g0009/NBO_360g0005/NBO_84g0004/NBO_1059gi002
BP	GO:0044699	single-organism process	45/171	176/739	0.218649	0.866526	NBO_29gi002/NBO_568g0004/NBO_72g0012/NBO_85g0009/NBO_49g0003/NBO_582gi001/novel.1/NBO_29g0027/NBO_54g0011/NBO_87g0002/NBO_53g0017/NBO_80g0035/NBO_20g0003/NBO_54g0015/novel.165/NBO_73g0014/NBO_655gi001/NBO_6g0063/NBO_1239g0002/NBO_434g0004/novel.86/novel.117/NBO_41g0047/NBO_27g0021/NBO_63g0014/NBO_1163g0002/novel.121/NBO_15g0023/NBO_58g0028/NBO_49g0004/NBO_360g0005/NBO_71g0001/NBO_386g0023/NBO_16g…	NBO_29gi002/TPS1/6PGD/RL3/ALDOB/NBO_582gi001/-/TPP/RPIA/TRXB/G6PI/SYRC/PYRG/K6PF/-/SYTC/NBO_655gi001/RIR2/G6PD/NBO_434g0004/-/-/NBO_41g0047/MCR1/SYFA/SYFB/-/SYMC/SYA/ALDOC/GPDA/SYIC/SYFB/DNAK/TRXB/GPDM/VATL/SYNC/SYIC/NBO_46g0011/SYLC/NBO_309g0001/NBO_1059gi002/-/MD1L1	45	20	novel.1/NBO_87g0002/NBO_80g0035/NBO_20g0003/NBO_73g0014/NBO_6g0063/NBO_1239g0002/NBO_434g0004/novel.86/NBO_27g0021/NBO_63g0014/NBO_1163g0002/NBO_71g0001/NBO_386g0023/NBO_16g0023/NBO_2g0087/NBO_67g0003/NBO_220g0003/NBO_309g0001/novel.10	25	NBO_29gi002/NBO_568g0004/NBO_72g0012/NBO_85g0009/NBO_49g0003/NBO_582gi001/NBO_29g0027/NBO_54g0011/NBO_53g0017/NBO_54g0015/novel.165/NBO_655gi001/novel.117/NBO_41g0047/novel.121/NBO_15g0023/NBO_58g0028/NBO_49g0004/NBO_360g0005/NBO_84g0004/NBO_547g0002/NBO_46g0011/NBO_7g0013/NBO_1059gi002/NBO_2g0083
BP	GO:0019693	ribose phosphate metabolic process	6/171	18/739	0.218822	0.866526	NBO_72g0012/NBO_49g0003/NBO_54g0011/NBO_53g0017/NBO_54g0015/NBO_49g0004	6PGD/ALDOB/RPIA/G6PI/K6PF/ALDOC	6	0		6	NBO_72g0012/NBO_49g0003/NBO_54g0011/NBO_53g0017/NBO_54g0015/NBO_49g0004
BP	GO:0006753	nucleoside phosphate metabolic process	7/171	22/739	0.228495	0.866526	NBO_72g0012/NBO_49g0003/NBO_54g0011/NBO_53g0017/NBO_20g0003/NBO_54g0015/NBO_49g0004	6PGD/ALDOB/RPIA/G6PI/PYRG/K6PF/ALDOC	7	1	NBO_20g0003	6	NBO_72g0012/NBO_49g0003/NBO_54g0011/NBO_53g0017/NBO_54g0015/NBO_49g0004
BP	GO:0055086	nucleobase-containing small molecule metabolic process	7/171	22/739	0.228495	0.866526	NBO_72g0012/NBO_49g0003/NBO_54g0011/NBO_53g0017/NBO_20g0003/NBO_54g0015/NBO_49g0004	6PGD/ALDOB/RPIA/G6PI/PYRG/K6PF/ALDOC	7	1	NBO_20g0003	6	NBO_72g0012/NBO_49g0003/NBO_54g0011/NBO_53g0017/NBO_54g0015/NBO_49g0004
BP	GO:0051188	cofactor biosynthetic process	4/171	11/739	0.235679	0.866526	NBO_378g0009/NBO_28g0063/NBO_4g0057/NBO_980g0001	ISCU/ISCU/CPIN1/METK2	4	4	NBO_378g0009/NBO_28g0063/NBO_4g0057/NBO_980g0001	0
BP	GO:0006399	tRNA metabolic process	13/171	46/739	0.24656	0.866526	NBO_80g0035/NBO_73g0014/novel.117/NBO_63g0014/NBO_1163g0002/novel.121/NBO_15g0023/NBO_58g0028/NBO_71g0001/NBO_386g0023/NBO_220g0003/NBO_547g0002/NBO_7g0013	SYRC/SYTC/-/SYFA/SYFB/-/SYMC/SYA/SYIC/SYFB/SYNC/SYIC/SYLC	13	7	NBO_80g0035/NBO_73g0014/NBO_63g0014/NBO_1163g0002/NBO_71g0001/NBO_386g0023/NBO_220g0003	6	novel.117/novel.121/NBO_15g0023/NBO_58g0028/NBO_547g0002/NBO_7g0013
BP	GO:0044238	primary metabolic process	119/171	499/739	0.28737	0.866526	NBO_29gi002/NBO_66g0010/NBO_568g0004/NBO_72g0012/NBO_941g0003/NBO_85g0009/NBO_28g0074/NBO_3g0051/NBO_16g0057/NBO_11g0008/NBO_6g0082/NBO_386g0017/NBO_16g0038/NBO_66g0017/NBO_49g0003/NBO_30g0005/NBO_582gi001/NBO_1116g0001/NBO_42g0010/NBO_13g0023/NBO_6g0054/NBO_1170gi001/NBO_7g0019/NBO_4g0017/novel.1/NBO_76g0002/NBO_29g0027/NBO_6g0030/NBO_73g0011/NBO_1020g0003/NBO_54g0011/NBO_16g0058/NBO_1315g0002/N…	NBO_29gi002/RL19/TPS1/6PGD/RL5B/RL3/NBO_28g0074/MCES/RL13/RL3/RL13A/RL13/NBO_16g0038/RS18/ALDOB/NBO_30g0005/NBO_582gi001/NBO_1116g0001/NBO_42g0010/RL23/RS24A/NBO_1170gi001/IF2B/HSP101/-/PSB4/TPP/HUS2/PRR1/RL13A/RPIA/RS16/RS18/CTK1/RSSA/RL4A/G6PI/NBO_59gi001/RS14/SYRC/RL15/RS14/NBO_1208gi001/IF5/UTP6/TAF9B/NFYA/PYRG/FANCJ/R23A2/RS2/RS17/RL17/RL27/K6PF/-/SYTC/NBO_655gi001/RS3/NBO_26g0008/RL5B/NBO_1…	119	51	NBO_28g0074/NBO_6g0082/NBO_16g0038/NBO_30g0005/NBO_1116g0001/NBO_42g0010/NBO_13g0023/NBO_1170gi001/NBO_7g0019/NBO_4g0017/novel.1/NBO_76g0002/NBO_6g0030/NBO_73g0011/NBO_1020g0003/NBO_54g0017/NBO_80g0035/NBO_4g0015/NBO_1061g0002/NBO_576g0001/NBO_27g0010/NBO_453g0002/NBO_508g0015/NBO_20g0003/NBO_73g0014/NBO_26g0008/NBO_43g0012/NBO_89g0003/NBO_1239g0002/NBO_434g0004/novel.86/NBO_53g0021/NBO_34g0021/N…	68	NBO_29gi002/NBO_66g0010/NBO_568g0004/NBO_72g0012/NBO_941g0003/NBO_85g0009/NBO_3g0051/NBO_16g0057/NBO_11g0008/NBO_386g0017/NBO_66g0017/NBO_49g0003/NBO_582gi001/NBO_6g0054/NBO_29g0027/NBO_54g0011/NBO_16g0058/NBO_1315g0002/NBO_3g0006/NBO_554g0006/NBO_13g0061/NBO_53g0017/NBO_59gi001/NBO_1208gi001/NBO_108g0005/NBO_69g0008/NBO_1209g0001/NBO_18g0032/NBO_98g0001/NBO_64g0036/NBO_54g0015/novel.165/NBO_655g…
BP	GO:0006090	pyruvate metabolic process	4/171	12/739	0.293577	0.866526	NBO_49g0003/NBO_53g0017/NBO_54g0015/NBO_49g0004	ALDOB/G6PI/K6PF/ALDOC	4	0		4	NBO_49g0003/NBO_53g0017/NBO_54g0015/NBO_49g0004
BP	GO:0006091	generation of precursor metabolites and energy	4/171	12/739	0.293577	0.866526	NBO_49g0003/NBO_53g0017/NBO_54g0015/NBO_49g0004	ALDOB/G6PI/K6PF/ALDOC	4	0		4	NBO_49g0003/NBO_53g0017/NBO_54g0015/NBO_49g0004
BP	GO:0006096	glycolytic process	4/171	12/739	0.293577	0.866526	NBO_49g0003/NBO_53g0017/NBO_54g0015/NBO_49g0004	ALDOB/G6PI/K6PF/ALDOC	4	0		4	NBO_49g0003/NBO_53g0017/NBO_54g0015/NBO_49g0004
BP	GO:0006165	nucleoside diphosphate phosphorylation	4/171	12/739	0.293577	0.866526	NBO_49g0003/NBO_53g0017/NBO_54g0015/NBO_49g0004	ALDOB/G6PI/K6PF/ALDOC	4	0		4	NBO_49g0003/NBO_53g0017/NBO_54g0015/NBO_49g0004
BP	GO:0006757	ATP generation from ADP	4/171	12/739	0.293577	0.866526	NBO_49g0003/NBO_53g0017/NBO_54g0015/NBO_49g0004	ALDOB/G6PI/K6PF/ALDOC	4	0		4	NBO_49g0003/NBO_53g0017/NBO_54g0015/NBO_49g0004
BP	GO:0009132	nucleoside diphosphate metabolic process	4/171	12/739	0.293577	0.866526	NBO_49g0003/NBO_53g0017/NBO_54g0015/NBO_49g0004	ALDOB/G6PI/K6PF/ALDOC	4	0		4	NBO_49g0003/NBO_53g0017/NBO_54g0015/NBO_49g0004
BP	GO:0009135	purine nucleoside diphosphate metabolic process	4/171	12/739	0.293577	0.866526	NBO_49g0003/NBO_53g0017/NBO_54g0015/NBO_49g0004	ALDOB/G6PI/K6PF/ALDOC	4	0		4	NBO_49g0003/NBO_53g0017/NBO_54g0015/NBO_49g0004
BP	GO:0009179	purine ribonucleoside diphosphate metabolic process	4/171	12/739	0.293577	0.866526	NBO_49g0003/NBO_53g0017/NBO_54g0015/NBO_49g0004	ALDOB/G6PI/K6PF/ALDOC	4	0		4	NBO_49g0003/NBO_53g0017/NBO_54g0015/NBO_49g0004
BP	GO:0009185	ribonucleoside diphosphate metabolic process	4/171	12/739	0.293577	0.866526	NBO_49g0003/NBO_53g0017/NBO_54g0015/NBO_49g0004	ALDOB/G6PI/K6PF/ALDOC	4	0		4	NBO_49g0003/NBO_53g0017/NBO_54g0015/NBO_49g0004
BP	GO:0046031	ADP metabolic process	4/171	12/739	0.293577	0.866526	NBO_49g0003/NBO_53g0017/NBO_54g0015/NBO_49g0004	ALDOB/G6PI/K6PF/ALDOC	4	0		4	NBO_49g0003/NBO_53g0017/NBO_54g0015/NBO_49g0004
BP	GO:0046939	nucleotide phosphorylation	4/171	12/739	0.293577	0.866526	NBO_49g0003/NBO_53g0017/NBO_54g0015/NBO_49g0004	ALDOB/G6PI/K6PF/ALDOC	4	0		4	NBO_49g0003/NBO_53g0017/NBO_54g0015/NBO_49g0004
BP	GO:0071840	cellular component organization or biogenesis	12/171	44/739	0.305792	0.888254	NBO_28g0074/NBO_30g0005/NBO_378g0009/NBO_28g0063/NBO_353gi001/NBO_4g0057/NBO_514g0008/NBO_27g0010/NBO_434g0004/NBO_16g0023/NBO_19g0012/NBO_2g0083	NBO_28g0074/NBO_30g0005/ISCU/ISCU/NBO_353gi001/CPIN1/RLA0/UTP6/NBO_434g0004/DNAK/TOP3A/MD1L1	12	10	NBO_28g0074/NBO_30g0005/NBO_378g0009/NBO_28g0063/NBO_353gi001/NBO_4g0057/NBO_27g0010/NBO_434g0004/NBO_16g0023/NBO_19g0012	2	NBO_514g0008/NBO_2g0083
BP	GO:0016043	cellular component organization	8/171	29/739	0.349523	0.981035	NBO_378g0009/NBO_28g0063/NBO_353gi001/NBO_4g0057/NBO_434g0004/NBO_16g0023/NBO_19g0012/NBO_2g0083	ISCU/ISCU/NBO_353gi001/CPIN1/NBO_434g0004/DNAK/TOP3A/MD1L1	8	7	NBO_378g0009/NBO_28g0063/NBO_353gi001/NBO_4g0057/NBO_434g0004/NBO_16g0023/NBO_19g0012	1	NBO_2g0083
BP	GO:0019637	organophosphate metabolic process	9/171	34/739	0.384137	0.981035	NBO_72g0012/NBO_49g0003/NBO_54g0011/NBO_53g0017/NBO_20g0003/NBO_54g0015/NBO_49g0004/NBO_360g0005/NBO_1059gi002	6PGD/ALDOB/RPIA/G6PI/PYRG/K6PF/ALDOC/GPDA/NBO_1059gi002	9	1	NBO_20g0003	8	NBO_72g0012/NBO_49g0003/NBO_54g0011/NBO_53g0017/NBO_54g0015/NBO_49g0004/NBO_360g0005/NBO_1059gi002
BP	GO:0009123	nucleoside monophosphate metabolic process	4/171	14/739	0.412563	0.981035	NBO_49g0003/NBO_53g0017/NBO_54g0015/NBO_49g0004	ALDOB/G6PI/K6PF/ALDOC	4	0		4	NBO_49g0003/NBO_53g0017/NBO_54g0015/NBO_49g0004
BP	GO:0009126	purine nucleoside monophosphate metabolic process	4/171	14/739	0.412563	0.981035	NBO_49g0003/NBO_53g0017/NBO_54g0015/NBO_49g0004	ALDOB/G6PI/K6PF/ALDOC	4	0		4	NBO_49g0003/NBO_53g0017/NBO_54g0015/NBO_49g0004
BP	GO:0009144	purine nucleoside triphosphate metabolic process	4/171	14/739	0.412563	0.981035	NBO_49g0003/NBO_53g0017/NBO_54g0015/NBO_49g0004	ALDOB/G6PI/K6PF/ALDOC	4	0		4	NBO_49g0003/NBO_53g0017/NBO_54g0015/NBO_49g0004
BP	GO:0009161	ribonucleoside monophosphate metabolic process	4/171	14/739	0.412563	0.981035	NBO_49g0003/NBO_53g0017/NBO_54g0015/NBO_49g0004	ALDOB/G6PI/K6PF/ALDOC	4	0		4	NBO_49g0003/NBO_53g0017/NBO_54g0015/NBO_49g0004
BP	GO:0009167	purine ribonucleoside monophosphate metabolic process	4/171	14/739	0.412563	0.981035	NBO_49g0003/NBO_53g0017/NBO_54g0015/NBO_49g0004	ALDOB/G6PI/K6PF/ALDOC	4	0		4	NBO_49g0003/NBO_53g0017/NBO_54g0015/NBO_49g0004
BP	GO:0009199	ribonucleoside triphosphate metabolic process	4/171	14/739	0.412563	0.981035	NBO_49g0003/NBO_53g0017/NBO_54g0015/NBO_49g0004	ALDOB/G6PI/K6PF/ALDOC	4	0		4	NBO_49g0003/NBO_53g0017/NBO_54g0015/NBO_49g0004
BP	GO:0009205	purine ribonucleoside triphosphate metabolic process	4/171	14/739	0.412563	0.981035	NBO_49g0003/NBO_53g0017/NBO_54g0015/NBO_49g0004	ALDOB/G6PI/K6PF/ALDOC	4	0		4	NBO_49g0003/NBO_53g0017/NBO_54g0015/NBO_49g0004
BP	GO:0016052	carbohydrate catabolic process	4/171	14/739	0.412563	0.981035	NBO_49g0003/NBO_53g0017/NBO_54g0015/NBO_49g0004	ALDOB/G6PI/K6PF/ALDOC	4	0		4	NBO_49g0003/NBO_53g0017/NBO_54g0015/NBO_49g0004
BP	GO:0044724	single-organism carbohydrate catabolic process	4/171	14/739	0.412563	0.981035	NBO_49g0003/NBO_53g0017/NBO_54g0015/NBO_49g0004	ALDOB/G6PI/K6PF/ALDOC	4	0		4	NBO_49g0003/NBO_53g0017/NBO_54g0015/NBO_49g0004
BP	GO:0046034	ATP metabolic process	4/171	14/739	0.412563	0.981035	NBO_49g0003/NBO_53g0017/NBO_54g0015/NBO_49g0004	ALDOB/G6PI/K6PF/ALDOC	4	0		4	NBO_49g0003/NBO_53g0017/NBO_54g0015/NBO_49g0004
BP	GO:0006364	rRNA processing	3/171	10/739	0.418146	0.981035	NBO_28g0074/NBO_30g0005/NBO_27g0010	NBO_28g0074/NBO_30g0005/UTP6	3	3	NBO_28g0074/NBO_30g0005/NBO_27g0010	0
BP	GO:0016072	rRNA metabolic process	3/171	10/739	0.418146	0.981035	NBO_28g0074/NBO_30g0005/NBO_27g0010	NBO_28g0074/NBO_30g0005/UTP6	3	3	NBO_28g0074/NBO_30g0005/NBO_27g0010	0
BP	GO:0042592	homeostatic process	3/171	10/739	0.418146	0.981035	NBO_383g0002/NBO_594g0002/NBO_41g0047	BRR6/BRR6/NBO_41g0047	3	2	NBO_383g0002/NBO_594g0002	1	NBO_41g0047
BP	GO:0006163	purine nucleotide metabolic process	4/171	16/739	0.526939	0.999999	NBO_49g0003/NBO_53g0017/NBO_54g0015/NBO_49g0004	ALDOB/G6PI/K6PF/ALDOC	4	0		4	NBO_49g0003/NBO_53g0017/NBO_54g0015/NBO_49g0004
BP	GO:0009141	nucleoside triphosphate metabolic process	4/171	16/739	0.526939	0.999999	NBO_49g0003/NBO_53g0017/NBO_54g0015/NBO_49g0004	ALDOB/G6PI/K6PF/ALDOC	4	0		4	NBO_49g0003/NBO_53g0017/NBO_54g0015/NBO_49g0004
BP	GO:0009150	purine ribonucleotide metabolic process	4/171	16/739	0.526939	0.999999	NBO_49g0003/NBO_53g0017/NBO_54g0015/NBO_49g0004	ALDOB/G6PI/K6PF/ALDOC	4	0		4	NBO_49g0003/NBO_53g0017/NBO_54g0015/NBO_49g0004
BP	GO:0009259	ribonucleotide metabolic process	4/171	16/739	0.526939	0.999999	NBO_49g0003/NBO_53g0017/NBO_54g0015/NBO_49g0004	ALDOB/G6PI/K6PF/ALDOC	4	0		4	NBO_49g0003/NBO_53g0017/NBO_54g0015/NBO_49g0004
BP	GO:0044712	single-organism catabolic process	4/171	16/739	0.526939	0.999999	NBO_49g0003/NBO_53g0017/NBO_54g0015/NBO_49g0004	ALDOB/G6PI/K6PF/ALDOC	4	0		4	NBO_49g0003/NBO_53g0017/NBO_54g0015/NBO_49g0004
BP	GO:0072521	purine-containing compound metabolic process	4/171	16/739	0.526939	0.999999	NBO_49g0003/NBO_53g0017/NBO_54g0015/NBO_49g0004	ALDOB/G6PI/K6PF/ALDOC	4	0		4	NBO_49g0003/NBO_53g0017/NBO_54g0015/NBO_49g0004
BP	GO:0044260	cellular macromolecule metabolic process	97/171	420/739	0.548865	0.999999	NBO_66g0010/NBO_941g0003/NBO_85g0009/NBO_28g0074/NBO_3g0051/NBO_16g0057/NBO_11g0008/NBO_6g0082/NBO_386g0017/NBO_16g0038/NBO_66g0017/NBO_30g0005/NBO_1116g0001/NBO_42g0010/NBO_13g0023/NBO_6g0054/NBO_7g0019/NBO_76g0002/NBO_6g0030/NBO_73g0011/NBO_1020g0003/NBO_16g0058/NBO_1315g0002/NBO_3g0006/NBO_554g0006/NBO_13g0061/NBO_59gi001/NBO_54g0017/NBO_80g0035/NBO_4g0015/NBO_1061g0002/NBO_1208gi001/NBO_576g0…	RL19/RL5B/RL3/NBO_28g0074/MCES/RL13/RL3/RL13A/RL13/NBO_16g0038/RS18/NBO_30g0005/NBO_1116g0001/NBO_42g0010/RL23/RS24A/IF2B/PSB4/HUS2/PRR1/RL13A/RS16/RS18/CTK1/RSSA/RL4A/NBO_59gi001/RS14/SYRC/RL15/RS14/NBO_1208gi001/IF5/UTP6/TAF9B/NFYA/R23A2/RS2/RS17/RL17/RL27/-/SYTC/RS3/NBO_26g0008/RL5B/NBO_1303g0001/ESA1/TAF11/NBO_434g0004/RS6/RL32/RL4B/NBO_34g0021/RS13/-/RS11/GSK3B/RS263/PGTA/RS3A/SYFA/RL32/RL27…	97	43	NBO_28g0074/NBO_6g0082/NBO_16g0038/NBO_30g0005/NBO_1116g0001/NBO_42g0010/NBO_13g0023/NBO_7g0019/NBO_76g0002/NBO_6g0030/NBO_73g0011/NBO_1020g0003/NBO_54g0017/NBO_80g0035/NBO_4g0015/NBO_1061g0002/NBO_576g0001/NBO_27g0010/NBO_453g0002/NBO_508g0015/NBO_73g0014/NBO_26g0008/NBO_43g0012/NBO_89g0003/NBO_434g0004/NBO_53g0021/NBO_34g0021/NBO_13g0045/NBO_76g0005/NBO_63g0014/novel.159/NBO_26g0009/NBO_1163g00…	54	NBO_66g0010/NBO_941g0003/NBO_85g0009/NBO_3g0051/NBO_16g0057/NBO_11g0008/NBO_386g0017/NBO_66g0017/NBO_6g0054/NBO_16g0058/NBO_1315g0002/NBO_3g0006/NBO_554g0006/NBO_13g0061/NBO_59gi001/NBO_1208gi001/NBO_69g0008/NBO_1209g0001/NBO_18g0032/NBO_98g0001/NBO_64g0036/novel.165/NBO_41g0036/NBO_66g0043/NBO_1303g0001/NBO_1021g0002/NBO_1546g0001/novel.117/NBO_64g0024/NBO_374g0006/NBO_37g0009/NBO_366g0011/NBO_6…
BP	GO:0051276	chromosome organization	3/171	12/739	0.550902	0.999999	NBO_353gi001/NBO_19g0012/NBO_2g0083	NBO_353gi001/TOP3A/MD1L1	3	2	NBO_353gi001/NBO_19g0012	1	NBO_2g0083
BP	GO:0065008	regulation of biological quality	3/171	12/739	0.550902	0.999999	NBO_383g0002/NBO_594g0002/NBO_41g0047	BRR6/BRR6/NBO_41g0047	3	2	NBO_383g0002/NBO_594g0002	1	NBO_41g0047
BP	GO:0044085	cellular component biogenesis	7/171	30/739	0.563038	0.999999	NBO_28g0074/NBO_30g0005/NBO_378g0009/NBO_28g0063/NBO_4g0057/NBO_514g0008/NBO_27g0010	NBO_28g0074/NBO_30g0005/ISCU/ISCU/CPIN1/RLA0/UTP6	7	6	NBO_28g0074/NBO_30g0005/NBO_378g0009/NBO_28g0063/NBO_4g0057/NBO_27g0010	1	NBO_514g0008
BP	GO:0055085	transmembrane transport	9/171	39/739	0.568853	0.999999	NBO_6g0024/NBO_31g0010/NBO_11gi005/NBO_31gi002/NBO_63g0008/NBO_508g0013/NBO_11g0041/NBO_67g0003/NBO_80g0018	GTR1/NBO_31g0010/NBO_11gi005/NBO_31gi002/ABCB7/ABCB7/NBO_11g0041/VATL/NBO_80g0018	9	6	NBO_6g0024/NBO_31g0010/NBO_63g0008/NBO_11g0041/NBO_67g0003/NBO_80g0018	3	NBO_11gi005/NBO_31gi002/NBO_508g0013
BP	GO:0006996	organelle organization	4/171	17/739	0.580008	0.999999	NBO_353gi001/NBO_434g0004/NBO_19g0012/NBO_2g0083	NBO_353gi001/NBO_434g0004/TOP3A/MD1L1	4	3	NBO_353gi001/NBO_434g0004/NBO_19g0012	1	NBO_2g0083
BP	GO:0043170	macromolecule metabolic process	99/171	433/739	0.618789	0.999999	NBO_66g0010/NBO_941g0003/NBO_85g0009/NBO_28g0074/NBO_3g0051/NBO_16g0057/NBO_11g0008/NBO_6g0082/NBO_386g0017/NBO_16g0038/NBO_66g0017/NBO_30g0005/NBO_1116g0001/NBO_42g0010/NBO_13g0023/NBO_6g0054/NBO_1170gi001/NBO_7g0019/NBO_4g0017/NBO_76g0002/NBO_6g0030/NBO_73g0011/NBO_1020g0003/NBO_16g0058/NBO_1315g0002/NBO_3g0006/NBO_554g0006/NBO_13g0061/NBO_59gi001/NBO_54g0017/NBO_80g0035/NBO_4g0015/NBO_1061g000…	RL19/RL5B/RL3/NBO_28g0074/MCES/RL13/RL3/RL13A/RL13/NBO_16g0038/RS18/NBO_30g0005/NBO_1116g0001/NBO_42g0010/RL23/RS24A/NBO_1170gi001/IF2B/HSP101/PSB4/HUS2/PRR1/RL13A/RS16/RS18/CTK1/RSSA/RL4A/NBO_59gi001/RS14/SYRC/RL15/RS14/NBO_1208gi001/IF5/UTP6/TAF9B/NFYA/R23A2/RS2/RS17/RL17/RL27/-/SYTC/RS3/NBO_26g0008/RL5B/NBO_1303g0001/ESA1/TAF11/NBO_434g0004/RS6/RL32/RL4B/NBO_34g0021/RS13/-/RS11/GSK3B/RS263/PGT…	99	45	NBO_28g0074/NBO_6g0082/NBO_16g0038/NBO_30g0005/NBO_1116g0001/NBO_42g0010/NBO_13g0023/NBO_1170gi001/NBO_7g0019/NBO_4g0017/NBO_76g0002/NBO_6g0030/NBO_73g0011/NBO_1020g0003/NBO_54g0017/NBO_80g0035/NBO_4g0015/NBO_1061g0002/NBO_576g0001/NBO_27g0010/NBO_453g0002/NBO_508g0015/NBO_73g0014/NBO_26g0008/NBO_43g0012/NBO_89g0003/NBO_434g0004/NBO_53g0021/NBO_34g0021/NBO_13g0045/NBO_76g0005/NBO_63g0014/novel.15…	54	NBO_66g0010/NBO_941g0003/NBO_85g0009/NBO_3g0051/NBO_16g0057/NBO_11g0008/NBO_386g0017/NBO_66g0017/NBO_6g0054/NBO_16g0058/NBO_1315g0002/NBO_3g0006/NBO_554g0006/NBO_13g0061/NBO_59gi001/NBO_1208gi001/NBO_69g0008/NBO_1209g0001/NBO_18g0032/NBO_98g0001/NBO_64g0036/novel.165/NBO_41g0036/NBO_66g0043/NBO_1303g0001/NBO_1021g0002/NBO_1546g0001/novel.117/NBO_64g0024/NBO_374g0006/NBO_37g0009/NBO_366g0011/NBO_6…
BP	GO:0042254	ribosome biogenesis	4/171	18/739	0.629545	0.999999	NBO_28g0074/NBO_30g0005/NBO_514g0008/NBO_27g0010	NBO_28g0074/NBO_30g0005/RLA0/UTP6	4	3	NBO_28g0074/NBO_30g0005/NBO_27g0010	1	NBO_514g0008
BP	GO:0022607	cellular component assembly	3/171	15/739	0.712505	0.999999	NBO_378g0009/NBO_28g0063/NBO_4g0057	ISCU/ISCU/CPIN1	3	3	NBO_378g0009/NBO_28g0063/NBO_4g0057	0
BP	GO:0070972	protein localization to endoplasmic reticulum	2/171	10/739	0.713305	0.999999	NBO_10g0026/NBO_10g0040	PHO88/NBO_10g0040	2	2	NBO_10g0026/NBO_10g0040	0
BP	GO:0022613	ribonucleoprotein complex biogenesis	4/171	20/739	0.716878	0.999999	NBO_28g0074/NBO_30g0005/NBO_514g0008/NBO_27g0010	NBO_28g0074/NBO_30g0005/RLA0/UTP6	4	3	NBO_28g0074/NBO_30g0005/NBO_27g0010	1	NBO_514g0008
BP	GO:0033365	protein localization to organelle	2/171	11/739	0.76369	0.999999	NBO_10g0026/NBO_10g0040	PHO88/NBO_10g0040	2	2	NBO_10g0026/NBO_10g0040	0
BP	GO:0006950	response to stress	7/171	37/739	0.792045	0.999999	NBO_6g0030/NBO_366g0002/NBO_108g0004/NBO_468g0005/NBO_921g0001/NBO_923g0002/novel.265	HUS2/H90A1/HSP90/HSP90/RAD52/RAD52/-	7	7	NBO_6g0030/NBO_366g0002/NBO_108g0004/NBO_468g0005/NBO_921g0001/NBO_923g0002/novel.265	0
BP	GO:0006352	DNA-templated transcription, initiation	3/171	17/739	0.792896	0.999999	NBO_453g0002/NBO_89g0003/NBO_415g0004	TAF9B/TAF11/NBO_415g0004	3	3	NBO_453g0002/NBO_89g0003/NBO_415g0004	0
BP	GO:0034470	ncRNA processing	3/171	20/739	0.877912	0.999999	NBO_28g0074/NBO_30g0005/NBO_27g0010	NBO_28g0074/NBO_30g0005/UTP6	3	3	NBO_28g0074/NBO_30g0005/NBO_27g0010	0
BP	GO:0046907	intracellular transport	4/171	27/739	0.905144	0.999999	NBO_33g0014/NBO_10g0026/NBO_10g0040/NBO_78g0004	RBP2/PHO88/NBO_10g0040/SEC24	4	2	NBO_10g0026/NBO_10g0040	2	NBO_33g0014/NBO_78g0004
BP	GO:0051649	establishment of localization in cell	4/171	27/739	0.905144	0.999999	NBO_33g0014/NBO_10g0026/NBO_10g0040/NBO_78g0004	RBP2/PHO88/NBO_10g0040/SEC24	4	2	NBO_10g0026/NBO_10g0040	2	NBO_33g0014/NBO_78g0004
BP	GO:0007017	microtubule-based process	1/171	10/739	0.929369	0.999999	NBO_28g0082	NBO_28g0082	1	1	NBO_28g0082	0
BP	GO:0006811	ion transport	2/171	17/739	0.93247	0.999999	NBO_67g0003/NBO_309g0001	VATL/NBO_309g0001	2	2	NBO_67g0003/NBO_309g0001	0
BP	GO:0051641	cellular localization	4/171	29/739	0.932994	0.999999	NBO_33g0014/NBO_10g0026/NBO_10g0040/NBO_78g0004	RBP2/PHO88/NBO_10g0040/SEC24	4	2	NBO_10g0026/NBO_10g0040	2	NBO_33g0014/NBO_78g0004
BP	GO:0009056	catabolic process	9/171	56/739	0.933986	0.999999	NBO_49g0003/NBO_76g0002/NBO_53g0017/NBO_54g0015/NBO_49g0004/NBO_360g0005/NBO_6g0087/NBO_10g0024/NBO_1059gi002	ALDOB/PSB4/G6PI/K6PF/ALDOC/GPDA/GGT1/PSA1/NBO_1059gi002	9	3	NBO_76g0002/NBO_6g0087/NBO_10g0024	6	NBO_49g0003/NBO_53g0017/NBO_54g0015/NBO_49g0004/NBO_360g0005/NBO_1059gi002
BP	GO:1901575	organic substance catabolic process	9/171	56/739	0.933986	0.999999	NBO_49g0003/NBO_76g0002/NBO_53g0017/NBO_54g0015/NBO_49g0004/NBO_360g0005/NBO_6g0087/NBO_10g0024/NBO_1059gi002	ALDOB/PSB4/G6PI/K6PF/ALDOC/GPDA/GGT1/PSA1/NBO_1059gi002	9	3	NBO_76g0002/NBO_6g0087/NBO_10g0024	6	NBO_49g0003/NBO_53g0017/NBO_54g0015/NBO_49g0004/NBO_360g0005/NBO_1059gi002
BP	GO:0050896	response to stimulus	8/171	52/739	0.944403	0.999999	NBO_6g0030/NBO_366g0002/NBO_108g0004/NBO_468g0005/NBO_921g0001/NBO_923g0002/NBO_46g0011/novel.265	HUS2/H90A1/HSP90/HSP90/RAD52/RAD52/NBO_46g0011/-	8	7	NBO_6g0030/NBO_366g0002/NBO_108g0004/NBO_468g0005/NBO_921g0001/NBO_923g0002/novel.265	1	NBO_46g0011
BP	GO:0090407	organophosphate biosynthetic process	1/171	11/739	0.945936	0.999999	NBO_20g0003	PYRG	1	1	NBO_20g0003	0
BP	GO:0006396	RNA processing	5/171	37/739	0.955206	0.999999	NBO_28g0074/NBO_30g0005/NBO_27g0010/NBO_26g0008/NBO_26g0009	NBO_28g0074/NBO_30g0005/UTP6/NBO_26g0008/NBO_26g0009	5	5	NBO_28g0074/NBO_30g0005/NBO_27g0010/NBO_26g0008/NBO_26g0009	0
BP	GO:0006366	transcription from RNA polymerase II promoter	1/171	12/739	0.958635	0.999999	NBO_89g0003	TAF11	1	1	NBO_89g0003	0
BP	GO:0006793	phosphorus metabolic process	12/171	75/739	0.958975	0.999999	NBO_72g0012/NBO_49g0003/NBO_54g0011/NBO_3g0006/NBO_53g0017/NBO_20g0003/NBO_54g0015/NBO_374g0006/NBO_49g0004/NBO_360g0005/NBO_11g0062/NBO_1059gi002	6PGD/ALDOB/RPIA/CTK1/G6PI/PYRG/K6PF/GSK3B/ALDOC/GPDA/CRK1/NBO_1059gi002	12	2	NBO_20g0003/NBO_11g0062	10	NBO_72g0012/NBO_49g0003/NBO_54g0011/NBO_3g0006/NBO_53g0017/NBO_54g0015/NBO_374g0006/NBO_49g0004/NBO_360g0005/NBO_1059gi002
BP	GO:0006796	phosphate-containing compound metabolic process	12/171	75/739	0.958975	0.999999	NBO_72g0012/NBO_49g0003/NBO_54g0011/NBO_3g0006/NBO_53g0017/NBO_20g0003/NBO_54g0015/NBO_374g0006/NBO_49g0004/NBO_360g0005/NBO_11g0062/NBO_1059gi002	6PGD/ALDOB/RPIA/CTK1/G6PI/PYRG/K6PF/GSK3B/ALDOC/GPDA/CRK1/NBO_1059gi002	12	2	NBO_20g0003/NBO_11g0062	10	NBO_72g0012/NBO_49g0003/NBO_54g0011/NBO_3g0006/NBO_53g0017/NBO_54g0015/NBO_374g0006/NBO_49g0004/NBO_360g0005/NBO_1059gi002
BP	GO:0006886	intracellular protein transport	3/171	26/739	0.961644	0.999999	NBO_10g0026/NBO_10g0040/NBO_78g0004	PHO88/NBO_10g0040/SEC24	3	2	NBO_10g0026/NBO_10g0040	1	NBO_78g0004
BP	GO:0006281	DNA repair	4/171	33/739	0.967788	0.999999	NBO_6g0030/NBO_921g0001/NBO_923g0002/novel.265	HUS2/RAD52/RAD52/-	4	4	NBO_6g0030/NBO_921g0001/NBO_923g0002/novel.265	0
BP	GO:0006974	cellular response to DNA damage stimulus	4/171	33/739	0.967788	0.999999	NBO_6g0030/NBO_921g0001/NBO_923g0002/novel.265	HUS2/RAD52/RAD52/-	4	4	NBO_6g0030/NBO_921g0001/NBO_923g0002/novel.265	0
BP	GO:0033554	cellular response to stress	4/171	33/739	0.967788	0.999999	NBO_6g0030/NBO_921g0001/NBO_923g0002/novel.265	HUS2/RAD52/RAD52/-	4	4	NBO_6g0030/NBO_921g0001/NBO_923g0002/novel.265	0
BP	GO:0006812	cation transport	1/171	13/739	0.968365	0.999999	NBO_67g0003	VATL	1	1	NBO_67g0003	0
BP	GO:0034613	cellular protein localization	3/171	28/739	0.974535	0.999999	NBO_10g0026/NBO_10g0040/NBO_78g0004	PHO88/NBO_10g0040/SEC24	3	2	NBO_10g0026/NBO_10g0040	1	NBO_78g0004
BP	GO:0070727	cellular macromolecule localization	3/171	28/739	0.974535	0.999999	NBO_10g0026/NBO_10g0040/NBO_78g0004	PHO88/NBO_10g0040/SEC24	3	2	NBO_10g0026/NBO_10g0040	1	NBO_78g0004
BP	GO:0016310	phosphorylation	7/171	52/739	0.976027	0.999999	NBO_49g0003/NBO_3g0006/NBO_53g0017/NBO_54g0015/NBO_374g0006/NBO_49g0004/NBO_11g0062	ALDOB/CTK1/G6PI/K6PF/GSK3B/ALDOC/CRK1	7	1	NBO_11g0062	6	NBO_49g0003/NBO_3g0006/NBO_53g0017/NBO_54g0015/NBO_374g0006/NBO_49g0004
BP	GO:0007154	cell communication	1/171	15/739	0.98152	0.999999	NBO_46g0011	NBO_46g0011	1	0		1	NBO_46g0011
BP	GO:0007165	signal transduction	1/171	15/739	0.98152	0.999999	NBO_46g0011	NBO_46g0011	1	0		1	NBO_46g0011
BP	GO:0023052	signaling	1/171	15/739	0.98152	0.999999	NBO_46g0011	NBO_46g0011	1	0		1	NBO_46g0011
BP	GO:0044700	single organism signaling	1/171	15/739	0.98152	0.999999	NBO_46g0011	NBO_46g0011	1	0		1	NBO_46g0011
BP	GO:0006810	transport	18/171	112/739	0.982432	0.999999	NBO_6g0024/NBO_33g0014/NBO_508g0003/NBO_10g0026/NBO_31g0010/NBO_16g0013/NBO_11gi005/NBO_31gi002/NBO_63g0008/NBO_508g0013/NBO_10g0040/NBO_11g0041/NBO_67g0003/NBO_78g0004/NBO_309g0001/NBO_80g0018/NBO_251gi001/NBO_377g0004	GTR1/RBP2/SFT2/PHO88/NBO_31g0010/SMC4/NBO_11gi005/NBO_31gi002/ABCB7/ABCB7/NBO_10g0040/NBO_11g0041/VATL/SEC24/NBO_309g0001/NBO_80g0018/NBO_251gi001/NBO_377g0004	18	13	NBO_6g0024/NBO_508g0003/NBO_10g0026/NBO_31g0010/NBO_16g0013/NBO_63g0008/NBO_10g0040/NBO_11g0041/NBO_67g0003/NBO_309g0001/NBO_80g0018/NBO_251gi001/NBO_377g0004	5	NBO_33g0014/NBO_11gi005/NBO_31gi002/NBO_508g0013/NBO_78g0004
BP	GO:0051234	establishment of localization	18/171	112/739	0.982432	0.999999	NBO_6g0024/NBO_33g0014/NBO_508g0003/NBO_10g0026/NBO_31g0010/NBO_16g0013/NBO_11gi005/NBO_31gi002/NBO_63g0008/NBO_508g0013/NBO_10g0040/NBO_11g0041/NBO_67g0003/NBO_78g0004/NBO_309g0001/NBO_80g0018/NBO_251gi001/NBO_377g0004	GTR1/RBP2/SFT2/PHO88/NBO_31g0010/SMC4/NBO_11gi005/NBO_31gi002/ABCB7/ABCB7/NBO_10g0040/NBO_11g0041/VATL/SEC24/NBO_309g0001/NBO_80g0018/NBO_251gi001/NBO_377g0004	18	13	NBO_6g0024/NBO_508g0003/NBO_10g0026/NBO_31g0010/NBO_16g0013/NBO_63g0008/NBO_10g0040/NBO_11g0041/NBO_67g0003/NBO_309g0001/NBO_80g0018/NBO_251gi001/NBO_377g0004	5	NBO_33g0014/NBO_11gi005/NBO_31gi002/NBO_508g0013/NBO_78g0004
BP	GO:0044765	single-organism transport	2/171	23/739	0.982648	0.999999	NBO_67g0003/NBO_309g0001	VATL/NBO_309g0001	2	2	NBO_67g0003/NBO_309g0001	0
BP	GO:0015031	protein transport	3/171	30/739	0.983258	0.999999	NBO_10g0026/NBO_10g0040/NBO_78g0004	PHO88/NBO_10g0040/SEC24	3	2	NBO_10g0026/NBO_10g0040	1	NBO_78g0004
BP	GO:0015833	peptide transport	3/171	30/739	0.983258	0.999999	NBO_10g0026/NBO_10g0040/NBO_78g0004	PHO88/NBO_10g0040/SEC24	3	2	NBO_10g0026/NBO_10g0040	1	NBO_78g0004
BP	GO:0016192	vesicle-mediated transport	3/171	30/739	0.983258	0.999999	NBO_508g0003/NBO_78g0004/NBO_377g0004	SFT2/SEC24/NBO_377g0004	3	2	NBO_508g0003/NBO_377g0004	1	NBO_78g0004
BP	GO:0042886	amide transport	3/171	30/739	0.983258	0.999999	NBO_10g0026/NBO_10g0040/NBO_78g0004	PHO88/NBO_10g0040/SEC24	3	2	NBO_10g0026/NBO_10g0040	1	NBO_78g0004
BP	GO:0045184	establishment of protein localization	3/171	30/739	0.983258	0.999999	NBO_10g0026/NBO_10g0040/NBO_78g0004	PHO88/NBO_10g0040/SEC24	3	2	NBO_10g0026/NBO_10g0040	1	NBO_78g0004
BP	GO:0006355	regulation of transcription, DNA-templated	4/171	37/739	0.985163	0.999999	NBO_73g0011/NBO_508g0015/NBO_43g0012/novel.265	PRR1/NFYA/ESA1/-	4	4	NBO_73g0011/NBO_508g0015/NBO_43g0012/novel.265	0
BP	GO:0051252	regulation of RNA metabolic process	4/171	37/739	0.985163	0.999999	NBO_73g0011/NBO_508g0015/NBO_43g0012/novel.265	PRR1/NFYA/ESA1/-	4	4	NBO_73g0011/NBO_508g0015/NBO_43g0012/novel.265	0
BP	GO:1903506	regulation of nucleic acid-templated transcription	4/171	37/739	0.985163	0.999999	NBO_73g0011/NBO_508g0015/NBO_43g0012/novel.265	PRR1/NFYA/ESA1/-	4	4	NBO_73g0011/NBO_508g0015/NBO_43g0012/novel.265	0
BP	GO:2001141	regulation of RNA biosynthetic process	4/171	37/739	0.985163	0.999999	NBO_73g0011/NBO_508g0015/NBO_43g0012/novel.265	PRR1/NFYA/ESA1/-	4	4	NBO_73g0011/NBO_508g0015/NBO_43g0012/novel.265	0
BP	GO:0051179	localization	18/171	114/739	0.986476	0.999999	NBO_6g0024/NBO_33g0014/NBO_508g0003/NBO_10g0026/NBO_31g0010/NBO_16g0013/NBO_11gi005/NBO_31gi002/NBO_63g0008/NBO_508g0013/NBO_10g0040/NBO_11g0041/NBO_67g0003/NBO_78g0004/NBO_309g0001/NBO_80g0018/NBO_251gi001/NBO_377g0004	GTR1/RBP2/SFT2/PHO88/NBO_31g0010/SMC4/NBO_11gi005/NBO_31gi002/ABCB7/ABCB7/NBO_10g0040/NBO_11g0041/VATL/SEC24/NBO_309g0001/NBO_80g0018/NBO_251gi001/NBO_377g0004	18	13	NBO_6g0024/NBO_508g0003/NBO_10g0026/NBO_31g0010/NBO_16g0013/NBO_63g0008/NBO_10g0040/NBO_11g0041/NBO_67g0003/NBO_309g0001/NBO_80g0018/NBO_251gi001/NBO_377g0004	5	NBO_33g0014/NBO_11gi005/NBO_31gi002/NBO_508g0013/NBO_78g0004
BP	GO:0009889	regulation of biosynthetic process	4/171	38/739	0.987849	0.999999	NBO_73g0011/NBO_508g0015/NBO_43g0012/novel.265	PRR1/NFYA/ESA1/-	4	4	NBO_73g0011/NBO_508g0015/NBO_43g0012/novel.265	0
BP	GO:0010556	regulation of macromolecule biosynthetic process	4/171	38/739	0.987849	0.999999	NBO_73g0011/NBO_508g0015/NBO_43g0012/novel.265	PRR1/NFYA/ESA1/-	4	4	NBO_73g0011/NBO_508g0015/NBO_43g0012/novel.265	0
BP	GO:0019219	regulation of nucleobase-containing compound metabolic process	4/171	38/739	0.987849	0.999999	NBO_73g0011/NBO_508g0015/NBO_43g0012/novel.265	PRR1/NFYA/ESA1/-	4	4	NBO_73g0011/NBO_508g0015/NBO_43g0012/novel.265	0
BP	GO:0031323	regulation of cellular metabolic process	4/171	38/739	0.987849	0.999999	NBO_73g0011/NBO_508g0015/NBO_43g0012/novel.265	PRR1/NFYA/ESA1/-	4	4	NBO_73g0011/NBO_508g0015/NBO_43g0012/novel.265	0
BP	GO:0031326	regulation of cellular biosynthetic process	4/171	38/739	0.987849	0.999999	NBO_73g0011/NBO_508g0015/NBO_43g0012/novel.265	PRR1/NFYA/ESA1/-	4	4	NBO_73g0011/NBO_508g0015/NBO_43g0012/novel.265	0
BP	GO:0051171	regulation of nitrogen compound metabolic process	4/171	38/739	0.987849	0.999999	NBO_73g0011/NBO_508g0015/NBO_43g0012/novel.265	PRR1/NFYA/ESA1/-	4	4	NBO_73g0011/NBO_508g0015/NBO_43g0012/novel.265	0
BP	GO:0080090	regulation of primary metabolic process	4/171	38/739	0.987849	0.999999	NBO_73g0011/NBO_508g0015/NBO_43g0012/novel.265	PRR1/NFYA/ESA1/-	4	4	NBO_73g0011/NBO_508g0015/NBO_43g0012/novel.265	0
BP	GO:2000112	regulation of cellular macromolecule biosynthetic process	4/171	38/739	0.987849	0.999999	NBO_73g0011/NBO_508g0015/NBO_43g0012/novel.265	PRR1/NFYA/ESA1/-	4	4	NBO_73g0011/NBO_508g0015/NBO_43g0012/novel.265	0
BP	GO:0008104	protein localization	3/171	32/739	0.98909	0.999999	NBO_10g0026/NBO_10g0040/NBO_78g0004	PHO88/NBO_10g0040/SEC24	3	2	NBO_10g0026/NBO_10g0040	1	NBO_78g0004
BP	GO:0033036	macromolecule localization	3/171	32/739	0.98909	0.999999	NBO_10g0026/NBO_10g0040/NBO_78g0004	PHO88/NBO_10g0040/SEC24	3	2	NBO_10g0026/NBO_10g0040	1	NBO_78g0004
BP	GO:0071702	organic substance transport	3/171	32/739	0.98909	0.999999	NBO_10g0026/NBO_10g0040/NBO_78g0004	PHO88/NBO_10g0040/SEC24	3	2	NBO_10g0026/NBO_10g0040	1	NBO_78g0004
BP	GO:0071705	nitrogen compound transport	3/171	32/739	0.98909	0.999999	NBO_10g0026/NBO_10g0040/NBO_78g0004	PHO88/NBO_10g0040/SEC24	3	2	NBO_10g0026/NBO_10g0040	1	NBO_78g0004
BP	GO:1902578	single-organism localization	2/171	25/739	0.989149	0.999999	NBO_67g0003/NBO_309g0001	VATL/NBO_309g0001	2	2	NBO_67g0003/NBO_309g0001	0
BP	GO:0065007	biological regulation	9/171	69/739	0.990787	0.999999	NBO_383g0002/NBO_594g0002/NBO_73g0011/NBO_508g0015/NBO_43g0012/NBO_41g0047/NBO_46g0011/novel.265/NBO_2g0083	BRR6/BRR6/PRR1/NFYA/ESA1/NBO_41g0047/NBO_46g0011/-/MD1L1	9	6	NBO_383g0002/NBO_594g0002/NBO_73g0011/NBO_508g0015/NBO_43g0012/novel.265	3	NBO_41g0047/NBO_46g0011/NBO_2g0083
BP	GO:0010468	regulation of gene expression	4/171	40/739	0.991903	0.999999	NBO_73g0011/NBO_508g0015/NBO_43g0012/novel.265	PRR1/NFYA/ESA1/-	4	4	NBO_73g0011/NBO_508g0015/NBO_43g0012/novel.265	0
BP	GO:0016070	RNA metabolic process	30/171	178/739	0.992615	0.999999	NBO_28g0074/NBO_30g0005/NBO_42g0010/NBO_73g0011/NBO_80g0035/NBO_27g0010/NBO_453g0002/NBO_508g0015/NBO_73g0014/NBO_26g0008/NBO_43g0012/NBO_89g0003/NBO_34g0021/novel.117/NBO_63g0014/NBO_26g0009/NBO_1163g0002/novel.121/NBO_15g0023/NBO_58g0028/NBO_6g0076/NBO_71g0001/NBO_386g0023/NBO_220g0003/NBO_547g0002/NBO_59g0001/NBO_7g0013/NBO_415g0004/NBO_4g0005/novel.265	NBO_28g0074/NBO_30g0005/NBO_42g0010/PRR1/SYRC/UTP6/TAF9B/NFYA/SYTC/NBO_26g0008/ESA1/TAF11/NBO_34g0021/-/SYFA/NBO_26g0009/SYFB/-/SYMC/SYA/RPB7/SYIC/SYFB/SYNC/SYIC/RPAB2/SYLC/NBO_415g0004/RPB2/-	30	21	NBO_28g0074/NBO_30g0005/NBO_42g0010/NBO_73g0011/NBO_80g0035/NBO_27g0010/NBO_453g0002/NBO_508g0015/NBO_73g0014/NBO_26g0008/NBO_43g0012/NBO_89g0003/NBO_34g0021/NBO_63g0014/NBO_26g0009/NBO_1163g0002/NBO_71g0001/NBO_386g0023/NBO_220g0003/NBO_415g0004/novel.265	9	novel.117/novel.121/NBO_15g0023/NBO_58g0028/NBO_6g0076/NBO_547g0002/NBO_59g0001/NBO_7g0013/NBO_4g0005
BP	GO:0006260	DNA replication	2/171	27/739	0.993259	0.999999	NBO_6g0030/NBO_2g0025	HUS2/RFC4	2	1	NBO_6g0030	1	NBO_2g0025
BP	GO:0019222	regulation of metabolic process	4/171	41/739	0.99341	0.999999	NBO_73g0011/NBO_508g0015/NBO_43g0012/novel.265	PRR1/NFYA/ESA1/-	4	4	NBO_73g0011/NBO_508g0015/NBO_43g0012/novel.265	0
BP	GO:0060255	regulation of macromolecule metabolic process	4/171	41/739	0.99341	0.999999	NBO_73g0011/NBO_508g0015/NBO_43g0012/novel.265	PRR1/NFYA/ESA1/-	4	4	NBO_73g0011/NBO_508g0015/NBO_43g0012/novel.265	0
BP	GO:0050794	regulation of cellular process	7/171	60/739	0.99402	0.999999	NBO_73g0011/NBO_508g0015/NBO_43g0012/NBO_41g0047/NBO_46g0011/novel.265/NBO_2g0083	PRR1/NFYA/ESA1/NBO_41g0047/NBO_46g0011/-/MD1L1	7	4	NBO_73g0011/NBO_508g0015/NBO_43g0012/novel.265	3	NBO_41g0047/NBO_46g0011/NBO_2g0083
BP	GO:0051716	cellular response to stimulus	5/171	48/739	0.994184	0.999999	NBO_6g0030/NBO_921g0001/NBO_923g0002/NBO_46g0011/novel.265	HUS2/RAD52/RAD52/NBO_46g0011/-	5	4	NBO_6g0030/NBO_921g0001/NBO_923g0002/novel.265	1	NBO_46g0011
BP	GO:0006259	DNA metabolic process	8/171	67/739	0.995129	0.999999	NBO_6g0030/novel.165/NBO_434g0004/NBO_921g0001/NBO_923g0002/NBO_2g0025/NBO_19g0012/novel.265	HUS2/-/NBO_434g0004/RAD52/RAD52/RFC4/TOP3A/-	8	6	NBO_6g0030/NBO_434g0004/NBO_921g0001/NBO_923g0002/NBO_19g0012/novel.265	2	novel.165/NBO_2g0025
BP	GO:0006351	transcription, DNA-templated	12/171	90/739	0.995502	0.999999	NBO_42g0010/NBO_73g0011/NBO_453g0002/NBO_508g0015/NBO_43g0012/NBO_89g0003/NBO_34g0021/NBO_6g0076/NBO_59g0001/NBO_415g0004/NBO_4g0005/novel.265	NBO_42g0010/PRR1/TAF9B/NFYA/ESA1/TAF11/NBO_34g0021/RPB7/RPAB2/NBO_415g0004/RPB2/-	12	9	NBO_42g0010/NBO_73g0011/NBO_453g0002/NBO_508g0015/NBO_43g0012/NBO_89g0003/NBO_34g0021/NBO_415g0004/novel.265	3	NBO_6g0076/NBO_59g0001/NBO_4g0005
BP	GO:0097659	nucleic acid-templated transcription	12/171	90/739	0.995502	0.999999	NBO_42g0010/NBO_73g0011/NBO_453g0002/NBO_508g0015/NBO_43g0012/NBO_89g0003/NBO_34g0021/NBO_6g0076/NBO_59g0001/NBO_415g0004/NBO_4g0005/novel.265	NBO_42g0010/PRR1/TAF9B/NFYA/ESA1/TAF11/NBO_34g0021/RPB7/RPAB2/NBO_415g0004/RPB2/-	12	9	NBO_42g0010/NBO_73g0011/NBO_453g0002/NBO_508g0015/NBO_43g0012/NBO_89g0003/NBO_34g0021/NBO_415g0004/novel.265	3	NBO_6g0076/NBO_59g0001/NBO_4g0005
BP	GO:0050789	regulation of biological process	7/171	63/739	0.996566	0.999999	NBO_73g0011/NBO_508g0015/NBO_43g0012/NBO_41g0047/NBO_46g0011/novel.265/NBO_2g0083	PRR1/NFYA/ESA1/NBO_41g0047/NBO_46g0011/-/MD1L1	7	4	NBO_73g0011/NBO_508g0015/NBO_43g0012/novel.265	3	NBO_41g0047/NBO_46g0011/NBO_2g0083
BP	GO:0018130	heterocycle biosynthetic process	13/171	98/739	0.997015	0.999999	NBO_42g0010/NBO_73g0011/NBO_453g0002/NBO_508g0015/NBO_20g0003/NBO_43g0012/NBO_89g0003/NBO_34g0021/NBO_6g0076/NBO_59g0001/NBO_415g0004/NBO_4g0005/novel.265	NBO_42g0010/PRR1/TAF9B/NFYA/PYRG/ESA1/TAF11/NBO_34g0021/RPB7/RPAB2/NBO_415g0004/RPB2/-	13	10	NBO_42g0010/NBO_73g0011/NBO_453g0002/NBO_508g0015/NBO_20g0003/NBO_43g0012/NBO_89g0003/NBO_34g0021/NBO_415g0004/novel.265	3	NBO_6g0076/NBO_59g0001/NBO_4g0005
BP	GO:0019438	aromatic compound biosynthetic process	13/171	98/739	0.997015	0.999999	NBO_42g0010/NBO_73g0011/NBO_453g0002/NBO_508g0015/NBO_20g0003/NBO_43g0012/NBO_89g0003/NBO_34g0021/NBO_6g0076/NBO_59g0001/NBO_415g0004/NBO_4g0005/novel.265	NBO_42g0010/PRR1/TAF9B/NFYA/PYRG/ESA1/TAF11/NBO_34g0021/RPB7/RPAB2/NBO_415g0004/RPB2/-	13	10	NBO_42g0010/NBO_73g0011/NBO_453g0002/NBO_508g0015/NBO_20g0003/NBO_43g0012/NBO_89g0003/NBO_34g0021/NBO_415g0004/novel.265	3	NBO_6g0076/NBO_59g0001/NBO_4g0005
BP	GO:0034654	nucleobase-containing compound biosynthetic process	13/171	98/739	0.997015	0.999999	NBO_42g0010/NBO_73g0011/NBO_453g0002/NBO_508g0015/NBO_20g0003/NBO_43g0012/NBO_89g0003/NBO_34g0021/NBO_6g0076/NBO_59g0001/NBO_415g0004/NBO_4g0005/novel.265	NBO_42g0010/PRR1/TAF9B/NFYA/PYRG/ESA1/TAF11/NBO_34g0021/RPB7/RPAB2/NBO_415g0004/RPB2/-	13	10	NBO_42g0010/NBO_73g0011/NBO_453g0002/NBO_508g0015/NBO_20g0003/NBO_43g0012/NBO_89g0003/NBO_34g0021/NBO_415g0004/novel.265	3	NBO_6g0076/NBO_59g0001/NBO_4g0005
BP	GO:1901362	organic cyclic compound biosynthetic process	13/171	98/739	0.997015	0.999999	NBO_42g0010/NBO_73g0011/NBO_453g0002/NBO_508g0015/NBO_20g0003/NBO_43g0012/NBO_89g0003/NBO_34g0021/NBO_6g0076/NBO_59g0001/NBO_415g0004/NBO_4g0005/novel.265	NBO_42g0010/PRR1/TAF9B/NFYA/PYRG/ESA1/TAF11/NBO_34g0021/RPB7/RPAB2/NBO_415g0004/RPB2/-	13	10	NBO_42g0010/NBO_73g0011/NBO_453g0002/NBO_508g0015/NBO_20g0003/NBO_43g0012/NBO_89g0003/NBO_34g0021/NBO_415g0004/novel.265	3	NBO_6g0076/NBO_59g0001/NBO_4g0005
BP	GO:0030163	protein catabolic process	2/171	31/739	0.997445	0.999999	NBO_76g0002/NBO_10g0024	PSB4/PSA1	2	2	NBO_76g0002/NBO_10g0024	0
BP	GO:0044257	cellular protein catabolic process	2/171	31/739	0.997445	0.999999	NBO_76g0002/NBO_10g0024	PSB4/PSA1	2	2	NBO_76g0002/NBO_10g0024	0
BP	GO:0051603	proteolysis involved in cellular protein catabolic process	2/171	31/739	0.997445	0.999999	NBO_76g0002/NBO_10g0024	PSB4/PSA1	2	2	NBO_76g0002/NBO_10g0024	0
BP	GO:0032774	RNA biosynthetic process	12/171	94/739	0.997677	0.999999	NBO_42g0010/NBO_73g0011/NBO_453g0002/NBO_508g0015/NBO_43g0012/NBO_89g0003/NBO_34g0021/NBO_6g0076/NBO_59g0001/NBO_415g0004/NBO_4g0005/novel.265	NBO_42g0010/PRR1/TAF9B/NFYA/ESA1/TAF11/NBO_34g0021/RPB7/RPAB2/NBO_415g0004/RPB2/-	12	9	NBO_42g0010/NBO_73g0011/NBO_453g0002/NBO_508g0015/NBO_43g0012/NBO_89g0003/NBO_34g0021/NBO_415g0004/novel.265	3	NBO_6g0076/NBO_59g0001/NBO_4g0005
BP	GO:0006468	protein phosphorylation	3/171	40/739	0.998176	0.999999	NBO_3g0006/NBO_374g0006/NBO_11g0062	CTK1/GSK3B/CRK1	3	1	NBO_11g0062	2	NBO_3g0006/NBO_374g0006
BP	GO:0044248	cellular catabolic process	3/171	40/739	0.998176	0.999999	NBO_76g0002/NBO_6g0087/NBO_10g0024	PSB4/GGT1/PSA1	3	3	NBO_76g0002/NBO_6g0087/NBO_10g0024	0
BP	GO:0006139	nucleobase-containing compound metabolic process	46/171	267/739	0.998657	0.999999	NBO_72g0012/NBO_28g0074/NBO_49g0003/NBO_30g0005/NBO_42g0010/NBO_6g0030/NBO_73g0011/NBO_54g0011/NBO_53g0017/NBO_80g0035/NBO_27g0010/NBO_453g0002/NBO_508g0015/NBO_20g0003/NBO_108g0005/NBO_54g0015/novel.165/NBO_73g0014/NBO_26g0008/NBO_43g0012/NBO_89g0003/NBO_434g0004/NBO_34g0021/novel.117/NBO_63g0014/NBO_26g0009/NBO_1163g0002/novel.121/NBO_15g0023/NBO_58g0028/NBO_6g0076/NBO_921g0001/NBO_49g0004/NBO_…	6PGD/NBO_28g0074/ALDOB/NBO_30g0005/NBO_42g0010/HUS2/PRR1/RPIA/G6PI/SYRC/UTP6/TAF9B/NFYA/PYRG/FANCJ/K6PF/-/SYTC/NBO_26g0008/ESA1/TAF11/NBO_434g0004/NBO_34g0021/-/SYFA/NBO_26g0009/SYFB/-/SYMC/SYA/RPB7/RAD52/ALDOC/RAD52/SYIC/RFC4/SYFB/KCY/SYNC/SYIC/RPAB2/SYLC/NBO_415g0004/TOP3A/RPB2/-	46	28	NBO_28g0074/NBO_30g0005/NBO_42g0010/NBO_6g0030/NBO_73g0011/NBO_80g0035/NBO_27g0010/NBO_453g0002/NBO_508g0015/NBO_20g0003/NBO_73g0014/NBO_26g0008/NBO_43g0012/NBO_89g0003/NBO_434g0004/NBO_34g0021/NBO_63g0014/NBO_26g0009/NBO_1163g0002/NBO_921g0001/NBO_923g0002/NBO_71g0001/NBO_386g0023/NBO_554g0002/NBO_220g0003/NBO_415g0004/NBO_19g0012/novel.265	18	NBO_72g0012/NBO_49g0003/NBO_54g0011/NBO_53g0017/NBO_108g0005/NBO_54g0015/novel.165/novel.117/novel.121/NBO_15g0023/NBO_58g0028/NBO_6g0076/NBO_49g0004/NBO_2g0025/NBO_547g0002/NBO_59g0001/NBO_7g0013/NBO_4g0005
BP	GO:0006725	cellular aromatic compound metabolic process	46/171	267/739	0.998657	0.999999	NBO_72g0012/NBO_28g0074/NBO_49g0003/NBO_30g0005/NBO_42g0010/NBO_6g0030/NBO_73g0011/NBO_54g0011/NBO_53g0017/NBO_80g0035/NBO_27g0010/NBO_453g0002/NBO_508g0015/NBO_20g0003/NBO_108g0005/NBO_54g0015/novel.165/NBO_73g0014/NBO_26g0008/NBO_43g0012/NBO_89g0003/NBO_434g0004/NBO_34g0021/novel.117/NBO_63g0014/NBO_26g0009/NBO_1163g0002/novel.121/NBO_15g0023/NBO_58g0028/NBO_6g0076/NBO_921g0001/NBO_49g0004/NBO_…	6PGD/NBO_28g0074/ALDOB/NBO_30g0005/NBO_42g0010/HUS2/PRR1/RPIA/G6PI/SYRC/UTP6/TAF9B/NFYA/PYRG/FANCJ/K6PF/-/SYTC/NBO_26g0008/ESA1/TAF11/NBO_434g0004/NBO_34g0021/-/SYFA/NBO_26g0009/SYFB/-/SYMC/SYA/RPB7/RAD52/ALDOC/RAD52/SYIC/RFC4/SYFB/KCY/SYNC/SYIC/RPAB2/SYLC/NBO_415g0004/TOP3A/RPB2/-	46	28	NBO_28g0074/NBO_30g0005/NBO_42g0010/NBO_6g0030/NBO_73g0011/NBO_80g0035/NBO_27g0010/NBO_453g0002/NBO_508g0015/NBO_20g0003/NBO_73g0014/NBO_26g0008/NBO_43g0012/NBO_89g0003/NBO_434g0004/NBO_34g0021/NBO_63g0014/NBO_26g0009/NBO_1163g0002/NBO_921g0001/NBO_923g0002/NBO_71g0001/NBO_386g0023/NBO_554g0002/NBO_220g0003/NBO_415g0004/NBO_19g0012/novel.265	18	NBO_72g0012/NBO_49g0003/NBO_54g0011/NBO_53g0017/NBO_108g0005/NBO_54g0015/novel.165/novel.117/novel.121/NBO_15g0023/NBO_58g0028/NBO_6g0076/NBO_49g0004/NBO_2g0025/NBO_547g0002/NBO_59g0001/NBO_7g0013/NBO_4g0005
BP	GO:0046483	heterocycle metabolic process	46/171	267/739	0.998657	0.999999	NBO_72g0012/NBO_28g0074/NBO_49g0003/NBO_30g0005/NBO_42g0010/NBO_6g0030/NBO_73g0011/NBO_54g0011/NBO_53g0017/NBO_80g0035/NBO_27g0010/NBO_453g0002/NBO_508g0015/NBO_20g0003/NBO_108g0005/NBO_54g0015/novel.165/NBO_73g0014/NBO_26g0008/NBO_43g0012/NBO_89g0003/NBO_434g0004/NBO_34g0021/novel.117/NBO_63g0014/NBO_26g0009/NBO_1163g0002/novel.121/NBO_15g0023/NBO_58g0028/NBO_6g0076/NBO_921g0001/NBO_49g0004/NBO_…	6PGD/NBO_28g0074/ALDOB/NBO_30g0005/NBO_42g0010/HUS2/PRR1/RPIA/G6PI/SYRC/UTP6/TAF9B/NFYA/PYRG/FANCJ/K6PF/-/SYTC/NBO_26g0008/ESA1/TAF11/NBO_434g0004/NBO_34g0021/-/SYFA/NBO_26g0009/SYFB/-/SYMC/SYA/RPB7/RAD52/ALDOC/RAD52/SYIC/RFC4/SYFB/KCY/SYNC/SYIC/RPAB2/SYLC/NBO_415g0004/TOP3A/RPB2/-	46	28	NBO_28g0074/NBO_30g0005/NBO_42g0010/NBO_6g0030/NBO_73g0011/NBO_80g0035/NBO_27g0010/NBO_453g0002/NBO_508g0015/NBO_20g0003/NBO_73g0014/NBO_26g0008/NBO_43g0012/NBO_89g0003/NBO_434g0004/NBO_34g0021/NBO_63g0014/NBO_26g0009/NBO_1163g0002/NBO_921g0001/NBO_923g0002/NBO_71g0001/NBO_386g0023/NBO_554g0002/NBO_220g0003/NBO_415g0004/NBO_19g0012/novel.265	18	NBO_72g0012/NBO_49g0003/NBO_54g0011/NBO_53g0017/NBO_108g0005/NBO_54g0015/novel.165/novel.117/novel.121/NBO_15g0023/NBO_58g0028/NBO_6g0076/NBO_49g0004/NBO_2g0025/NBO_547g0002/NBO_59g0001/NBO_7g0013/NBO_4g0005
BP	GO:1901360	organic cyclic compound metabolic process	46/171	267/739	0.998657	0.999999	NBO_72g0012/NBO_28g0074/NBO_49g0003/NBO_30g0005/NBO_42g0010/NBO_6g0030/NBO_73g0011/NBO_54g0011/NBO_53g0017/NBO_80g0035/NBO_27g0010/NBO_453g0002/NBO_508g0015/NBO_20g0003/NBO_108g0005/NBO_54g0015/novel.165/NBO_73g0014/NBO_26g0008/NBO_43g0012/NBO_89g0003/NBO_434g0004/NBO_34g0021/novel.117/NBO_63g0014/NBO_26g0009/NBO_1163g0002/novel.121/NBO_15g0023/NBO_58g0028/NBO_6g0076/NBO_921g0001/NBO_49g0004/NBO_…	6PGD/NBO_28g0074/ALDOB/NBO_30g0005/NBO_42g0010/HUS2/PRR1/RPIA/G6PI/SYRC/UTP6/TAF9B/NFYA/PYRG/FANCJ/K6PF/-/SYTC/NBO_26g0008/ESA1/TAF11/NBO_434g0004/NBO_34g0021/-/SYFA/NBO_26g0009/SYFB/-/SYMC/SYA/RPB7/RAD52/ALDOC/RAD52/SYIC/RFC4/SYFB/KCY/SYNC/SYIC/RPAB2/SYLC/NBO_415g0004/TOP3A/RPB2/-	46	28	NBO_28g0074/NBO_30g0005/NBO_42g0010/NBO_6g0030/NBO_73g0011/NBO_80g0035/NBO_27g0010/NBO_453g0002/NBO_508g0015/NBO_20g0003/NBO_73g0014/NBO_26g0008/NBO_43g0012/NBO_89g0003/NBO_434g0004/NBO_34g0021/NBO_63g0014/NBO_26g0009/NBO_1163g0002/NBO_921g0001/NBO_923g0002/NBO_71g0001/NBO_386g0023/NBO_554g0002/NBO_220g0003/NBO_415g0004/NBO_19g0012/novel.265	18	NBO_72g0012/NBO_49g0003/NBO_54g0011/NBO_53g0017/NBO_108g0005/NBO_54g0015/novel.165/novel.117/novel.121/NBO_15g0023/NBO_58g0028/NBO_6g0076/NBO_49g0004/NBO_2g0025/NBO_547g0002/NBO_59g0001/NBO_7g0013/NBO_4g0005
BP	GO:0044265	cellular macromolecule catabolic process	2/171	36/739	0.999262	0.999999	NBO_76g0002/NBO_10g0024	PSB4/PSA1	2	2	NBO_76g0002/NBO_10g0024	0
BP	GO:0009057	macromolecule catabolic process	2/171	37/739	0.999426	0.999999	NBO_76g0002/NBO_10g0024	PSB4/PSA1	2	2	NBO_76g0002/NBO_10g0024	0
BP	GO:0090304	nucleic acid metabolic process	37/171	238/739	0.99981	0.999999	NBO_28g0074/NBO_30g0005/NBO_42g0010/NBO_6g0030/NBO_73g0011/NBO_80g0035/NBO_27g0010/NBO_453g0002/NBO_508g0015/novel.165/NBO_73g0014/NBO_26g0008/NBO_43g0012/NBO_89g0003/NBO_434g0004/NBO_34g0021/novel.117/NBO_63g0014/NBO_26g0009/NBO_1163g0002/novel.121/NBO_15g0023/NBO_58g0028/NBO_6g0076/NBO_921g0001/NBO_923g0002/NBO_71g0001/NBO_2g0025/NBO_386g0023/NBO_220g0003/NBO_547g0002/NBO_59g0001/NBO_7g0013/NBO…	NBO_28g0074/NBO_30g0005/NBO_42g0010/HUS2/PRR1/SYRC/UTP6/TAF9B/NFYA/-/SYTC/NBO_26g0008/ESA1/TAF11/NBO_434g0004/NBO_34g0021/-/SYFA/NBO_26g0009/SYFB/-/SYMC/SYA/RPB7/RAD52/RAD52/SYIC/RFC4/SYFB/SYNC/SYIC/RPAB2/SYLC/NBO_415g0004/TOP3A/RPB2/-	37	26	NBO_28g0074/NBO_30g0005/NBO_42g0010/NBO_6g0030/NBO_73g0011/NBO_80g0035/NBO_27g0010/NBO_453g0002/NBO_508g0015/NBO_73g0014/NBO_26g0008/NBO_43g0012/NBO_89g0003/NBO_434g0004/NBO_34g0021/NBO_63g0014/NBO_26g0009/NBO_1163g0002/NBO_921g0001/NBO_923g0002/NBO_71g0001/NBO_386g0023/NBO_220g0003/NBO_415g0004/NBO_19g0012/novel.265	11	novel.165/novel.117/novel.121/NBO_15g0023/NBO_58g0028/NBO_6g0076/NBO_2g0025/NBO_547g0002/NBO_59g0001/NBO_7g0013/NBO_4g0005
BP	GO:0006464	cellular protein modification process	4/171	65/739	0.999971	0.999999	NBO_3g0006/NBO_374g0006/NBO_366g0011/NBO_11g0062	CTK1/GSK3B/PGTA/CRK1	4	1	NBO_11g0062	3	NBO_3g0006/NBO_374g0006/NBO_366g0011
BP	GO:0036211	protein modification process	4/171	65/739	0.999971	0.999999	NBO_3g0006/NBO_374g0006/NBO_366g0011/NBO_11g0062	CTK1/GSK3B/PGTA/CRK1	4	1	NBO_11g0062	3	NBO_3g0006/NBO_374g0006/NBO_366g0011
BP	GO:0006508	proteolysis	2/171	59/739	0.999998	0.999999	NBO_76g0002/NBO_10g0024	PSB4/PSA1	2	2	NBO_76g0002/NBO_10g0024	0
BP	GO:0043412	macromolecule modification	4/171	79/739	0.999999	0.999999	NBO_3g0006/NBO_374g0006/NBO_366g0011/NBO_11g0062	CTK1/GSK3B/PGTA/CRK1	4	1	NBO_11g0062	3	NBO_3g0006/NBO_374g0006/NBO_366g0011
CC	GO:0005840	ribosome	51/92	73/349	3.36017e-19	2.0161e-17	NBO_66g0010/NBO_941g0003/NBO_85g0009/NBO_3g0051/NBO_16g0057/NBO_11g0008/NBO_6g0082/NBO_386g0017/NBO_16g0038/NBO_66g0017/NBO_1116g0001/NBO_13g0023/NBO_6g0054/NBO_1020g0003/NBO_16g0058/NBO_1315g0002/NBO_554g0006/NBO_13g0061/NBO_59gi001/NBO_54g0017/NBO_4g0015/NBO_1061g0002/NBO_1208gi001/NBO_69g0008/NBO_1209g0001/NBO_18g0032/NBO_98g0001/NBO_64g0036/NBO_41g0036/NBO_66g0043/NBO_1303g0001/NBO_53g0021/NB…	RL19/RL5B/RL3/MCES/RL13/RL3/RL13A/RL13/NBO_16g0038/RS18/NBO_1116g0001/RL23/RS24A/RL13A/RS16/RS18/RSSA/RL4A/NBO_59gi001/RS14/RL15/RS14/NBO_1208gi001/R23A2/RS2/RS17/RL17/RL27/RS3/RL5B/NBO_1303g0001/RS6/RL32/RL4B/RS13/RS11/RS263/RS3A/RL32/RL27/RL22/NBO_98g0003/NBO_418g0002/RL23/RS263/RS263/RL8/RL21/RL8/RL12/RS17	51	11	NBO_6g0082/NBO_16g0038/NBO_1116g0001/NBO_13g0023/NBO_1020g0003/NBO_54g0017/NBO_4g0015/NBO_1061g0002/NBO_53g0021/NBO_13g0045/NBO_76g0005	40	NBO_66g0010/NBO_941g0003/NBO_85g0009/NBO_3g0051/NBO_16g0057/NBO_11g0008/NBO_386g0017/NBO_66g0017/NBO_6g0054/NBO_16g0058/NBO_1315g0002/NBO_554g0006/NBO_13g0061/NBO_59gi001/NBO_1208gi001/NBO_69g0008/NBO_1209g0001/NBO_18g0032/NBO_98g0001/NBO_64g0036/NBO_41g0036/NBO_66g0043/NBO_1303g0001/NBO_1021g0002/NBO_1546g0001/NBO_64g0024/NBO_37g0009/NBO_6g0084/NBO_401g0009/NBO_19g0024/NBO_98g0003/NBO_418g0002/N…
CC	GO:0043228	non-membrane-bounded organelle	55/92	90/349	9.36319e-17	1.87264e-15	NBO_66g0010/NBO_941g0003/NBO_85g0009/NBO_28g0074/NBO_3g0051/NBO_16g0057/NBO_11g0008/NBO_6g0082/NBO_386g0017/NBO_16g0038/NBO_66g0017/NBO_30g0005/NBO_1116g0001/NBO_13g0023/NBO_6g0054/NBO_1020g0003/NBO_16g0058/NBO_1315g0002/NBO_554g0006/NBO_13g0061/NBO_59gi001/NBO_54g0017/NBO_28g0082/NBO_4g0015/NBO_1061g0002/NBO_1208gi001/NBO_69g0008/NBO_1209g0001/NBO_18g0032/NBO_98g0001/NBO_64g0036/NBO_41g0036/NBO_…	RL19/RL5B/RL3/NBO_28g0074/MCES/RL13/RL3/RL13A/RL13/NBO_16g0038/RS18/NBO_30g0005/NBO_1116g0001/RL23/RS24A/RL13A/RS16/RS18/RSSA/RL4A/NBO_59gi001/RS14/NBO_28g0082/RL15/RS14/NBO_1208gi001/R23A2/RS2/RS17/RL17/RL27/RS3/RL5B/NBO_1303g0001/RS6/RL32/RL4B/RS13/RS11/RS263/RS3A/RL32/RL27/RL22/NBO_98g0003/HUCE1/NBO_418g0002/RL23/RS263/RS263/RL8/RL21/RL8/RL12/RS17	55	15	NBO_28g0074/NBO_6g0082/NBO_16g0038/NBO_30g0005/NBO_1116g0001/NBO_13g0023/NBO_1020g0003/NBO_54g0017/NBO_28g0082/NBO_4g0015/NBO_1061g0002/NBO_53g0021/NBO_13g0045/NBO_76g0005/NBO_375g0011	40	NBO_66g0010/NBO_941g0003/NBO_85g0009/NBO_3g0051/NBO_16g0057/NBO_11g0008/NBO_386g0017/NBO_66g0017/NBO_6g0054/NBO_16g0058/NBO_1315g0002/NBO_554g0006/NBO_13g0061/NBO_59gi001/NBO_1208gi001/NBO_69g0008/NBO_1209g0001/NBO_18g0032/NBO_98g0001/NBO_64g0036/NBO_41g0036/NBO_66g0043/NBO_1303g0001/NBO_1021g0002/NBO_1546g0001/NBO_64g0024/NBO_37g0009/NBO_6g0084/NBO_401g0009/NBO_19g0024/NBO_98g0003/NBO_418g0002/N…
CC	GO:0043232	intracellular non-membrane-bounded organelle	55/92	90/349	9.36319e-17	1.87264e-15	NBO_66g0010/NBO_941g0003/NBO_85g0009/NBO_28g0074/NBO_3g0051/NBO_16g0057/NBO_11g0008/NBO_6g0082/NBO_386g0017/NBO_16g0038/NBO_66g0017/NBO_30g0005/NBO_1116g0001/NBO_13g0023/NBO_6g0054/NBO_1020g0003/NBO_16g0058/NBO_1315g0002/NBO_554g0006/NBO_13g0061/NBO_59gi001/NBO_54g0017/NBO_28g0082/NBO_4g0015/NBO_1061g0002/NBO_1208gi001/NBO_69g0008/NBO_1209g0001/NBO_18g0032/NBO_98g0001/NBO_64g0036/NBO_41g0036/NBO_…	RL19/RL5B/RL3/NBO_28g0074/MCES/RL13/RL3/RL13A/RL13/NBO_16g0038/RS18/NBO_30g0005/NBO_1116g0001/RL23/RS24A/RL13A/RS16/RS18/RSSA/RL4A/NBO_59gi001/RS14/NBO_28g0082/RL15/RS14/NBO_1208gi001/R23A2/RS2/RS17/RL17/RL27/RS3/RL5B/NBO_1303g0001/RS6/RL32/RL4B/RS13/RS11/RS263/RS3A/RL32/RL27/RL22/NBO_98g0003/HUCE1/NBO_418g0002/RL23/RS263/RS263/RL8/RL21/RL8/RL12/RS17	55	15	NBO_28g0074/NBO_6g0082/NBO_16g0038/NBO_30g0005/NBO_1116g0001/NBO_13g0023/NBO_1020g0003/NBO_54g0017/NBO_28g0082/NBO_4g0015/NBO_1061g0002/NBO_53g0021/NBO_13g0045/NBO_76g0005/NBO_375g0011	40	NBO_66g0010/NBO_941g0003/NBO_85g0009/NBO_3g0051/NBO_16g0057/NBO_11g0008/NBO_386g0017/NBO_66g0017/NBO_6g0054/NBO_16g0058/NBO_1315g0002/NBO_554g0006/NBO_13g0061/NBO_59gi001/NBO_1208gi001/NBO_69g0008/NBO_1209g0001/NBO_18g0032/NBO_98g0001/NBO_64g0036/NBO_41g0036/NBO_66g0043/NBO_1303g0001/NBO_1021g0002/NBO_1546g0001/NBO_64g0024/NBO_37g0009/NBO_6g0084/NBO_401g0009/NBO_19g0024/NBO_98g0003/NBO_418g0002/N…
CC	GO:0030529	intracellular ribonucleoprotein complex	54/92	88/349	1.80427e-16	2.16513e-15	NBO_66g0010/NBO_941g0003/NBO_85g0009/NBO_28g0074/NBO_3g0051/NBO_16g0057/NBO_11g0008/NBO_6g0082/NBO_386g0017/NBO_16g0038/NBO_66g0017/NBO_30g0005/NBO_1116g0001/NBO_13g0023/NBO_6g0054/NBO_1020g0003/NBO_16g0058/NBO_1315g0002/NBO_554g0006/NBO_13g0061/NBO_59gi001/NBO_54g0017/NBO_4g0015/NBO_1061g0002/NBO_1208gi001/NBO_69g0008/NBO_1209g0001/NBO_18g0032/NBO_98g0001/NBO_64g0036/NBO_41g0036/NBO_66g0043/NBO_…	RL19/RL5B/RL3/NBO_28g0074/MCES/RL13/RL3/RL13A/RL13/NBO_16g0038/RS18/NBO_30g0005/NBO_1116g0001/RL23/RS24A/RL13A/RS16/RS18/RSSA/RL4A/NBO_59gi001/RS14/RL15/RS14/NBO_1208gi001/R23A2/RS2/RS17/RL17/RL27/RS3/RL5B/NBO_1303g0001/FCF1/RS6/RL32/RL4B/RS13/RS11/RS263/RS3A/RL32/RL27/RL22/NBO_98g0003/NBO_418g0002/RL23/RS263/RS263/RL8/RL21/RL8/RL12/RS17	54	14	NBO_28g0074/NBO_6g0082/NBO_16g0038/NBO_30g0005/NBO_1116g0001/NBO_13g0023/NBO_1020g0003/NBO_54g0017/NBO_4g0015/NBO_1061g0002/NBO_60g0002/NBO_53g0021/NBO_13g0045/NBO_76g0005	40	NBO_66g0010/NBO_941g0003/NBO_85g0009/NBO_3g0051/NBO_16g0057/NBO_11g0008/NBO_386g0017/NBO_66g0017/NBO_6g0054/NBO_16g0058/NBO_1315g0002/NBO_554g0006/NBO_13g0061/NBO_59gi001/NBO_1208gi001/NBO_69g0008/NBO_1209g0001/NBO_18g0032/NBO_98g0001/NBO_64g0036/NBO_41g0036/NBO_66g0043/NBO_1303g0001/NBO_1021g0002/NBO_1546g0001/NBO_64g0024/NBO_37g0009/NBO_6g0084/NBO_401g0009/NBO_19g0024/NBO_98g0003/NBO_418g0002/N…
CC	GO:1990904	ribonucleoprotein complex	54/92	88/349	1.80427e-16	2.16513e-15	NBO_66g0010/NBO_941g0003/NBO_85g0009/NBO_28g0074/NBO_3g0051/NBO_16g0057/NBO_11g0008/NBO_6g0082/NBO_386g0017/NBO_16g0038/NBO_66g0017/NBO_30g0005/NBO_1116g0001/NBO_13g0023/NBO_6g0054/NBO_1020g0003/NBO_16g0058/NBO_1315g0002/NBO_554g0006/NBO_13g0061/NBO_59gi001/NBO_54g0017/NBO_4g0015/NBO_1061g0002/NBO_1208gi001/NBO_69g0008/NBO_1209g0001/NBO_18g0032/NBO_98g0001/NBO_64g0036/NBO_41g0036/NBO_66g0043/NBO_…	RL19/RL5B/RL3/NBO_28g0074/MCES/RL13/RL3/RL13A/RL13/NBO_16g0038/RS18/NBO_30g0005/NBO_1116g0001/RL23/RS24A/RL13A/RS16/RS18/RSSA/RL4A/NBO_59gi001/RS14/RL15/RS14/NBO_1208gi001/R23A2/RS2/RS17/RL17/RL27/RS3/RL5B/NBO_1303g0001/FCF1/RS6/RL32/RL4B/RS13/RS11/RS263/RS3A/RL32/RL27/RL22/NBO_98g0003/NBO_418g0002/RL23/RS263/RS263/RL8/RL21/RL8/RL12/RS17	54	14	NBO_28g0074/NBO_6g0082/NBO_16g0038/NBO_30g0005/NBO_1116g0001/NBO_13g0023/NBO_1020g0003/NBO_54g0017/NBO_4g0015/NBO_1061g0002/NBO_60g0002/NBO_53g0021/NBO_13g0045/NBO_76g0005	40	NBO_66g0010/NBO_941g0003/NBO_85g0009/NBO_3g0051/NBO_16g0057/NBO_11g0008/NBO_386g0017/NBO_66g0017/NBO_6g0054/NBO_16g0058/NBO_1315g0002/NBO_554g0006/NBO_13g0061/NBO_59gi001/NBO_1208gi001/NBO_69g0008/NBO_1209g0001/NBO_18g0032/NBO_98g0001/NBO_64g0036/NBO_41g0036/NBO_66g0043/NBO_1303g0001/NBO_1021g0002/NBO_1546g0001/NBO_64g0024/NBO_37g0009/NBO_6g0084/NBO_401g0009/NBO_19g0024/NBO_98g0003/NBO_418g0002/N…
CC	GO:0044444	cytoplasmic part	54/92	110/349	1.89362e-10	1.89362e-09	NBO_66g0010/NBO_941g0003/NBO_85g0009/NBO_3g0051/NBO_16g0057/NBO_11g0008/NBO_6g0082/NBO_386g0017/NBO_16g0038/NBO_66g0017/NBO_1116g0001/NBO_13g0023/NBO_6g0054/NBO_1020g0003/NBO_16g0058/NBO_1315g0002/NBO_10g0026/NBO_554g0006/NBO_13g0061/NBO_59gi001/NBO_54g0017/NBO_4g0015/NBO_1061g0002/NBO_1208gi001/NBO_69g0008/NBO_1209g0001/NBO_18g0032/NBO_98g0001/NBO_64g0036/NBO_41g0036/NBO_66g0043/NBO_1303g0001/NB…	RL19/RL5B/RL3/MCES/RL13/RL3/RL13A/RL13/NBO_16g0038/RS18/NBO_1116g0001/RL23/RS24A/RL13A/RS16/RS18/PHO88/RSSA/RL4A/NBO_59gi001/RS14/RL15/RS14/NBO_1208gi001/R23A2/RS2/RS17/RL17/RL27/RS3/RL5B/NBO_1303g0001/RS6/RL32/RL4B/RS13/RS11/RS263/RS3A/RL32/RL27/RL22/NBO_98g0003/NBO_10g0040/NBO_418g0002/RL23/RS263/RS263/RL8/SEC24/RL21/RL8/RL12/RS17	54	13	NBO_6g0082/NBO_16g0038/NBO_1116g0001/NBO_13g0023/NBO_1020g0003/NBO_10g0026/NBO_54g0017/NBO_4g0015/NBO_1061g0002/NBO_53g0021/NBO_13g0045/NBO_76g0005/NBO_10g0040	41	NBO_66g0010/NBO_941g0003/NBO_85g0009/NBO_3g0051/NBO_16g0057/NBO_11g0008/NBO_386g0017/NBO_66g0017/NBO_6g0054/NBO_16g0058/NBO_1315g0002/NBO_554g0006/NBO_13g0061/NBO_59gi001/NBO_1208gi001/NBO_69g0008/NBO_1209g0001/NBO_18g0032/NBO_98g0001/NBO_64g0036/NBO_41g0036/NBO_66g0043/NBO_1303g0001/NBO_1021g0002/NBO_1546g0001/NBO_64g0024/NBO_37g0009/NBO_6g0084/NBO_401g0009/NBO_19g0024/NBO_98g0003/NBO_418g0002/N…
CC	GO:0005737	cytoplasm	60/92	132/349	4.26975e-10	3.65979e-09	NBO_66g0010/NBO_941g0003/NBO_85g0009/NBO_3g0051/NBO_16g0057/NBO_11g0008/NBO_6g0082/NBO_386g0017/NBO_16g0038/NBO_66g0017/NBO_1116g0001/NBO_13g0023/NBO_6g0054/novel.1/NBO_1020g0003/NBO_16g0058/NBO_1315g0002/NBO_10g0026/NBO_554g0006/NBO_13g0061/NBO_59gi001/NBO_54g0017/NBO_4g0015/NBO_1061g0002/NBO_1208gi001/NBO_4g0057/NBO_69g0008/NBO_1209g0001/NBO_18g0032/NBO_98g0001/NBO_64g0036/NBO_41g0036/NBO_66g00…	RL19/RL5B/RL3/MCES/RL13/RL3/RL13A/RL13/NBO_16g0038/RS18/NBO_1116g0001/RL23/RS24A/-/RL13A/RS16/RS18/PHO88/RSSA/RL4A/NBO_59gi001/RS14/RL15/RS14/NBO_1208gi001/CPIN1/R23A2/RS2/RS17/RL17/RL27/RS3/RL5B/NBO_1303g0001/-/RS6/RL32/RL4B/RS13/RS11/RS263/RS3A/SYFA/RL32/RL27/RL22/NBO_98g0003/SYA/NBO_10g0040/NBO_418g0002/RL23/RS263/RS263/RL8/SEC24/RL21/-/RL8/RL12/RS17	60	18	NBO_6g0082/NBO_16g0038/NBO_1116g0001/NBO_13g0023/novel.1/NBO_1020g0003/NBO_10g0026/NBO_54g0017/NBO_4g0015/NBO_1061g0002/NBO_4g0057/novel.86/NBO_53g0021/NBO_13g0045/NBO_76g0005/NBO_63g0014/NBO_10g0040/novel.10	42	NBO_66g0010/NBO_941g0003/NBO_85g0009/NBO_3g0051/NBO_16g0057/NBO_11g0008/NBO_386g0017/NBO_66g0017/NBO_6g0054/NBO_16g0058/NBO_1315g0002/NBO_554g0006/NBO_13g0061/NBO_59gi001/NBO_1208gi001/NBO_69g0008/NBO_1209g0001/NBO_18g0032/NBO_98g0001/NBO_64g0036/NBO_41g0036/NBO_66g0043/NBO_1303g0001/NBO_1021g0002/NBO_1546g0001/NBO_64g0024/NBO_37g0009/NBO_6g0084/NBO_401g0009/NBO_19g0024/NBO_98g0003/NBO_58g0028/NB…
CC	GO:0043226	organelle	65/92	179/349	1.04233e-05	6.94883e-05	NBO_66g0010/NBO_941g0003/NBO_85g0009/NBO_28g0074/NBO_3g0051/NBO_16g0057/NBO_11g0008/NBO_6g0082/NBO_386g0017/NBO_16g0038/NBO_383g0002/NBO_66g0017/NBO_30g0005/NBO_594g0002/NBO_1116g0001/NBO_13g0023/NBO_6g0054/NBO_73g0011/NBO_1020g0003/NBO_16g0058/NBO_1315g0002/NBO_10g0026/NBO_554g0006/NBO_13g0061/NBO_353gi001/NBO_59gi001/NBO_54g0017/NBO_28g0082/NBO_4g0015/NBO_1061g0002/NBO_1208gi001/NBO_69g0008/NBO…	RL19/RL5B/RL3/NBO_28g0074/MCES/RL13/RL3/RL13A/RL13/NBO_16g0038/BRR6/RS18/NBO_30g0005/BRR6/NBO_1116g0001/RL23/RS24A/PRR1/RL13A/RS16/RS18/PHO88/RSSA/RL4A/NBO_353gi001/NBO_59gi001/RS14/NBO_28g0082/RL15/RS14/NBO_1208gi001/R23A2/RS2/RS17/RL17/RL27/RS3/RL5B/NBO_1303g0001/TAF11/RS6/RL32/RL4B/RS13/RS11/RS263/RS3A/RL32/RL27/RL22/NBO_98g0003/HUCE1/NBO_10g0040/NBO_418g0002/RL23/RS263/RS263/RL8/SEC24/RL21/NB…	65	24	NBO_28g0074/NBO_6g0082/NBO_16g0038/NBO_383g0002/NBO_30g0005/NBO_594g0002/NBO_1116g0001/NBO_13g0023/NBO_73g0011/NBO_1020g0003/NBO_10g0026/NBO_353gi001/NBO_54g0017/NBO_28g0082/NBO_4g0015/NBO_1061g0002/NBO_89g0003/NBO_53g0021/NBO_13g0045/NBO_76g0005/NBO_375g0011/NBO_10g0040/NBO_415g0004/novel.265	41	NBO_66g0010/NBO_941g0003/NBO_85g0009/NBO_3g0051/NBO_16g0057/NBO_11g0008/NBO_386g0017/NBO_66g0017/NBO_6g0054/NBO_16g0058/NBO_1315g0002/NBO_554g0006/NBO_13g0061/NBO_59gi001/NBO_1208gi001/NBO_69g0008/NBO_1209g0001/NBO_18g0032/NBO_98g0001/NBO_64g0036/NBO_41g0036/NBO_66g0043/NBO_1303g0001/NBO_1021g0002/NBO_1546g0001/NBO_64g0024/NBO_37g0009/NBO_6g0084/NBO_401g0009/NBO_19g0024/NBO_98g0003/NBO_418g0002/N…
CC	GO:0043229	intracellular organelle	65/92	179/349	1.04233e-05	6.94883e-05	NBO_66g0010/NBO_941g0003/NBO_85g0009/NBO_28g0074/NBO_3g0051/NBO_16g0057/NBO_11g0008/NBO_6g0082/NBO_386g0017/NBO_16g0038/NBO_383g0002/NBO_66g0017/NBO_30g0005/NBO_594g0002/NBO_1116g0001/NBO_13g0023/NBO_6g0054/NBO_73g0011/NBO_1020g0003/NBO_16g0058/NBO_1315g0002/NBO_10g0026/NBO_554g0006/NBO_13g0061/NBO_353gi001/NBO_59gi001/NBO_54g0017/NBO_28g0082/NBO_4g0015/NBO_1061g0002/NBO_1208gi001/NBO_69g0008/NBO…	RL19/RL5B/RL3/NBO_28g0074/MCES/RL13/RL3/RL13A/RL13/NBO_16g0038/BRR6/RS18/NBO_30g0005/BRR6/NBO_1116g0001/RL23/RS24A/PRR1/RL13A/RS16/RS18/PHO88/RSSA/RL4A/NBO_353gi001/NBO_59gi001/RS14/NBO_28g0082/RL15/RS14/NBO_1208gi001/R23A2/RS2/RS17/RL17/RL27/RS3/RL5B/NBO_1303g0001/TAF11/RS6/RL32/RL4B/RS13/RS11/RS263/RS3A/RL32/RL27/RL22/NBO_98g0003/HUCE1/NBO_10g0040/NBO_418g0002/RL23/RS263/RS263/RL8/SEC24/RL21/NB…	65	24	NBO_28g0074/NBO_6g0082/NBO_16g0038/NBO_383g0002/NBO_30g0005/NBO_594g0002/NBO_1116g0001/NBO_13g0023/NBO_73g0011/NBO_1020g0003/NBO_10g0026/NBO_353gi001/NBO_54g0017/NBO_28g0082/NBO_4g0015/NBO_1061g0002/NBO_89g0003/NBO_53g0021/NBO_13g0045/NBO_76g0005/NBO_375g0011/NBO_10g0040/NBO_415g0004/novel.265	41	NBO_66g0010/NBO_941g0003/NBO_85g0009/NBO_3g0051/NBO_16g0057/NBO_11g0008/NBO_386g0017/NBO_66g0017/NBO_6g0054/NBO_16g0058/NBO_1315g0002/NBO_554g0006/NBO_13g0061/NBO_59gi001/NBO_1208gi001/NBO_69g0008/NBO_1209g0001/NBO_18g0032/NBO_98g0001/NBO_64g0036/NBO_41g0036/NBO_66g0043/NBO_1303g0001/NBO_1021g0002/NBO_1546g0001/NBO_64g0024/NBO_37g0009/NBO_6g0084/NBO_401g0009/NBO_19g0024/NBO_98g0003/NBO_418g0002/N…
CC	GO:0032991	macromolecular complex	62/92	185/349	0.000891909	0.00535146	NBO_66g0010/NBO_941g0003/NBO_85g0009/NBO_28g0074/NBO_3g0051/NBO_16g0057/NBO_11g0008/NBO_6g0082/NBO_386g0017/NBO_16g0038/NBO_66g0017/NBO_30g0005/NBO_1116g0001/NBO_13g0023/NBO_6g0054/NBO_76g0002/NBO_1020g0003/NBO_16g0058/NBO_1315g0002/NBO_554g0006/NBO_13g0061/NBO_59gi001/NBO_54g0017/NBO_28g0082/NBO_4g0015/NBO_1061g0002/NBO_1208gi001/NBO_69g0008/NBO_1209g0001/NBO_18g0032/NBO_98g0001/NBO_64g0036/NBO_…	RL19/RL5B/RL3/NBO_28g0074/MCES/RL13/RL3/RL13A/RL13/NBO_16g0038/RS18/NBO_30g0005/NBO_1116g0001/RL23/RS24A/PSB4/RL13A/RS16/RS18/RSSA/RL4A/NBO_59gi001/RS14/NBO_28g0082/RL15/RS14/NBO_1208gi001/R23A2/RS2/RS17/RL17/RL27/RS3/RL5B/NBO_1303g0001/FCF1/RS6/RL32/RL4B/RS13/RS11/RS263/RS3A/RL32/RL27/RL22/NBO_98g0003/CSK2B/NBO_418g0002/RL23/RS263/RS263/PSA1/RL8/VATL/SEC24/RL21/NBO_415g0004/RL8/RL12/RS17/-	62	20	NBO_28g0074/NBO_6g0082/NBO_16g0038/NBO_30g0005/NBO_1116g0001/NBO_13g0023/NBO_76g0002/NBO_1020g0003/NBO_54g0017/NBO_28g0082/NBO_4g0015/NBO_1061g0002/NBO_60g0002/NBO_53g0021/NBO_13g0045/NBO_76g0005/NBO_10g0024/NBO_67g0003/NBO_415g0004/novel.265	42	NBO_66g0010/NBO_941g0003/NBO_85g0009/NBO_3g0051/NBO_16g0057/NBO_11g0008/NBO_386g0017/NBO_66g0017/NBO_6g0054/NBO_16g0058/NBO_1315g0002/NBO_554g0006/NBO_13g0061/NBO_59gi001/NBO_1208gi001/NBO_69g0008/NBO_1209g0001/NBO_18g0032/NBO_98g0001/NBO_64g0036/NBO_41g0036/NBO_66g0043/NBO_1303g0001/NBO_1021g0002/NBO_1546g0001/NBO_64g0024/NBO_37g0009/NBO_6g0084/NBO_401g0009/NBO_19g0024/NBO_98g0003/NBO_549g0005/N…
CC	GO:0005622	intracellular	78/92	261/349	0.0061307	0.0282955	NBO_66g0010/NBO_941g0003/NBO_85g0009/NBO_28g0074/NBO_3g0051/NBO_16g0057/NBO_11g0008/NBO_6g0082/NBO_386g0017/NBO_16g0038/NBO_383g0002/NBO_66g0017/NBO_30g0005/NBO_594g0002/NBO_1116g0001/NBO_13g0023/NBO_6g0054/novel.1/NBO_76g0002/NBO_73g0011/NBO_1020g0003/NBO_16g0058/NBO_1315g0002/NBO_59g0016/NBO_10g0026/NBO_554g0006/NBO_13g0061/NBO_353gi001/NBO_59gi001/NBO_54g0017/NBO_52g0024/NBO_28g0082/NBO_4g0015…	RL19/RL5B/RL3/NBO_28g0074/MCES/RL13/RL3/RL13A/RL13/NBO_16g0038/BRR6/RS18/NBO_30g0005/BRR6/NBO_1116g0001/RL23/RS24A/-/PSB4/PRR1/RL13A/RS16/RS18/TRI45/PHO88/RSSA/RL4A/NBO_353gi001/NBO_59gi001/RS14/IMP3/NBO_28g0082/RL15/RS14/NBO_1208gi001/CPIN1/RLA0/R23A2/RS2/RS17/RL17/RL27/RS3/RL5B/NBO_1303g0001/FCF1/TAF11/-/RS6/RL32/RL4B/RS13/RS11/RS263/RS3A/SYFA/RL32/RL27/RL22/NBO_98g0003/CSK2B/HUCE1/SYA/NBO_10g0…	78	34	NBO_28g0074/NBO_6g0082/NBO_16g0038/NBO_383g0002/NBO_30g0005/NBO_594g0002/NBO_1116g0001/NBO_13g0023/novel.1/NBO_76g0002/NBO_73g0011/NBO_1020g0003/NBO_59g0016/NBO_10g0026/NBO_353gi001/NBO_54g0017/NBO_52g0024/NBO_28g0082/NBO_4g0015/NBO_1061g0002/NBO_4g0057/NBO_60g0002/NBO_89g0003/novel.86/NBO_53g0021/NBO_13g0045/NBO_76g0005/NBO_63g0014/NBO_375g0011/NBO_10g0040/NBO_10g0024/NBO_415g0004/novel.10/novel…	44	NBO_66g0010/NBO_941g0003/NBO_85g0009/NBO_3g0051/NBO_16g0057/NBO_11g0008/NBO_386g0017/NBO_66g0017/NBO_6g0054/NBO_16g0058/NBO_1315g0002/NBO_554g0006/NBO_13g0061/NBO_59gi001/NBO_1208gi001/NBO_514g0008/NBO_69g0008/NBO_1209g0001/NBO_18g0032/NBO_98g0001/NBO_64g0036/NBO_41g0036/NBO_66g0043/NBO_1303g0001/NBO_1021g0002/NBO_1546g0001/NBO_64g0024/NBO_37g0009/NBO_6g0084/NBO_401g0009/NBO_19g0024/NBO_98g0003/N…
CC	GO:0005623	cell	78/92	261/349	0.0061307	0.0282955	NBO_66g0010/NBO_941g0003/NBO_85g0009/NBO_28g0074/NBO_3g0051/NBO_16g0057/NBO_11g0008/NBO_6g0082/NBO_386g0017/NBO_16g0038/NBO_383g0002/NBO_66g0017/NBO_30g0005/NBO_594g0002/NBO_1116g0001/NBO_13g0023/NBO_6g0054/novel.1/NBO_76g0002/NBO_73g0011/NBO_1020g0003/NBO_16g0058/NBO_1315g0002/NBO_59g0016/NBO_10g0026/NBO_554g0006/NBO_13g0061/NBO_353gi001/NBO_59gi001/NBO_54g0017/NBO_52g0024/NBO_28g0082/NBO_4g0015…	RL19/RL5B/RL3/NBO_28g0074/MCES/RL13/RL3/RL13A/RL13/NBO_16g0038/BRR6/RS18/NBO_30g0005/BRR6/NBO_1116g0001/RL23/RS24A/-/PSB4/PRR1/RL13A/RS16/RS18/TRI45/PHO88/RSSA/RL4A/NBO_353gi001/NBO_59gi001/RS14/IMP3/NBO_28g0082/RL15/RS14/NBO_1208gi001/CPIN1/RLA0/R23A2/RS2/RS17/RL17/RL27/RS3/RL5B/NBO_1303g0001/FCF1/TAF11/-/RS6/RL32/RL4B/RS13/RS11/RS263/RS3A/SYFA/RL32/RL27/RL22/NBO_98g0003/CSK2B/HUCE1/SYA/NBO_10g0…	78	34	NBO_28g0074/NBO_6g0082/NBO_16g0038/NBO_383g0002/NBO_30g0005/NBO_594g0002/NBO_1116g0001/NBO_13g0023/novel.1/NBO_76g0002/NBO_73g0011/NBO_1020g0003/NBO_59g0016/NBO_10g0026/NBO_353gi001/NBO_54g0017/NBO_52g0024/NBO_28g0082/NBO_4g0015/NBO_1061g0002/NBO_4g0057/NBO_60g0002/NBO_89g0003/novel.86/NBO_53g0021/NBO_13g0045/NBO_76g0005/NBO_63g0014/NBO_375g0011/NBO_10g0040/NBO_10g0024/NBO_415g0004/novel.10/novel…	44	NBO_66g0010/NBO_941g0003/NBO_85g0009/NBO_3g0051/NBO_16g0057/NBO_11g0008/NBO_386g0017/NBO_66g0017/NBO_6g0054/NBO_16g0058/NBO_1315g0002/NBO_554g0006/NBO_13g0061/NBO_59gi001/NBO_1208gi001/NBO_514g0008/NBO_69g0008/NBO_1209g0001/NBO_18g0032/NBO_98g0001/NBO_64g0036/NBO_41g0036/NBO_66g0043/NBO_1303g0001/NBO_1021g0002/NBO_1546g0001/NBO_64g0024/NBO_37g0009/NBO_6g0084/NBO_401g0009/NBO_19g0024/NBO_98g0003/N…
CC	GO:0044464	cell part	78/92	261/349	0.0061307	0.0282955	NBO_66g0010/NBO_941g0003/NBO_85g0009/NBO_28g0074/NBO_3g0051/NBO_16g0057/NBO_11g0008/NBO_6g0082/NBO_386g0017/NBO_16g0038/NBO_383g0002/NBO_66g0017/NBO_30g0005/NBO_594g0002/NBO_1116g0001/NBO_13g0023/NBO_6g0054/novel.1/NBO_76g0002/NBO_73g0011/NBO_1020g0003/NBO_16g0058/NBO_1315g0002/NBO_59g0016/NBO_10g0026/NBO_554g0006/NBO_13g0061/NBO_353gi001/NBO_59gi001/NBO_54g0017/NBO_52g0024/NBO_28g0082/NBO_4g0015…	RL19/RL5B/RL3/NBO_28g0074/MCES/RL13/RL3/RL13A/RL13/NBO_16g0038/BRR6/RS18/NBO_30g0005/BRR6/NBO_1116g0001/RL23/RS24A/-/PSB4/PRR1/RL13A/RS16/RS18/TRI45/PHO88/RSSA/RL4A/NBO_353gi001/NBO_59gi001/RS14/IMP3/NBO_28g0082/RL15/RS14/NBO_1208gi001/CPIN1/RLA0/R23A2/RS2/RS17/RL17/RL27/RS3/RL5B/NBO_1303g0001/FCF1/TAF11/-/RS6/RL32/RL4B/RS13/RS11/RS263/RS3A/SYFA/RL32/RL27/RL22/NBO_98g0003/CSK2B/HUCE1/SYA/NBO_10g0…	78	34	NBO_28g0074/NBO_6g0082/NBO_16g0038/NBO_383g0002/NBO_30g0005/NBO_594g0002/NBO_1116g0001/NBO_13g0023/novel.1/NBO_76g0002/NBO_73g0011/NBO_1020g0003/NBO_59g0016/NBO_10g0026/NBO_353gi001/NBO_54g0017/NBO_52g0024/NBO_28g0082/NBO_4g0015/NBO_1061g0002/NBO_4g0057/NBO_60g0002/NBO_89g0003/novel.86/NBO_53g0021/NBO_13g0045/NBO_76g0005/NBO_63g0014/NBO_375g0011/NBO_10g0040/NBO_10g0024/NBO_415g0004/novel.10/novel…	44	NBO_66g0010/NBO_941g0003/NBO_85g0009/NBO_3g0051/NBO_16g0057/NBO_11g0008/NBO_386g0017/NBO_66g0017/NBO_6g0054/NBO_16g0058/NBO_1315g0002/NBO_554g0006/NBO_13g0061/NBO_59gi001/NBO_1208gi001/NBO_514g0008/NBO_69g0008/NBO_1209g0001/NBO_18g0032/NBO_98g0001/NBO_64g0036/NBO_41g0036/NBO_66g0043/NBO_1303g0001/NBO_1021g0002/NBO_1546g0001/NBO_64g0024/NBO_37g0009/NBO_6g0084/NBO_401g0009/NBO_19g0024/NBO_98g0003/N…
CC	GO:0044424	intracellular part	75/92	252/349	0.0127231	0.0545274	NBO_66g0010/NBO_941g0003/NBO_85g0009/NBO_28g0074/NBO_3g0051/NBO_16g0057/NBO_11g0008/NBO_6g0082/NBO_386g0017/NBO_16g0038/NBO_383g0002/NBO_66g0017/NBO_30g0005/NBO_594g0002/NBO_1116g0001/NBO_13g0023/NBO_6g0054/novel.1/NBO_76g0002/NBO_73g0011/NBO_1020g0003/NBO_16g0058/NBO_1315g0002/NBO_10g0026/NBO_554g0006/NBO_13g0061/NBO_353gi001/NBO_59gi001/NBO_54g0017/NBO_28g0082/NBO_4g0015/NBO_1061g0002/NBO_1208g…	RL19/RL5B/RL3/NBO_28g0074/MCES/RL13/RL3/RL13A/RL13/NBO_16g0038/BRR6/RS18/NBO_30g0005/BRR6/NBO_1116g0001/RL23/RS24A/-/PSB4/PRR1/RL13A/RS16/RS18/PHO88/RSSA/RL4A/NBO_353gi001/NBO_59gi001/RS14/NBO_28g0082/RL15/RS14/NBO_1208gi001/CPIN1/R23A2/RS2/RS17/RL17/RL27/RS3/RL5B/NBO_1303g0001/FCF1/TAF11/-/RS6/RL32/RL4B/RS13/RS11/RS263/RS3A/SYFA/RL32/RL27/RL22/NBO_98g0003/CSK2B/HUCE1/SYA/NBO_10g0040/NBO_418g0002…	75	32	NBO_28g0074/NBO_6g0082/NBO_16g0038/NBO_383g0002/NBO_30g0005/NBO_594g0002/NBO_1116g0001/NBO_13g0023/novel.1/NBO_76g0002/NBO_73g0011/NBO_1020g0003/NBO_10g0026/NBO_353gi001/NBO_54g0017/NBO_28g0082/NBO_4g0015/NBO_1061g0002/NBO_4g0057/NBO_60g0002/NBO_89g0003/novel.86/NBO_53g0021/NBO_13g0045/NBO_76g0005/NBO_63g0014/NBO_375g0011/NBO_10g0040/NBO_10g0024/NBO_415g0004/novel.10/novel.265	43	NBO_66g0010/NBO_941g0003/NBO_85g0009/NBO_3g0051/NBO_16g0057/NBO_11g0008/NBO_386g0017/NBO_66g0017/NBO_6g0054/NBO_16g0058/NBO_1315g0002/NBO_554g0006/NBO_13g0061/NBO_59gi001/NBO_1208gi001/NBO_69g0008/NBO_1209g0001/NBO_18g0032/NBO_98g0001/NBO_64g0036/NBO_41g0036/NBO_66g0043/NBO_1303g0001/NBO_1021g0002/NBO_1546g0001/NBO_64g0024/NBO_37g0009/NBO_6g0084/NBO_401g0009/NBO_19g0024/NBO_98g0003/NBO_549g0005/N…
CC	GO:0031090	organelle membrane	3/92	15/349	0.804659	1	NBO_383g0002/NBO_594g0002/NBO_78g0004	BRR6/BRR6/SEC24	3	2	NBO_383g0002/NBO_594g0002	1	NBO_78g0004
CC	GO:0031974	membrane-enclosed lumen	4/92	22/349	0.877953	1	NBO_28g0074/NBO_30g0005/NBO_375g0011/NBO_415g0004	NBO_28g0074/NBO_30g0005/HUCE1/NBO_415g0004	4	4	NBO_28g0074/NBO_30g0005/NBO_375g0011/NBO_415g0004	0
CC	GO:0031981	nuclear lumen	4/92	22/349	0.877953	1	NBO_28g0074/NBO_30g0005/NBO_375g0011/NBO_415g0004	NBO_28g0074/NBO_30g0005/HUCE1/NBO_415g0004	4	4	NBO_28g0074/NBO_30g0005/NBO_375g0011/NBO_415g0004	0
CC	GO:0043233	organelle lumen	4/92	22/349	0.877953	1	NBO_28g0074/NBO_30g0005/NBO_375g0011/NBO_415g0004	NBO_28g0074/NBO_30g0005/HUCE1/NBO_415g0004	4	4	NBO_28g0074/NBO_30g0005/NBO_375g0011/NBO_415g0004	0
CC	GO:0070013	intracellular organelle lumen	4/92	22/349	0.877953	1	NBO_28g0074/NBO_30g0005/NBO_375g0011/NBO_415g0004	NBO_28g0074/NBO_30g0005/HUCE1/NBO_415g0004	4	4	NBO_28g0074/NBO_30g0005/NBO_375g0011/NBO_415g0004	0
CC	GO:0005783	endoplasmic reticulum	2/92	15/349	0.939331	1	NBO_10g0026/NBO_10g0040	PHO88/NBO_10g0040	2	2	NBO_10g0026/NBO_10g0040	0
CC	GO:0044428	nuclear part	7/92	41/349	0.953018	1	NBO_28g0074/NBO_383g0002/NBO_30g0005/NBO_594g0002/NBO_375g0011/NBO_415g0004/novel.265	NBO_28g0074/BRR6/NBO_30g0005/BRR6/HUCE1/NBO_415g0004/-	7	7	NBO_28g0074/NBO_383g0002/NBO_30g0005/NBO_594g0002/NBO_375g0011/NBO_415g0004/novel.265	0
CC	GO:0012506	vesicle membrane	1/92	10/349	0.955271	1	NBO_78g0004	SEC24	1	0		1	NBO_78g0004
CC	GO:0030120	vesicle coat	1/92	10/349	0.955271	1	NBO_78g0004	SEC24	1	0		1	NBO_78g0004
CC	GO:0030135	coated vesicle	1/92	10/349	0.955271	1	NBO_78g0004	SEC24	1	0		1	NBO_78g0004
CC	GO:0030659	cytoplasmic vesicle membrane	1/92	10/349	0.955271	1	NBO_78g0004	SEC24	1	0		1	NBO_78g0004
CC	GO:0030662	coated vesicle membrane	1/92	10/349	0.955271	1	NBO_78g0004	SEC24	1	0		1	NBO_78g0004
CC	GO:0031410	cytoplasmic vesicle	1/92	10/349	0.955271	1	NBO_78g0004	SEC24	1	0		1	NBO_78g0004
CC	GO:0031982	vesicle	1/92	10/349	0.955271	1	NBO_78g0004	SEC24	1	0		1	NBO_78g0004
CC	GO:0044433	cytoplasmic vesicle part	1/92	10/349	0.955271	1	NBO_78g0004	SEC24	1	0		1	NBO_78g0004
CC	GO:0097708	intracellular vesicle	1/92	10/349	0.955271	1	NBO_78g0004	SEC24	1	0		1	NBO_78g0004
CC	GO:0012505	endomembrane system	5/92	33/349	0.965587	1	NBO_383g0002/NBO_594g0002/NBO_10g0026/NBO_10g0040/NBO_78g0004	BRR6/BRR6/PHO88/NBO_10g0040/SEC24	5	4	NBO_383g0002/NBO_594g0002/NBO_10g0026/NBO_10g0040	1	NBO_78g0004
CC	GO:0000428	DNA-directed RNA polymerase complex	1/92	11/349	0.96741	1	NBO_415g0004	NBO_415g0004	1	1	NBO_415g0004	0
CC	GO:0005667	transcription factor complex	1/92	11/349	0.96741	1	NBO_415g0004	NBO_415g0004	1	1	NBO_415g0004	0
CC	GO:0030880	RNA polymerase complex	1/92	11/349	0.96741	1	NBO_415g0004	NBO_415g0004	1	1	NBO_415g0004	0
CC	GO:0055029	nuclear DNA-directed RNA polymerase complex	1/92	11/349	0.96741	1	NBO_415g0004	NBO_415g0004	1	1	NBO_415g0004	0
CC	GO:0061695	transferase complex, transferring phosphorus-containing groups	1/92	11/349	0.96741	1	NBO_415g0004	NBO_415g0004	1	1	NBO_415g0004	0
CC	GO:0098588	bounding membrane of organelle	1/92	11/349	0.96741	1	NBO_78g0004	SEC24	1	0		1	NBO_78g0004
CC	GO:0098805	whole membrane	1/92	11/349	0.96741	1	NBO_78g0004	SEC24	1	0		1	NBO_78g0004
CC	GO:0030117	membrane coat	1/92	13/349	0.982756	1	NBO_78g0004	SEC24	1	0		1	NBO_78g0004
CC	GO:0048475	coated membrane	1/92	13/349	0.982756	1	NBO_78g0004	SEC24	1	0		1	NBO_78g0004
CC	GO:1990234	transferase complex	1/92	13/349	0.982756	1	NBO_415g0004	NBO_415g0004	1	1	NBO_415g0004	0
CC	GO:0005654	nucleoplasm	1/92	15/349	0.990916	1	NBO_415g0004	NBO_415g0004	1	1	NBO_415g0004	0
CC	GO:0044451	nucleoplasm part	1/92	15/349	0.990916	1	NBO_415g0004	NBO_415g0004	1	1	NBO_415g0004	0
CC	GO:0044422	organelle part	10/92	67/349	0.995714	1	NBO_28g0074/NBO_383g0002/NBO_30g0005/NBO_594g0002/NBO_28g0082/NBO_375g0011/NBO_418g0002/NBO_78g0004/NBO_415g0004/novel.265	NBO_28g0074/BRR6/NBO_30g0005/BRR6/NBO_28g0082/HUCE1/NBO_418g0002/SEC24/NBO_415g0004/-	10	8	NBO_28g0074/NBO_383g0002/NBO_30g0005/NBO_594g0002/NBO_28g0082/NBO_375g0011/NBO_415g0004/novel.265	2	NBO_418g0002/NBO_78g0004
CC	GO:0044446	intracellular organelle part	10/92	67/349	0.995714	1	NBO_28g0074/NBO_383g0002/NBO_30g0005/NBO_594g0002/NBO_28g0082/NBO_375g0011/NBO_418g0002/NBO_78g0004/NBO_415g0004/novel.265	NBO_28g0074/BRR6/NBO_30g0005/BRR6/NBO_28g0082/HUCE1/NBO_418g0002/SEC24/NBO_415g0004/-	10	8	NBO_28g0074/NBO_383g0002/NBO_30g0005/NBO_594g0002/NBO_28g0082/NBO_375g0011/NBO_415g0004/novel.265	2	NBO_418g0002/NBO_78g0004
CC	GO:0000502	proteasome complex	2/92	26/349	0.997216	1	NBO_76g0002/NBO_10g0024	PSB4/PSA1	2	2	NBO_76g0002/NBO_10g0024	0
CC	GO:0005839	proteasome core complex	2/92	26/349	0.997216	1	NBO_76g0002/NBO_10g0024	PSB4/PSA1	2	2	NBO_76g0002/NBO_10g0024	0
CC	GO:1905369	endopeptidase complex	2/92	26/349	0.997216	1	NBO_76g0002/NBO_10g0024	PSB4/PSA1	2	2	NBO_76g0002/NBO_10g0024	0
CC	GO:0005634	nucleus	10/92	70/349	0.997785	1	NBO_28g0074/NBO_383g0002/NBO_30g0005/NBO_594g0002/NBO_73g0011/NBO_353gi001/NBO_89g0003/NBO_375g0011/NBO_415g0004/novel.265	NBO_28g0074/BRR6/NBO_30g0005/BRR6/PRR1/NBO_353gi001/TAF11/HUCE1/NBO_415g0004/-	10	10	NBO_28g0074/NBO_383g0002/NBO_30g0005/NBO_594g0002/NBO_73g0011/NBO_353gi001/NBO_89g0003/NBO_375g0011/NBO_415g0004/novel.265	0
CC	GO:0098796	membrane protein complex	2/92	27/349	0.997931	1	NBO_67g0003/NBO_78g0004	VATL/SEC24	2	1	NBO_67g0003	1	NBO_78g0004
CC	GO:1905368	peptidase complex	2/92	33/349	0.999668	1	NBO_76g0002/NBO_10g0024	PSB4/PSA1	2	2	NBO_76g0002/NBO_10g0024	0
CC	GO:0043231	intracellular membrane-bounded organelle	12/92	88/349	0.999697	1	NBO_28g0074/NBO_383g0002/NBO_30g0005/NBO_594g0002/NBO_73g0011/NBO_10g0026/NBO_353gi001/NBO_89g0003/NBO_375g0011/NBO_10g0040/NBO_415g0004/novel.265	NBO_28g0074/BRR6/NBO_30g0005/BRR6/PRR1/PHO88/NBO_353gi001/TAF11/HUCE1/NBO_10g0040/NBO_415g0004/-	12	12	NBO_28g0074/NBO_383g0002/NBO_30g0005/NBO_594g0002/NBO_73g0011/NBO_10g0026/NBO_353gi001/NBO_89g0003/NBO_375g0011/NBO_10g0040/NBO_415g0004/novel.265	0
CC	GO:0016021	integral component of membrane	6/92	59/349	0.999786	1	NBO_6g0024/NBO_63g0008/NBO_508g0013/NBO_309g0001/NBO_251gi001/NBO_377g0004	GTR1/ABCB7/ABCB7/NBO_309g0001/NBO_251gi001/NBO_377g0004	6	5	NBO_6g0024/NBO_63g0008/NBO_309g0001/NBO_251gi001/NBO_377g0004	1	NBO_508g0013
CC	GO:0031224	intrinsic component of membrane	6/92	59/349	0.999786	1	NBO_6g0024/NBO_63g0008/NBO_508g0013/NBO_309g0001/NBO_251gi001/NBO_377g0004	GTR1/ABCB7/ABCB7/NBO_309g0001/NBO_251gi001/NBO_377g0004	6	5	NBO_6g0024/NBO_63g0008/NBO_309g0001/NBO_251gi001/NBO_377g0004	1	NBO_508g0013
CC	GO:1902494	catalytic complex	4/92	48/349	0.999815	1	NBO_76g0002/NBO_28g0082/NBO_10g0024/NBO_415g0004	PSB4/NBO_28g0082/PSA1/NBO_415g0004	4	4	NBO_76g0002/NBO_28g0082/NBO_10g0024/NBO_415g0004	0
CC	GO:0043227	membrane-bounded organelle	13/92	96/349	0.999866	1	NBO_28g0074/NBO_383g0002/NBO_30g0005/NBO_594g0002/NBO_73g0011/NBO_10g0026/NBO_353gi001/NBO_89g0003/NBO_375g0011/NBO_10g0040/NBO_78g0004/NBO_415g0004/novel.265	NBO_28g0074/BRR6/NBO_30g0005/BRR6/PRR1/PHO88/NBO_353gi001/TAF11/HUCE1/NBO_10g0040/SEC24/NBO_415g0004/-	13	12	NBO_28g0074/NBO_383g0002/NBO_30g0005/NBO_594g0002/NBO_73g0011/NBO_10g0026/NBO_353gi001/NBO_89g0003/NBO_375g0011/NBO_10g0040/NBO_415g0004/novel.265	1	NBO_78g0004
CC	GO:0016020	membrane	17/92	117/349	0.999934	1	NBO_6g0024/NBO_383g0002/NBO_594g0002/NBO_31g0010/NBO_16g0013/NBO_11gi005/NBO_31gi002/NBO_63g0008/NBO_508g0013/NBO_451g0004/NBO_11g0041/NBO_67g0003/NBO_78g0004/NBO_309g0001/NBO_80g0018/NBO_251gi001/NBO_377g0004	GTR1/BRR6/BRR6/NBO_31g0010/SMC4/NBO_11gi005/NBO_31gi002/ABCB7/ABCB7/WBC7/NBO_11g0041/VATL/SEC24/NBO_309g0001/NBO_80g0018/NBO_251gi001/NBO_377g0004	17	12	NBO_6g0024/NBO_383g0002/NBO_594g0002/NBO_31g0010/NBO_16g0013/NBO_63g0008/NBO_11g0041/NBO_67g0003/NBO_309g0001/NBO_80g0018/NBO_251gi001/NBO_377g0004	5	NBO_11gi005/NBO_31gi002/NBO_508g0013/NBO_451g0004/NBO_78g0004
CC	GO:0044425	membrane part	8/92	79/349	0.999984	1	NBO_6g0024/NBO_63g0008/NBO_508g0013/NBO_67g0003/NBO_78g0004/NBO_309g0001/NBO_251gi001/NBO_377g0004	GTR1/ABCB7/ABCB7/VATL/SEC24/NBO_309g0001/NBO_251gi001/NBO_377g0004	8	6	NBO_6g0024/NBO_63g0008/NBO_67g0003/NBO_309g0001/NBO_251gi001/NBO_377g0004	2	NBO_508g0013/NBO_78g0004
CC	GO:0043234	protein complex	10/92	94/349	0.999996	1	NBO_28g0074/NBO_30g0005/NBO_76g0002/NBO_28g0082/NBO_549g0005/NBO_10g0024/NBO_67g0003/NBO_78g0004/NBO_415g0004/novel.265	NBO_28g0074/NBO_30g0005/PSB4/NBO_28g0082/CSK2B/PSA1/VATL/SEC24/NBO_415g0004/-	10	8	NBO_28g0074/NBO_30g0005/NBO_76g0002/NBO_28g0082/NBO_10g0024/NBO_67g0003/NBO_415g0004/novel.265	2	NBO_549g0005/NBO_78g0004
CC	GO:0005575	cellular_component	92/92	349/349	1	1	NBO_66g0010/NBO_941g0003/NBO_85g0009/NBO_28g0074/NBO_3g0051/NBO_6g0024/NBO_16g0057/NBO_11g0008/NBO_6g0082/NBO_386g0017/NBO_16g0038/NBO_383g0002/NBO_66g0017/NBO_30g0005/NBO_594g0002/NBO_1116g0001/NBO_13g0023/NBO_6g0054/novel.1/NBO_76g0002/NBO_73g0011/NBO_1020g0003/NBO_16g0058/NBO_1315g0002/NBO_59g0016/NBO_10g0026/NBO_554g0006/NBO_13g0061/NBO_31g0010/NBO_353gi001/NBO_59gi001/NBO_54g0017/NBO_52g0024…	RL19/RL5B/RL3/NBO_28g0074/MCES/GTR1/RL13/RL3/RL13A/RL13/NBO_16g0038/BRR6/RS18/NBO_30g0005/BRR6/NBO_1116g0001/RL23/RS24A/-/PSB4/PRR1/RL13A/RS16/RS18/TRI45/PHO88/RSSA/RL4A/NBO_31g0010/NBO_353gi001/NBO_59gi001/RS14/IMP3/NBO_28g0082/RL15/RS14/NBO_1208gi001/CPIN1/RLA0/R23A2/RS2/RS17/RL17/RL27/RS3/RL5B/NBO_1303g0001/FCF1/TAF11/-/RS6/RL32/SMC4/RL4B/NBO_11gi005/RS13/RS11/NBO_31gi002/RS263/RS3A/SYFA/RL32/…	92	44	NBO_28g0074/NBO_6g0024/NBO_6g0082/NBO_16g0038/NBO_383g0002/NBO_30g0005/NBO_594g0002/NBO_1116g0001/NBO_13g0023/novel.1/NBO_76g0002/NBO_73g0011/NBO_1020g0003/NBO_59g0016/NBO_10g0026/NBO_31g0010/NBO_353gi001/NBO_54g0017/NBO_52g0024/NBO_28g0082/NBO_4g0015/NBO_1061g0002/NBO_4g0057/NBO_60g0002/NBO_89g0003/novel.86/NBO_53g0021/NBO_16g0013/NBO_13g0045/NBO_76g0005/NBO_63g0014/NBO_63g0008/NBO_375g0011/NBO_…	48	NBO_66g0010/NBO_941g0003/NBO_85g0009/NBO_3g0051/NBO_16g0057/NBO_11g0008/NBO_386g0017/NBO_66g0017/NBO_6g0054/NBO_16g0058/NBO_1315g0002/NBO_554g0006/NBO_13g0061/NBO_59gi001/NBO_1208gi001/NBO_514g0008/NBO_69g0008/NBO_1209g0001/NBO_18g0032/NBO_98g0001/NBO_64g0036/NBO_41g0036/NBO_66g0043/NBO_1303g0001/NBO_1021g0002/NBO_1546g0001/NBO_11gi005/NBO_64g0024/NBO_31gi002/NBO_37g0009/NBO_6g0084/NBO_401g0009/N…
MF	GO:0003735	structural constituent of ribosome	51/240	73/1111	4.2782e-20	3.59369e-18	NBO_66g0010/NBO_941g0003/NBO_85g0009/NBO_3g0051/NBO_16g0057/NBO_11g0008/NBO_6g0082/NBO_386g0017/NBO_16g0038/NBO_66g0017/NBO_1116g0001/NBO_13g0023/NBO_6g0054/NBO_1020g0003/NBO_16g0058/NBO_1315g0002/NBO_554g0006/NBO_13g0061/NBO_59gi001/NBO_54g0017/NBO_4g0015/NBO_1061g0002/NBO_1208gi001/NBO_69g0008/NBO_1209g0001/NBO_18g0032/NBO_98g0001/NBO_64g0036/NBO_41g0036/NBO_66g0043/NBO_1303g0001/NBO_53g0021/NB…	RL19/RL5B/RL3/MCES/RL13/RL3/RL13A/RL13/NBO_16g0038/RS18/NBO_1116g0001/RL23/RS24A/RL13A/RS16/RS18/RSSA/RL4A/NBO_59gi001/RS14/RL15/RS14/NBO_1208gi001/R23A2/RS2/RS17/RL17/RL27/RS3/RL5B/NBO_1303g0001/RS6/RL32/RL4B/RS13/RS11/RS263/RS3A/RL32/RL27/RL22/NBO_98g0003/NBO_418g0002/RL23/RS263/RS263/RL8/RL21/RL8/RL12/RS17	51	11	NBO_6g0082/NBO_16g0038/NBO_1116g0001/NBO_13g0023/NBO_1020g0003/NBO_54g0017/NBO_4g0015/NBO_1061g0002/NBO_53g0021/NBO_13g0045/NBO_76g0005	40	NBO_66g0010/NBO_941g0003/NBO_85g0009/NBO_3g0051/NBO_16g0057/NBO_11g0008/NBO_386g0017/NBO_66g0017/NBO_6g0054/NBO_16g0058/NBO_1315g0002/NBO_554g0006/NBO_13g0061/NBO_59gi001/NBO_1208gi001/NBO_69g0008/NBO_1209g0001/NBO_18g0032/NBO_98g0001/NBO_64g0036/NBO_41g0036/NBO_66g0043/NBO_1303g0001/NBO_1021g0002/NBO_1546g0001/NBO_64g0024/NBO_37g0009/NBO_6g0084/NBO_401g0009/NBO_19g0024/NBO_98g0003/NBO_418g0002/N…
MF	GO:0005198	structural molecule activity	51/240	77/1111	1.7649e-18	7.41258e-17	NBO_66g0010/NBO_941g0003/NBO_85g0009/NBO_3g0051/NBO_16g0057/NBO_11g0008/NBO_6g0082/NBO_386g0017/NBO_16g0038/NBO_66g0017/NBO_1116g0001/NBO_13g0023/NBO_6g0054/NBO_1020g0003/NBO_16g0058/NBO_1315g0002/NBO_554g0006/NBO_13g0061/NBO_59gi001/NBO_54g0017/NBO_4g0015/NBO_1061g0002/NBO_1208gi001/NBO_69g0008/NBO_1209g0001/NBO_18g0032/NBO_98g0001/NBO_64g0036/NBO_41g0036/NBO_66g0043/NBO_1303g0001/NBO_53g0021/NB…	RL19/RL5B/RL3/MCES/RL13/RL3/RL13A/RL13/NBO_16g0038/RS18/NBO_1116g0001/RL23/RS24A/RL13A/RS16/RS18/RSSA/RL4A/NBO_59gi001/RS14/RL15/RS14/NBO_1208gi001/R23A2/RS2/RS17/RL17/RL27/RS3/RL5B/NBO_1303g0001/RS6/RL32/RL4B/RS13/RS11/RS263/RS3A/RL32/RL27/RL22/NBO_98g0003/NBO_418g0002/RL23/RS263/RS263/RL8/RL21/RL8/RL12/RS17	51	11	NBO_6g0082/NBO_16g0038/NBO_1116g0001/NBO_13g0023/NBO_1020g0003/NBO_54g0017/NBO_4g0015/NBO_1061g0002/NBO_53g0021/NBO_13g0045/NBO_76g0005	40	NBO_66g0010/NBO_941g0003/NBO_85g0009/NBO_3g0051/NBO_16g0057/NBO_11g0008/NBO_386g0017/NBO_66g0017/NBO_6g0054/NBO_16g0058/NBO_1315g0002/NBO_554g0006/NBO_13g0061/NBO_59gi001/NBO_1208gi001/NBO_69g0008/NBO_1209g0001/NBO_18g0032/NBO_98g0001/NBO_64g0036/NBO_41g0036/NBO_66g0043/NBO_1303g0001/NBO_1021g0002/NBO_1546g0001/NBO_64g0024/NBO_37g0009/NBO_6g0084/NBO_401g0009/NBO_19g0024/NBO_98g0003/NBO_418g0002/N…
MF	GO:0016874	ligase activity	21/240	57/1111	0.00502845	0.140797	novel.1/NBO_80g0035/NBO_26g0002/NBO_20g0003/NBO_73g0014/NBO_26g0008/novel.86/novel.117/NBO_63g0014/NBO_26g0009/NBO_1163g0002/novel.121/NBO_15g0023/NBO_58g0028/NBO_71g0001/NBO_386g0023/NBO_444g0013/NBO_220g0003/NBO_547g0002/NBO_7g0013/novel.10	-/SYRC/UBA1/PYRG/SYTC/NBO_26g0008/-/-/SYFA/NBO_26g0009/SYFB/-/SYMC/SYA/SYIC/SYFB/GSHB/SYNC/SYIC/SYLC/-	21	14	novel.1/NBO_80g0035/NBO_20g0003/NBO_73g0014/NBO_26g0008/novel.86/NBO_63g0014/NBO_26g0009/NBO_1163g0002/NBO_71g0001/NBO_386g0023/NBO_444g0013/NBO_220g0003/novel.10	7	NBO_26g0002/novel.117/novel.121/NBO_15g0023/NBO_58g0028/NBO_547g0002/NBO_7g0013
MF	GO:0004812	aminoacyl-tRNA ligase activity	13/240	35/1111	0.0242311	0.339236	NBO_80g0035/NBO_73g0014/novel.117/NBO_63g0014/NBO_1163g0002/novel.121/NBO_15g0023/NBO_58g0028/NBO_71g0001/NBO_386g0023/NBO_220g0003/NBO_547g0002/NBO_7g0013	SYRC/SYTC/-/SYFA/SYFB/-/SYMC/SYA/SYIC/SYFB/SYNC/SYIC/SYLC	13	7	NBO_80g0035/NBO_73g0014/NBO_63g0014/NBO_1163g0002/NBO_71g0001/NBO_386g0023/NBO_220g0003	6	novel.117/novel.121/NBO_15g0023/NBO_58g0028/NBO_547g0002/NBO_7g0013
MF	GO:0016875	ligase activity, forming carbon-oxygen bonds	13/240	35/1111	0.0242311	0.339236	NBO_80g0035/NBO_73g0014/novel.117/NBO_63g0014/NBO_1163g0002/novel.121/NBO_15g0023/NBO_58g0028/NBO_71g0001/NBO_386g0023/NBO_220g0003/NBO_547g0002/NBO_7g0013	SYRC/SYTC/-/SYFA/SYFB/-/SYMC/SYA/SYIC/SYFB/SYNC/SYIC/SYLC	13	7	NBO_80g0035/NBO_73g0014/NBO_63g0014/NBO_1163g0002/NBO_71g0001/NBO_386g0023/NBO_220g0003	6	novel.117/novel.121/NBO_15g0023/NBO_58g0028/NBO_547g0002/NBO_7g0013
MF	GO:0016876	ligase activity, forming aminoacyl-tRNA and related compounds	13/240	35/1111	0.0242311	0.339236	NBO_80g0035/NBO_73g0014/novel.117/NBO_63g0014/NBO_1163g0002/novel.121/NBO_15g0023/NBO_58g0028/NBO_71g0001/NBO_386g0023/NBO_220g0003/NBO_547g0002/NBO_7g0013	SYRC/SYTC/-/SYFA/SYFB/-/SYMC/SYA/SYIC/SYFB/SYNC/SYIC/SYLC	13	7	NBO_80g0035/NBO_73g0014/NBO_63g0014/NBO_1163g0002/NBO_71g0001/NBO_386g0023/NBO_220g0003	6	novel.117/novel.121/NBO_15g0023/NBO_58g0028/NBO_547g0002/NBO_7g0013
MF	GO:0016879	ligase activity, forming carbon-nitrogen bonds	5/240	10/1111	0.043825	0.5259	novel.1/NBO_20g0003/novel.86/NBO_444g0013/novel.10	-/PYRG/-/GSHB/-	5	5	novel.1/NBO_20g0003/novel.86/NBO_444g0013/novel.10	0
MF	GO:0003723	RNA binding	18/240	61/1111	0.0863546	0.554969	NBO_941g0003/NBO_66g0017/NBO_7g0019/NBO_1315g0002/NBO_460g0009/NBO_52g0024/NBO_1208gi001/NBO_576g0001/NBO_27g0010/NBO_1209g0001/NBO_6g0099/NBO_41g0036/NBO_66g0043/NBO_63g0014/novel.159/NBO_153g0003/NBO_1163g0002/NBO_386g0023	RL5B/RS18/IF2B/RS18/MIS3/IMP3/NBO_1208gi001/IF5/UTP6/RS2/SYM/RS3/RL5B/SYFA/-/TMA20/SYFB/SYFB	18	11	NBO_7g0019/NBO_460g0009/NBO_52g0024/NBO_576g0001/NBO_27g0010/NBO_6g0099/NBO_63g0014/novel.159/NBO_153g0003/NBO_1163g0002/NBO_386g0023	7	NBO_941g0003/NBO_66g0017/NBO_1315g0002/NBO_1208gi001/NBO_1209g0001/NBO_41g0036/NBO_66g0043
MF	GO:0001882	nucleoside binding	14/240	46/1111	0.0991016	0.554969	NBO_4g0031/NBO_76g0017/NBO_1104g0001/NBO_6g0101/NBO_927g0002/NBO_32g0047/NBO_4g0073/NBO_71g0004/NBO_65g0012/NBO_71g0005/NBO_48g0012/NBO_376g0008/NBO_10g0050/novel.265	EF2/SAR1/RHOA/GSP2/OLA1/EF1A/RHOA/SPN1/NOG2/PNUT/NBO_48g0012/SAR1/EF2/-	14	9	NBO_76g0017/NBO_1104g0001/NBO_6g0101/NBO_927g0002/NBO_32g0047/NBO_4g0073/NBO_65g0012/NBO_376g0008/novel.265	5	NBO_4g0031/NBO_71g0004/NBO_71g0005/NBO_48g0012/NBO_10g0050
MF	GO:0001883	purine nucleoside binding	14/240	46/1111	0.0991016	0.554969	NBO_4g0031/NBO_76g0017/NBO_1104g0001/NBO_6g0101/NBO_927g0002/NBO_32g0047/NBO_4g0073/NBO_71g0004/NBO_65g0012/NBO_71g0005/NBO_48g0012/NBO_376g0008/NBO_10g0050/novel.265	EF2/SAR1/RHOA/GSP2/OLA1/EF1A/RHOA/SPN1/NOG2/PNUT/NBO_48g0012/SAR1/EF2/-	14	9	NBO_76g0017/NBO_1104g0001/NBO_6g0101/NBO_927g0002/NBO_32g0047/NBO_4g0073/NBO_65g0012/NBO_376g0008/novel.265	5	NBO_4g0031/NBO_71g0004/NBO_71g0005/NBO_48g0012/NBO_10g0050
MF	GO:0005525	GTP binding	14/240	46/1111	0.0991016	0.554969	NBO_4g0031/NBO_76g0017/NBO_1104g0001/NBO_6g0101/NBO_927g0002/NBO_32g0047/NBO_4g0073/NBO_71g0004/NBO_65g0012/NBO_71g0005/NBO_48g0012/NBO_376g0008/NBO_10g0050/novel.265	EF2/SAR1/RHOA/GSP2/OLA1/EF1A/RHOA/SPN1/NOG2/PNUT/NBO_48g0012/SAR1/EF2/-	14	9	NBO_76g0017/NBO_1104g0001/NBO_6g0101/NBO_927g0002/NBO_32g0047/NBO_4g0073/NBO_65g0012/NBO_376g0008/novel.265	5	NBO_4g0031/NBO_71g0004/NBO_71g0005/NBO_48g0012/NBO_10g0050
MF	GO:0019001	guanyl nucleotide binding	14/240	46/1111	0.0991016	0.554969	NBO_4g0031/NBO_76g0017/NBO_1104g0001/NBO_6g0101/NBO_927g0002/NBO_32g0047/NBO_4g0073/NBO_71g0004/NBO_65g0012/NBO_71g0005/NBO_48g0012/NBO_376g0008/NBO_10g0050/novel.265	EF2/SAR1/RHOA/GSP2/OLA1/EF1A/RHOA/SPN1/NOG2/PNUT/NBO_48g0012/SAR1/EF2/-	14	9	NBO_76g0017/NBO_1104g0001/NBO_6g0101/NBO_927g0002/NBO_32g0047/NBO_4g0073/NBO_65g0012/NBO_376g0008/novel.265	5	NBO_4g0031/NBO_71g0004/NBO_71g0005/NBO_48g0012/NBO_10g0050
MF	GO:0032549	ribonucleoside binding	14/240	46/1111	0.0991016	0.554969	NBO_4g0031/NBO_76g0017/NBO_1104g0001/NBO_6g0101/NBO_927g0002/NBO_32g0047/NBO_4g0073/NBO_71g0004/NBO_65g0012/NBO_71g0005/NBO_48g0012/NBO_376g0008/NBO_10g0050/novel.265	EF2/SAR1/RHOA/GSP2/OLA1/EF1A/RHOA/SPN1/NOG2/PNUT/NBO_48g0012/SAR1/EF2/-	14	9	NBO_76g0017/NBO_1104g0001/NBO_6g0101/NBO_927g0002/NBO_32g0047/NBO_4g0073/NBO_65g0012/NBO_376g0008/novel.265	5	NBO_4g0031/NBO_71g0004/NBO_71g0005/NBO_48g0012/NBO_10g0050
MF	GO:0032550	purine ribonucleoside binding	14/240	46/1111	0.0991016	0.554969	NBO_4g0031/NBO_76g0017/NBO_1104g0001/NBO_6g0101/NBO_927g0002/NBO_32g0047/NBO_4g0073/NBO_71g0004/NBO_65g0012/NBO_71g0005/NBO_48g0012/NBO_376g0008/NBO_10g0050/novel.265	EF2/SAR1/RHOA/GSP2/OLA1/EF1A/RHOA/SPN1/NOG2/PNUT/NBO_48g0012/SAR1/EF2/-	14	9	NBO_76g0017/NBO_1104g0001/NBO_6g0101/NBO_927g0002/NBO_32g0047/NBO_4g0073/NBO_65g0012/NBO_376g0008/novel.265	5	NBO_4g0031/NBO_71g0004/NBO_71g0005/NBO_48g0012/NBO_10g0050
MF	GO:0032561	guanyl ribonucleotide binding	14/240	46/1111	0.0991016	0.554969	NBO_4g0031/NBO_76g0017/NBO_1104g0001/NBO_6g0101/NBO_927g0002/NBO_32g0047/NBO_4g0073/NBO_71g0004/NBO_65g0012/NBO_71g0005/NBO_48g0012/NBO_376g0008/NBO_10g0050/novel.265	EF2/SAR1/RHOA/GSP2/OLA1/EF1A/RHOA/SPN1/NOG2/PNUT/NBO_48g0012/SAR1/EF2/-	14	9	NBO_76g0017/NBO_1104g0001/NBO_6g0101/NBO_927g0002/NBO_32g0047/NBO_4g0073/NBO_65g0012/NBO_376g0008/novel.265	5	NBO_4g0031/NBO_71g0004/NBO_71g0005/NBO_48g0012/NBO_10g0050
MF	GO:0098772	molecular function regulator	4/240	11/1111	0.1974	0.999994	NBO_1371g0002/NBO_20g0016/NBO_28g0015/NBO_549g0005	AGD8/ARFG2/AGD8/CSK2B	4	3	NBO_1371g0002/NBO_20g0016/NBO_28g0015	1	NBO_549g0005
MF	GO:0016491	oxidoreductase activity	10/240	36/1111	0.233466	0.999994	NBO_72g0012/NBO_85g0009/NBO_87g0002/NBO_1239g0002/NBO_41g0047/NBO_27g0021/NBO_360g0005/NBO_2g0087/NBO_84g0004/NBO_1059gi002	6PGD/RL3/TRXB/G6PD/NBO_41g0047/MCR1/GPDA/TRXB/GPDM/NBO_1059gi002	10	4	NBO_87g0002/NBO_1239g0002/NBO_27g0021/NBO_2g0087	6	NBO_72g0012/NBO_85g0009/NBO_41g0047/NBO_360g0005/NBO_84g0004/NBO_1059gi002
MF	GO:0000166	nucleotide binding	63/240	273/1111	0.273506	0.999994	NBO_4g0031/NBO_76g0017/NBO_668g0003/NBO_1170gi001/NBO_4g0017/NBO_13g0026/NBO_1104g0001/NBO_3g0006/NBO_6g0101/NBO_927g0002/NBO_366g0002/NBO_108g0004/NBO_80g0035/NBO_1465g0002/NBO_41g0019/NBO_108g0005/NBO_1395g0001/NBO_11g0048/NBO_32g0047/NBO_10g0080/NBO_4g0073/NBO_71g0004/NBO_73g0014/NBO_3g0029/NBO_1441g0003/NBO_1239g0002/NBO_65g0012/NBO_468g0005/NBO_71g0005/NBO_1252g0001/novel.117/NBO_491g0003/NB…	EF2/SAR1/RA51A/NBO_1170gi001/HSP101/DBP2/RHOA/CTK1/GSP2/OLA1/H90A1/HSP90/SYRC/ORC1/IF4A/FANCJ/RAD51/ORC1/EF1A/SPB4/RHOA/SPN1/SYTC/PRS6B/DBP2/G6PD/NOG2/HSP90/PNUT/TCPD/-/SMAL1/NBO_48g0012/GSK3B/SYFA/ABCB7/ABCB7/SAR1/DDX54/SEC18/AT8A1/SYFB/-/WBC7/SYMC/SYA/GPDA/-/SYIC/RFC4/SYFB/KCY/EF2/CRK1/GSHB/ABCG1/SYNC/SYIC/SYLC/NBO_1059gi002/NBO_251gi001/SGS1/-	63	39	NBO_76g0017/NBO_668g0003/NBO_1170gi001/NBO_4g0017/NBO_13g0026/NBO_1104g0001/NBO_6g0101/NBO_927g0002/NBO_366g0002/NBO_108g0004/NBO_80g0035/NBO_41g0019/NBO_1395g0001/NBO_32g0047/NBO_10g0080/NBO_4g0073/NBO_73g0014/NBO_1441g0003/NBO_1239g0002/NBO_65g0012/NBO_468g0005/NBO_1252g0001/NBO_63g0014/NBO_63g0008/NBO_376g0008/NBO_518g0001/NBO_66g0041/NBO_1163g0002/novel.114/NBO_71g0001/NBO_386g0023/NBO_554g00…	24	NBO_4g0031/NBO_3g0006/NBO_1465g0002/NBO_108g0005/NBO_11g0048/NBO_71g0004/NBO_3g0029/NBO_71g0005/novel.117/NBO_491g0003/NBO_48g0012/NBO_374g0006/NBO_508g0013/NBO_64g0012/novel.121/NBO_451g0004/NBO_15g0023/NBO_58g0028/NBO_360g0005/NBO_2g0025/NBO_10g0050/NBO_547g0002/NBO_7g0013/NBO_1059gi002
MF	GO:1901265	nucleoside phosphate binding	63/240	273/1111	0.273506	0.999994	NBO_4g0031/NBO_76g0017/NBO_668g0003/NBO_1170gi001/NBO_4g0017/NBO_13g0026/NBO_1104g0001/NBO_3g0006/NBO_6g0101/NBO_927g0002/NBO_366g0002/NBO_108g0004/NBO_80g0035/NBO_1465g0002/NBO_41g0019/NBO_108g0005/NBO_1395g0001/NBO_11g0048/NBO_32g0047/NBO_10g0080/NBO_4g0073/NBO_71g0004/NBO_73g0014/NBO_3g0029/NBO_1441g0003/NBO_1239g0002/NBO_65g0012/NBO_468g0005/NBO_71g0005/NBO_1252g0001/novel.117/NBO_491g0003/NB…	EF2/SAR1/RA51A/NBO_1170gi001/HSP101/DBP2/RHOA/CTK1/GSP2/OLA1/H90A1/HSP90/SYRC/ORC1/IF4A/FANCJ/RAD51/ORC1/EF1A/SPB4/RHOA/SPN1/SYTC/PRS6B/DBP2/G6PD/NOG2/HSP90/PNUT/TCPD/-/SMAL1/NBO_48g0012/GSK3B/SYFA/ABCB7/ABCB7/SAR1/DDX54/SEC18/AT8A1/SYFB/-/WBC7/SYMC/SYA/GPDA/-/SYIC/RFC4/SYFB/KCY/EF2/CRK1/GSHB/ABCG1/SYNC/SYIC/SYLC/NBO_1059gi002/NBO_251gi001/SGS1/-	63	39	NBO_76g0017/NBO_668g0003/NBO_1170gi001/NBO_4g0017/NBO_13g0026/NBO_1104g0001/NBO_6g0101/NBO_927g0002/NBO_366g0002/NBO_108g0004/NBO_80g0035/NBO_41g0019/NBO_1395g0001/NBO_32g0047/NBO_10g0080/NBO_4g0073/NBO_73g0014/NBO_1441g0003/NBO_1239g0002/NBO_65g0012/NBO_468g0005/NBO_1252g0001/NBO_63g0014/NBO_63g0008/NBO_376g0008/NBO_518g0001/NBO_66g0041/NBO_1163g0002/novel.114/NBO_71g0001/NBO_386g0023/NBO_554g00…	24	NBO_4g0031/NBO_3g0006/NBO_1465g0002/NBO_108g0005/NBO_11g0048/NBO_71g0004/NBO_3g0029/NBO_71g0005/novel.117/NBO_491g0003/NBO_48g0012/NBO_374g0006/NBO_508g0013/NBO_64g0012/novel.121/NBO_451g0004/NBO_15g0023/NBO_58g0028/NBO_360g0005/NBO_2g0025/NBO_10g0050/NBO_547g0002/NBO_7g0013/NBO_1059gi002
MF	GO:0036094	small molecule binding	63/240	277/1111	0.324602	0.999994	NBO_4g0031/NBO_76g0017/NBO_668g0003/NBO_1170gi001/NBO_4g0017/NBO_13g0026/NBO_1104g0001/NBO_3g0006/NBO_6g0101/NBO_927g0002/NBO_366g0002/NBO_108g0004/NBO_80g0035/NBO_1465g0002/NBO_41g0019/NBO_108g0005/NBO_1395g0001/NBO_11g0048/NBO_32g0047/NBO_10g0080/NBO_4g0073/NBO_71g0004/NBO_73g0014/NBO_3g0029/NBO_1441g0003/NBO_1239g0002/NBO_65g0012/NBO_468g0005/NBO_71g0005/NBO_1252g0001/novel.117/NBO_491g0003/NB…	EF2/SAR1/RA51A/NBO_1170gi001/HSP101/DBP2/RHOA/CTK1/GSP2/OLA1/H90A1/HSP90/SYRC/ORC1/IF4A/FANCJ/RAD51/ORC1/EF1A/SPB4/RHOA/SPN1/SYTC/PRS6B/DBP2/G6PD/NOG2/HSP90/PNUT/TCPD/-/SMAL1/NBO_48g0012/GSK3B/SYFA/ABCB7/ABCB7/SAR1/DDX54/SEC18/AT8A1/SYFB/-/WBC7/SYMC/SYA/GPDA/-/SYIC/RFC4/SYFB/KCY/EF2/CRK1/GSHB/ABCG1/SYNC/SYIC/SYLC/NBO_1059gi002/NBO_251gi001/SGS1/-	63	39	NBO_76g0017/NBO_668g0003/NBO_1170gi001/NBO_4g0017/NBO_13g0026/NBO_1104g0001/NBO_6g0101/NBO_927g0002/NBO_366g0002/NBO_108g0004/NBO_80g0035/NBO_41g0019/NBO_1395g0001/NBO_32g0047/NBO_10g0080/NBO_4g0073/NBO_73g0014/NBO_1441g0003/NBO_1239g0002/NBO_65g0012/NBO_468g0005/NBO_1252g0001/NBO_63g0014/NBO_63g0008/NBO_376g0008/NBO_518g0001/NBO_66g0041/NBO_1163g0002/novel.114/NBO_71g0001/NBO_386g0023/NBO_554g00…	24	NBO_4g0031/NBO_3g0006/NBO_1465g0002/NBO_108g0005/NBO_11g0048/NBO_71g0004/NBO_3g0029/NBO_71g0005/novel.117/NBO_491g0003/NBO_48g0012/NBO_374g0006/NBO_508g0013/NBO_64g0012/novel.121/NBO_451g0004/NBO_15g0023/NBO_58g0028/NBO_360g0005/NBO_2g0025/NBO_10g0050/NBO_547g0002/NBO_7g0013/NBO_1059gi002
MF	GO:0003924	GTPase activity	7/240	27/1111	0.361678	0.999994	NBO_4g0031/NBO_1104g0001/NBO_6g0101/NBO_32g0047/NBO_4g0073/NBO_11g0065/NBO_10g0050	EF2/RHOA/GSP2/EF1A/RHOA/TBB/EF2	7	4	NBO_1104g0001/NBO_6g0101/NBO_32g0047/NBO_4g0073	3	NBO_4g0031/NBO_11g0065/NBO_10g0050
MF	GO:0097367	carbohydrate derivative binding	58/240	260/1111	0.405972	0.999994	NBO_4g0031/NBO_76g0017/NBO_1170gi001/NBO_4g0017/NBO_13g0026/NBO_1104g0001/NBO_3g0006/NBO_6g0101/NBO_927g0002/NBO_366g0002/NBO_108g0004/NBO_80g0035/NBO_1465g0002/NBO_41g0019/NBO_108g0005/NBO_11g0048/NBO_32g0047/NBO_10g0080/NBO_4g0073/NBO_71g0004/NBO_73g0014/NBO_3g0029/NBO_1441g0003/NBO_65g0012/NBO_374g0007/NBO_468g0005/NBO_71g0005/NBO_1252g0001/novel.117/NBO_491g0003/NBO_48g0012/NBO_374g0006/NBO_6…	EF2/SAR1/NBO_1170gi001/HSP101/DBP2/RHOA/CTK1/GSP2/OLA1/H90A1/HSP90/SYRC/ORC1/IF4A/FANCJ/ORC1/EF1A/SPB4/RHOA/SPN1/SYTC/PRS6B/DBP2/NOG2/GFPT1/HSP90/PNUT/TCPD/-/SMAL1/NBO_48g0012/GSK3B/SYFA/ABCB7/ABCB7/SAR1/DDX54/SEC18/SYFB/-/WBC7/SYMC/SYA/-/SYIC/RFC4/SYFB/KCY/EF2/CRK1/GSHB/ABCG1/SYNC/SYIC/SYLC/NBO_251gi001/SGS1/-	58	35	NBO_76g0017/NBO_1170gi001/NBO_4g0017/NBO_13g0026/NBO_1104g0001/NBO_6g0101/NBO_927g0002/NBO_366g0002/NBO_108g0004/NBO_80g0035/NBO_41g0019/NBO_32g0047/NBO_10g0080/NBO_4g0073/NBO_73g0014/NBO_1441g0003/NBO_65g0012/NBO_468g0005/NBO_1252g0001/NBO_63g0014/NBO_63g0008/NBO_376g0008/NBO_518g0001/NBO_1163g0002/novel.114/NBO_71g0001/NBO_386g0023/NBO_554g0002/NBO_11g0062/NBO_444g0013/NBO_7g0023/NBO_220g0003/N…	23	NBO_4g0031/NBO_3g0006/NBO_1465g0002/NBO_108g0005/NBO_11g0048/NBO_71g0004/NBO_3g0029/NBO_374g0007/NBO_71g0005/novel.117/NBO_491g0003/NBO_48g0012/NBO_374g0006/NBO_508g0013/NBO_64g0012/novel.121/NBO_451g0004/NBO_15g0023/NBO_58g0028/NBO_2g0025/NBO_10g0050/NBO_547g0002/NBO_7g0013
MF	GO:0003743	translation initiation factor activity	3/240	11/1111	0.435921	0.999994	NBO_7g0019/NBO_576g0001/novel.159	IF2B/IF5/-	3	3	NBO_7g0019/NBO_576g0001/novel.159	0
MF	GO:0008135	translation factor activity, RNA binding	3/240	11/1111	0.435921	0.999994	NBO_7g0019/NBO_576g0001/novel.159	IF2B/IF5/-	3	3	NBO_7g0019/NBO_576g0001/novel.159	0
MF	GO:0017076	purine nucleotide binding	57/240	258/1111	0.443975	0.999994	NBO_4g0031/NBO_76g0017/NBO_1170gi001/NBO_4g0017/NBO_13g0026/NBO_1104g0001/NBO_3g0006/NBO_6g0101/NBO_927g0002/NBO_366g0002/NBO_108g0004/NBO_80g0035/NBO_1465g0002/NBO_41g0019/NBO_108g0005/NBO_11g0048/NBO_32g0047/NBO_10g0080/NBO_4g0073/NBO_71g0004/NBO_73g0014/NBO_3g0029/NBO_1441g0003/NBO_65g0012/NBO_468g0005/NBO_71g0005/NBO_1252g0001/novel.117/NBO_491g0003/NBO_48g0012/NBO_374g0006/NBO_63g0014/NBO_63…	EF2/SAR1/NBO_1170gi001/HSP101/DBP2/RHOA/CTK1/GSP2/OLA1/H90A1/HSP90/SYRC/ORC1/IF4A/FANCJ/ORC1/EF1A/SPB4/RHOA/SPN1/SYTC/PRS6B/DBP2/NOG2/HSP90/PNUT/TCPD/-/SMAL1/NBO_48g0012/GSK3B/SYFA/ABCB7/ABCB7/SAR1/DDX54/SEC18/SYFB/-/WBC7/SYMC/SYA/-/SYIC/RFC4/SYFB/KCY/EF2/CRK1/GSHB/ABCG1/SYNC/SYIC/SYLC/NBO_251gi001/SGS1/-	57	35	NBO_76g0017/NBO_1170gi001/NBO_4g0017/NBO_13g0026/NBO_1104g0001/NBO_6g0101/NBO_927g0002/NBO_366g0002/NBO_108g0004/NBO_80g0035/NBO_41g0019/NBO_32g0047/NBO_10g0080/NBO_4g0073/NBO_73g0014/NBO_1441g0003/NBO_65g0012/NBO_468g0005/NBO_1252g0001/NBO_63g0014/NBO_63g0008/NBO_376g0008/NBO_518g0001/NBO_1163g0002/novel.114/NBO_71g0001/NBO_386g0023/NBO_554g0002/NBO_11g0062/NBO_444g0013/NBO_7g0023/NBO_220g0003/N…	22	NBO_4g0031/NBO_3g0006/NBO_1465g0002/NBO_108g0005/NBO_11g0048/NBO_71g0004/NBO_3g0029/NBO_71g0005/novel.117/NBO_491g0003/NBO_48g0012/NBO_374g0006/NBO_508g0013/NBO_64g0012/novel.121/NBO_451g0004/NBO_15g0023/NBO_58g0028/NBO_2g0025/NBO_10g0050/NBO_547g0002/NBO_7g0013
MF	GO:0032555	purine ribonucleotide binding	57/240	258/1111	0.443975	0.999994	NBO_4g0031/NBO_76g0017/NBO_1170gi001/NBO_4g0017/NBO_13g0026/NBO_1104g0001/NBO_3g0006/NBO_6g0101/NBO_927g0002/NBO_366g0002/NBO_108g0004/NBO_80g0035/NBO_1465g0002/NBO_41g0019/NBO_108g0005/NBO_11g0048/NBO_32g0047/NBO_10g0080/NBO_4g0073/NBO_71g0004/NBO_73g0014/NBO_3g0029/NBO_1441g0003/NBO_65g0012/NBO_468g0005/NBO_71g0005/NBO_1252g0001/novel.117/NBO_491g0003/NBO_48g0012/NBO_374g0006/NBO_63g0014/NBO_63…	EF2/SAR1/NBO_1170gi001/HSP101/DBP2/RHOA/CTK1/GSP2/OLA1/H90A1/HSP90/SYRC/ORC1/IF4A/FANCJ/ORC1/EF1A/SPB4/RHOA/SPN1/SYTC/PRS6B/DBP2/NOG2/HSP90/PNUT/TCPD/-/SMAL1/NBO_48g0012/GSK3B/SYFA/ABCB7/ABCB7/SAR1/DDX54/SEC18/SYFB/-/WBC7/SYMC/SYA/-/SYIC/RFC4/SYFB/KCY/EF2/CRK1/GSHB/ABCG1/SYNC/SYIC/SYLC/NBO_251gi001/SGS1/-	57	35	NBO_76g0017/NBO_1170gi001/NBO_4g0017/NBO_13g0026/NBO_1104g0001/NBO_6g0101/NBO_927g0002/NBO_366g0002/NBO_108g0004/NBO_80g0035/NBO_41g0019/NBO_32g0047/NBO_10g0080/NBO_4g0073/NBO_73g0014/NBO_1441g0003/NBO_65g0012/NBO_468g0005/NBO_1252g0001/NBO_63g0014/NBO_63g0008/NBO_376g0008/NBO_518g0001/NBO_1163g0002/novel.114/NBO_71g0001/NBO_386g0023/NBO_554g0002/NBO_11g0062/NBO_444g0013/NBO_7g0023/NBO_220g0003/N…	22	NBO_4g0031/NBO_3g0006/NBO_1465g0002/NBO_108g0005/NBO_11g0048/NBO_71g0004/NBO_3g0029/NBO_71g0005/novel.117/NBO_491g0003/NBO_48g0012/NBO_374g0006/NBO_508g0013/NBO_64g0012/novel.121/NBO_451g0004/NBO_15g0023/NBO_58g0028/NBO_2g0025/NBO_10g0050/NBO_547g0002/NBO_7g0013
MF	GO:0035639	purine ribonucleoside triphosphate binding	57/240	258/1111	0.443975	0.999994	NBO_4g0031/NBO_76g0017/NBO_1170gi001/NBO_4g0017/NBO_13g0026/NBO_1104g0001/NBO_3g0006/NBO_6g0101/NBO_927g0002/NBO_366g0002/NBO_108g0004/NBO_80g0035/NBO_1465g0002/NBO_41g0019/NBO_108g0005/NBO_11g0048/NBO_32g0047/NBO_10g0080/NBO_4g0073/NBO_71g0004/NBO_73g0014/NBO_3g0029/NBO_1441g0003/NBO_65g0012/NBO_468g0005/NBO_71g0005/NBO_1252g0001/novel.117/NBO_491g0003/NBO_48g0012/NBO_374g0006/NBO_63g0014/NBO_63…	EF2/SAR1/NBO_1170gi001/HSP101/DBP2/RHOA/CTK1/GSP2/OLA1/H90A1/HSP90/SYRC/ORC1/IF4A/FANCJ/ORC1/EF1A/SPB4/RHOA/SPN1/SYTC/PRS6B/DBP2/NOG2/HSP90/PNUT/TCPD/-/SMAL1/NBO_48g0012/GSK3B/SYFA/ABCB7/ABCB7/SAR1/DDX54/SEC18/SYFB/-/WBC7/SYMC/SYA/-/SYIC/RFC4/SYFB/KCY/EF2/CRK1/GSHB/ABCG1/SYNC/SYIC/SYLC/NBO_251gi001/SGS1/-	57	35	NBO_76g0017/NBO_1170gi001/NBO_4g0017/NBO_13g0026/NBO_1104g0001/NBO_6g0101/NBO_927g0002/NBO_366g0002/NBO_108g0004/NBO_80g0035/NBO_41g0019/NBO_32g0047/NBO_10g0080/NBO_4g0073/NBO_73g0014/NBO_1441g0003/NBO_65g0012/NBO_468g0005/NBO_1252g0001/NBO_63g0014/NBO_63g0008/NBO_376g0008/NBO_518g0001/NBO_1163g0002/novel.114/NBO_71g0001/NBO_386g0023/NBO_554g0002/NBO_11g0062/NBO_444g0013/NBO_7g0023/NBO_220g0003/N…	22	NBO_4g0031/NBO_3g0006/NBO_1465g0002/NBO_108g0005/NBO_11g0048/NBO_71g0004/NBO_3g0029/NBO_71g0005/novel.117/NBO_491g0003/NBO_48g0012/NBO_374g0006/NBO_508g0013/NBO_64g0012/novel.121/NBO_451g0004/NBO_15g0023/NBO_58g0028/NBO_2g0025/NBO_10g0050/NBO_547g0002/NBO_7g0013
MF	GO:0032553	ribonucleotide binding	57/240	259/1111	0.458774	0.999994	NBO_4g0031/NBO_76g0017/NBO_1170gi001/NBO_4g0017/NBO_13g0026/NBO_1104g0001/NBO_3g0006/NBO_6g0101/NBO_927g0002/NBO_366g0002/NBO_108g0004/NBO_80g0035/NBO_1465g0002/NBO_41g0019/NBO_108g0005/NBO_11g0048/NBO_32g0047/NBO_10g0080/NBO_4g0073/NBO_71g0004/NBO_73g0014/NBO_3g0029/NBO_1441g0003/NBO_65g0012/NBO_468g0005/NBO_71g0005/NBO_1252g0001/novel.117/NBO_491g0003/NBO_48g0012/NBO_374g0006/NBO_63g0014/NBO_63…	EF2/SAR1/NBO_1170gi001/HSP101/DBP2/RHOA/CTK1/GSP2/OLA1/H90A1/HSP90/SYRC/ORC1/IF4A/FANCJ/ORC1/EF1A/SPB4/RHOA/SPN1/SYTC/PRS6B/DBP2/NOG2/HSP90/PNUT/TCPD/-/SMAL1/NBO_48g0012/GSK3B/SYFA/ABCB7/ABCB7/SAR1/DDX54/SEC18/SYFB/-/WBC7/SYMC/SYA/-/SYIC/RFC4/SYFB/KCY/EF2/CRK1/GSHB/ABCG1/SYNC/SYIC/SYLC/NBO_251gi001/SGS1/-	57	35	NBO_76g0017/NBO_1170gi001/NBO_4g0017/NBO_13g0026/NBO_1104g0001/NBO_6g0101/NBO_927g0002/NBO_366g0002/NBO_108g0004/NBO_80g0035/NBO_41g0019/NBO_32g0047/NBO_10g0080/NBO_4g0073/NBO_73g0014/NBO_1441g0003/NBO_65g0012/NBO_468g0005/NBO_1252g0001/NBO_63g0014/NBO_63g0008/NBO_376g0008/NBO_518g0001/NBO_1163g0002/novel.114/NBO_71g0001/NBO_386g0023/NBO_554g0002/NBO_11g0062/NBO_444g0013/NBO_7g0023/NBO_220g0003/N…	22	NBO_4g0031/NBO_3g0006/NBO_1465g0002/NBO_108g0005/NBO_11g0048/NBO_71g0004/NBO_3g0029/NBO_71g0005/novel.117/NBO_491g0003/NBO_48g0012/NBO_374g0006/NBO_508g0013/NBO_64g0012/novel.121/NBO_451g0004/NBO_15g0023/NBO_58g0028/NBO_2g0025/NBO_10g0050/NBO_547g0002/NBO_7g0013
MF	GO:0022804	active transmembrane transporter activity	3/240	12/1111	0.498298	0.999994	NBO_63g0008/NBO_508g0013/NBO_251gi001	ABCB7/ABCB7/NBO_251gi001	3	2	NBO_63g0008/NBO_251gi001	1	NBO_508g0013
MF	GO:0097159	organic cyclic compound binding	102/240	471/1111	0.513634	0.999994	NBO_38g0025/NBO_941g0003/NBO_80g0034/NBO_4g0031/NBO_76g0017/NBO_1078g0004/NBO_66g0017/NBO_668g0003/NBO_1170gi001/NBO_7g0019/NBO_4g0017/NBO_13g0026/NBO_73g0011/NBO_64g0006/NBO_1315g0002/NBO_460g0009/NBO_1104g0001/NBO_3g0006/NBO_520g0002/NBO_6g0101/NBO_54g0006/NBO_927g0002/NBO_366g0002/NBO_41gi002/NBO_108g0004/NBO_52g0024/NBO_80g0035/NBO_1465g0002/NBO_41g0019/NBO_913g0003/NBO_1208gi001/NBO_576g0001…	eTIF2C2/RL5B/Z856/EF2/SAR1/Z856/RS18/RA51A/NBO_1170gi001/IF2B/HSP101/DBP2/PRR1/Z394/RS18/MIS3/RHOA/CTK1/PABP/GSP2/HNRDL/OLA1/H90A1/NBO_41gi002/HSP90/IMP3/SYRC/ORC1/IF4A/RB27C/NBO_1208gi001/IF5/UTP6/Z561/FANCJ/RAD51/ORC1/RS2/NCBP2/EF1A/SPB4/MSI1H/SYM/RHOA/SPN1/-/SYTC/RS3/PRS6B/RL5B/DBP2/G6PD/NOG2/CEF1/MEI2/NBO_11g0047/HSP90/PNUT/TCPD/-/SMAL1/NBO_48g0012/GSK3B/NBO_1297gi001/SYFA/-/ABCB7/ABCB7/SAR1/…	102	62	NBO_76g0017/NBO_668g0003/NBO_1170gi001/NBO_7g0019/NBO_4g0017/NBO_13g0026/NBO_73g0011/NBO_64g0006/NBO_460g0009/NBO_1104g0001/NBO_520g0002/NBO_6g0101/NBO_54g0006/NBO_927g0002/NBO_366g0002/NBO_41gi002/NBO_108g0004/NBO_52g0024/NBO_80g0035/NBO_41g0019/NBO_913g0003/NBO_576g0001/NBO_27g0010/NBO_1395g0001/NBO_54g0005/NBO_32g0047/NBO_10g0080/NBO_32g0029/NBO_6g0099/NBO_4g0073/NBO_73g0014/NBO_1441g0003/NBO_…	40	NBO_38g0025/NBO_941g0003/NBO_80g0034/NBO_4g0031/NBO_1078g0004/NBO_66g0017/NBO_1315g0002/NBO_3g0006/NBO_1465g0002/NBO_1208gi001/NBO_1218g0002/NBO_108g0005/NBO_11g0048/NBO_1209g0001/NBO_71g0004/novel.165/NBO_41g0036/NBO_3g0029/NBO_66g0043/NBO_71g0005/novel.117/NBO_491g0003/NBO_48g0012/NBO_374g0006/NBO_1297gi001/NBO_508g0013/NBO_64g0012/novel.121/NBO_451g0004/NBO_15g0023/NBO_58g0028/NBO_360g0005/NBO…
MF	GO:1901363	heterocyclic compound binding	102/240	471/1111	0.513634	0.999994	NBO_38g0025/NBO_941g0003/NBO_80g0034/NBO_4g0031/NBO_76g0017/NBO_1078g0004/NBO_66g0017/NBO_668g0003/NBO_1170gi001/NBO_7g0019/NBO_4g0017/NBO_13g0026/NBO_73g0011/NBO_64g0006/NBO_1315g0002/NBO_460g0009/NBO_1104g0001/NBO_3g0006/NBO_520g0002/NBO_6g0101/NBO_54g0006/NBO_927g0002/NBO_366g0002/NBO_41gi002/NBO_108g0004/NBO_52g0024/NBO_80g0035/NBO_1465g0002/NBO_41g0019/NBO_913g0003/NBO_1208gi001/NBO_576g0001…	eTIF2C2/RL5B/Z856/EF2/SAR1/Z856/RS18/RA51A/NBO_1170gi001/IF2B/HSP101/DBP2/PRR1/Z394/RS18/MIS3/RHOA/CTK1/PABP/GSP2/HNRDL/OLA1/H90A1/NBO_41gi002/HSP90/IMP3/SYRC/ORC1/IF4A/RB27C/NBO_1208gi001/IF5/UTP6/Z561/FANCJ/RAD51/ORC1/RS2/NCBP2/EF1A/SPB4/MSI1H/SYM/RHOA/SPN1/-/SYTC/RS3/PRS6B/RL5B/DBP2/G6PD/NOG2/CEF1/MEI2/NBO_11g0047/HSP90/PNUT/TCPD/-/SMAL1/NBO_48g0012/GSK3B/NBO_1297gi001/SYFA/-/ABCB7/ABCB7/SAR1/…	102	62	NBO_76g0017/NBO_668g0003/NBO_1170gi001/NBO_7g0019/NBO_4g0017/NBO_13g0026/NBO_73g0011/NBO_64g0006/NBO_460g0009/NBO_1104g0001/NBO_520g0002/NBO_6g0101/NBO_54g0006/NBO_927g0002/NBO_366g0002/NBO_41gi002/NBO_108g0004/NBO_52g0024/NBO_80g0035/NBO_41g0019/NBO_913g0003/NBO_576g0001/NBO_27g0010/NBO_1395g0001/NBO_54g0005/NBO_32g0047/NBO_10g0080/NBO_32g0029/NBO_6g0099/NBO_4g0073/NBO_73g0014/NBO_1441g0003/NBO_…	40	NBO_38g0025/NBO_941g0003/NBO_80g0034/NBO_4g0031/NBO_1078g0004/NBO_66g0017/NBO_1315g0002/NBO_3g0006/NBO_1465g0002/NBO_1208gi001/NBO_1218g0002/NBO_108g0005/NBO_11g0048/NBO_1209g0001/NBO_71g0004/novel.165/NBO_41g0036/NBO_3g0029/NBO_66g0043/NBO_71g0005/novel.117/NBO_491g0003/NBO_48g0012/NBO_374g0006/NBO_1297gi001/NBO_508g0013/NBO_64g0012/novel.121/NBO_451g0004/NBO_15g0023/NBO_58g0028/NBO_360g0005/NBO…
MF	GO:0043168	anion binding	57/240	268/1111	0.590764	0.999994	NBO_4g0031/NBO_76g0017/NBO_1170gi001/NBO_4g0017/NBO_13g0026/NBO_1104g0001/NBO_3g0006/NBO_6g0101/NBO_927g0002/NBO_366g0002/NBO_108g0004/NBO_80g0035/NBO_1465g0002/NBO_41g0019/NBO_108g0005/NBO_11g0048/NBO_32g0047/NBO_10g0080/NBO_4g0073/NBO_71g0004/NBO_73g0014/NBO_3g0029/NBO_1441g0003/NBO_65g0012/NBO_468g0005/NBO_71g0005/NBO_1252g0001/novel.117/NBO_491g0003/NBO_48g0012/NBO_374g0006/NBO_63g0014/NBO_63…	EF2/SAR1/NBO_1170gi001/HSP101/DBP2/RHOA/CTK1/GSP2/OLA1/H90A1/HSP90/SYRC/ORC1/IF4A/FANCJ/ORC1/EF1A/SPB4/RHOA/SPN1/SYTC/PRS6B/DBP2/NOG2/HSP90/PNUT/TCPD/-/SMAL1/NBO_48g0012/GSK3B/SYFA/ABCB7/ABCB7/SAR1/DDX54/SEC18/SYFB/-/WBC7/SYMC/SYA/-/SYIC/RFC4/SYFB/KCY/EF2/CRK1/GSHB/ABCG1/SYNC/SYIC/SYLC/NBO_251gi001/SGS1/-	57	35	NBO_76g0017/NBO_1170gi001/NBO_4g0017/NBO_13g0026/NBO_1104g0001/NBO_6g0101/NBO_927g0002/NBO_366g0002/NBO_108g0004/NBO_80g0035/NBO_41g0019/NBO_32g0047/NBO_10g0080/NBO_4g0073/NBO_73g0014/NBO_1441g0003/NBO_65g0012/NBO_468g0005/NBO_1252g0001/NBO_63g0014/NBO_63g0008/NBO_376g0008/NBO_518g0001/NBO_1163g0002/novel.114/NBO_71g0001/NBO_386g0023/NBO_554g0002/NBO_11g0062/NBO_444g0013/NBO_7g0023/NBO_220g0003/N…	22	NBO_4g0031/NBO_3g0006/NBO_1465g0002/NBO_108g0005/NBO_11g0048/NBO_71g0004/NBO_3g0029/NBO_71g0005/novel.117/NBO_491g0003/NBO_48g0012/NBO_374g0006/NBO_508g0013/NBO_64g0012/novel.121/NBO_451g0004/NBO_15g0023/NBO_58g0028/NBO_2g0025/NBO_10g0050/NBO_547g0002/NBO_7g0013
MF	GO:0048037	cofactor binding	3/240	14/1111	0.611416	0.999994	NBO_1239g0002/NBO_360g0005/NBO_1059gi002	G6PD/GPDA/NBO_1059gi002	3	1	NBO_1239g0002	2	NBO_360g0005/NBO_1059gi002
MF	GO:0008168	methyltransferase activity	4/240	19/1111	0.614137	0.999994	NBO_576gi001/NBO_375g0011/NBO_503g0003/NBO_62g0016	NBO_576gi001/HUCE1/RRMJ1/NSUN5	4	3	NBO_576gi001/NBO_375g0011/NBO_503g0003	1	NBO_62g0016
MF	GO:0016741	transferase activity, transferring one-carbon groups	4/240	19/1111	0.614137	0.999994	NBO_576gi001/NBO_375g0011/NBO_503g0003/NBO_62g0016	NBO_576gi001/HUCE1/RRMJ1/NSUN5	4	3	NBO_576gi001/NBO_375g0011/NBO_503g0003	1	NBO_62g0016
MF	GO:0016887	ATPase activity	6/240	30/1111	0.65765	0.999994	NBO_6g0030/NBO_108g0005/NBO_63g0008/NBO_508g0013/NBO_451g0004/NBO_7g0023	HUS2/FANCJ/ABCB7/ABCB7/WBC7/ABCG1	6	3	NBO_6g0030/NBO_63g0008/NBO_7g0023	3	NBO_108g0005/NBO_508g0013/NBO_451g0004
MF	GO:0005215	transporter activity	7/240	35/1111	0.659413	0.999994	NBO_6g0024/NBO_16g0013/NBO_63g0008/NBO_508g0013/NBO_67g0003/NBO_309g0001/NBO_251gi001	GTR1/SMC4/ABCB7/ABCB7/VATL/NBO_309g0001/NBO_251gi001	7	6	NBO_6g0024/NBO_16g0013/NBO_63g0008/NBO_67g0003/NBO_309g0001/NBO_251gi001	1	NBO_508g0013
MF	GO:0022857	transmembrane transporter activity	6/240	31/1111	0.691032	0.999994	NBO_6g0024/NBO_63g0008/NBO_508g0013/NBO_67g0003/NBO_309g0001/NBO_251gi001	GTR1/ABCB7/ABCB7/VATL/NBO_309g0001/NBO_251gi001	6	5	NBO_6g0024/NBO_63g0008/NBO_67g0003/NBO_309g0001/NBO_251gi001	1	NBO_508g0013
MF	GO:0042623	ATPase activity, coupled	4/240	21/1111	0.697416	0.999994	NBO_6g0030/NBO_108g0005/NBO_63g0008/NBO_508g0013	HUS2/FANCJ/ABCB7/ABCB7	4	2	NBO_6g0030/NBO_63g0008	2	NBO_108g0005/NBO_508g0013
MF	GO:0005524	ATP binding	43/240	212/1111	0.727278	0.999994	NBO_1170gi001/NBO_4g0017/NBO_13g0026/NBO_3g0006/NBO_366g0002/NBO_108g0004/NBO_80g0035/NBO_1465g0002/NBO_41g0019/NBO_108g0005/NBO_11g0048/NBO_10g0080/NBO_73g0014/NBO_3g0029/NBO_1441g0003/NBO_468g0005/NBO_1252g0001/novel.117/NBO_491g0003/NBO_374g0006/NBO_63g0014/NBO_63g0008/NBO_508g0013/NBO_518g0001/NBO_64g0012/NBO_1163g0002/novel.121/NBO_451g0004/NBO_15g0023/NBO_58g0028/novel.114/NBO_71g0001/NBO_2…	NBO_1170gi001/HSP101/DBP2/CTK1/H90A1/HSP90/SYRC/ORC1/IF4A/FANCJ/ORC1/SPB4/SYTC/PRS6B/DBP2/HSP90/TCPD/-/SMAL1/GSK3B/SYFA/ABCB7/ABCB7/DDX54/SEC18/SYFB/-/WBC7/SYMC/SYA/-/SYIC/RFC4/SYFB/KCY/CRK1/GSHB/ABCG1/SYNC/SYIC/SYLC/NBO_251gi001/SGS1	43	26	NBO_1170gi001/NBO_4g0017/NBO_13g0026/NBO_366g0002/NBO_108g0004/NBO_80g0035/NBO_41g0019/NBO_10g0080/NBO_73g0014/NBO_1441g0003/NBO_468g0005/NBO_1252g0001/NBO_63g0014/NBO_63g0008/NBO_518g0001/NBO_1163g0002/novel.114/NBO_71g0001/NBO_386g0023/NBO_554g0002/NBO_11g0062/NBO_444g0013/NBO_7g0023/NBO_220g0003/NBO_251gi001/NBO_6g0029	17	NBO_3g0006/NBO_1465g0002/NBO_108g0005/NBO_11g0048/NBO_3g0029/novel.117/NBO_491g0003/NBO_374g0006/NBO_508g0013/NBO_64g0012/novel.121/NBO_451g0004/NBO_15g0023/NBO_58g0028/NBO_2g0025/NBO_547g0002/NBO_7g0013
MF	GO:0030554	adenyl nucleotide binding	43/240	212/1111	0.727278	0.999994	NBO_1170gi001/NBO_4g0017/NBO_13g0026/NBO_3g0006/NBO_366g0002/NBO_108g0004/NBO_80g0035/NBO_1465g0002/NBO_41g0019/NBO_108g0005/NBO_11g0048/NBO_10g0080/NBO_73g0014/NBO_3g0029/NBO_1441g0003/NBO_468g0005/NBO_1252g0001/novel.117/NBO_491g0003/NBO_374g0006/NBO_63g0014/NBO_63g0008/NBO_508g0013/NBO_518g0001/NBO_64g0012/NBO_1163g0002/novel.121/NBO_451g0004/NBO_15g0023/NBO_58g0028/novel.114/NBO_71g0001/NBO_2…	NBO_1170gi001/HSP101/DBP2/CTK1/H90A1/HSP90/SYRC/ORC1/IF4A/FANCJ/ORC1/SPB4/SYTC/PRS6B/DBP2/HSP90/TCPD/-/SMAL1/GSK3B/SYFA/ABCB7/ABCB7/DDX54/SEC18/SYFB/-/WBC7/SYMC/SYA/-/SYIC/RFC4/SYFB/KCY/CRK1/GSHB/ABCG1/SYNC/SYIC/SYLC/NBO_251gi001/SGS1	43	26	NBO_1170gi001/NBO_4g0017/NBO_13g0026/NBO_366g0002/NBO_108g0004/NBO_80g0035/NBO_41g0019/NBO_10g0080/NBO_73g0014/NBO_1441g0003/NBO_468g0005/NBO_1252g0001/NBO_63g0014/NBO_63g0008/NBO_518g0001/NBO_1163g0002/novel.114/NBO_71g0001/NBO_386g0023/NBO_554g0002/NBO_11g0062/NBO_444g0013/NBO_7g0023/NBO_220g0003/NBO_251gi001/NBO_6g0029	17	NBO_3g0006/NBO_1465g0002/NBO_108g0005/NBO_11g0048/NBO_3g0029/novel.117/NBO_491g0003/NBO_374g0006/NBO_508g0013/NBO_64g0012/novel.121/NBO_451g0004/NBO_15g0023/NBO_58g0028/NBO_2g0025/NBO_547g0002/NBO_7g0013
MF	GO:0032559	adenyl ribonucleotide binding	43/240	212/1111	0.727278	0.999994	NBO_1170gi001/NBO_4g0017/NBO_13g0026/NBO_3g0006/NBO_366g0002/NBO_108g0004/NBO_80g0035/NBO_1465g0002/NBO_41g0019/NBO_108g0005/NBO_11g0048/NBO_10g0080/NBO_73g0014/NBO_3g0029/NBO_1441g0003/NBO_468g0005/NBO_1252g0001/novel.117/NBO_491g0003/NBO_374g0006/NBO_63g0014/NBO_63g0008/NBO_508g0013/NBO_518g0001/NBO_64g0012/NBO_1163g0002/novel.121/NBO_451g0004/NBO_15g0023/NBO_58g0028/novel.114/NBO_71g0001/NBO_2…	NBO_1170gi001/HSP101/DBP2/CTK1/H90A1/HSP90/SYRC/ORC1/IF4A/FANCJ/ORC1/SPB4/SYTC/PRS6B/DBP2/HSP90/TCPD/-/SMAL1/GSK3B/SYFA/ABCB7/ABCB7/DDX54/SEC18/SYFB/-/WBC7/SYMC/SYA/-/SYIC/RFC4/SYFB/KCY/CRK1/GSHB/ABCG1/SYNC/SYIC/SYLC/NBO_251gi001/SGS1	43	26	NBO_1170gi001/NBO_4g0017/NBO_13g0026/NBO_366g0002/NBO_108g0004/NBO_80g0035/NBO_41g0019/NBO_10g0080/NBO_73g0014/NBO_1441g0003/NBO_468g0005/NBO_1252g0001/NBO_63g0014/NBO_63g0008/NBO_518g0001/NBO_1163g0002/novel.114/NBO_71g0001/NBO_386g0023/NBO_554g0002/NBO_11g0062/NBO_444g0013/NBO_7g0023/NBO_220g0003/NBO_251gi001/NBO_6g0029	17	NBO_3g0006/NBO_1465g0002/NBO_108g0005/NBO_11g0048/NBO_3g0029/novel.117/NBO_491g0003/NBO_374g0006/NBO_508g0013/NBO_64g0012/novel.121/NBO_451g0004/NBO_15g0023/NBO_58g0028/NBO_2g0025/NBO_547g0002/NBO_7g0013
MF	GO:0003676	nucleic acid binding	51/240	251/1111	0.740002	0.999994	NBO_38g0025/NBO_941g0003/NBO_80g0034/NBO_1078g0004/NBO_66g0017/NBO_7g0019/NBO_13g0026/NBO_73g0011/NBO_64g0006/NBO_1315g0002/NBO_460g0009/NBO_520g0002/NBO_54g0006/NBO_41gi002/NBO_52g0024/NBO_41g0019/NBO_913g0003/NBO_1208gi001/NBO_576g0001/NBO_27g0010/NBO_1218g0002/NBO_108g0005/NBO_1209g0001/NBO_54g0005/NBO_10g0080/NBO_32g0029/NBO_6g0099/novel.165/NBO_41g0036/NBO_66g0043/NBO_1441g0003/NBO_1104g0002…	eTIF2C2/RL5B/Z856/Z856/RS18/IF2B/DBP2/PRR1/Z394/RS18/MIS3/PABP/HNRDL/NBO_41gi002/IMP3/IF4A/RB27C/NBO_1208gi001/IF5/UTP6/Z561/FANCJ/RS2/NCBP2/SPB4/MSI1H/SYM/-/RS3/RL5B/DBP2/CEF1/MEI2/NBO_11g0047/NBO_1297gi001/SYFA/-/DDX54/TMA20/NBO_1190g0001/SYFB/-/CEF1/NBO_53gi001/RFC4/SYFB/HD1/RPAB2/TOP3A/RPB2/SGS1	51	32	NBO_7g0019/NBO_13g0026/NBO_73g0011/NBO_64g0006/NBO_460g0009/NBO_520g0002/NBO_54g0006/NBO_41gi002/NBO_52g0024/NBO_41g0019/NBO_913g0003/NBO_576g0001/NBO_27g0010/NBO_54g0005/NBO_10g0080/NBO_32g0029/NBO_6g0099/NBO_1441g0003/NBO_1104g0002/NBO_481g0006/NBO_11g0047/NBO_63g0014/novel.159/NBO_518g0001/NBO_153g0003/NBO_1190g0001/NBO_1163g0002/NBO_4g0074/NBO_386g0023/NBO_489g0003/NBO_19g0012/NBO_6g0029	19	NBO_38g0025/NBO_941g0003/NBO_80g0034/NBO_1078g0004/NBO_66g0017/NBO_1315g0002/NBO_1208gi001/NBO_1218g0002/NBO_108g0005/NBO_1209g0001/novel.165/NBO_41g0036/NBO_66g0043/NBO_1297gi001/novel.121/NBO_53gi001/NBO_2g0025/NBO_59g0001/NBO_4g0005
MF	GO:0046914	transition metal ion binding	8/240	43/1111	0.744376	0.999994	NBO_378g0009/NBO_59g0016/NBO_28g0063/NBO_444g0015/NBO_95g0003/NBO_41g0028/NBO_19g0012/NBO_417g0013	ISCU/TRI45/ISCU/YOX7/AMP11/NBO_41g0028/TOP3A/NBO_417g0013	8	5	NBO_378g0009/NBO_59g0016/NBO_28g0063/NBO_41g0028/NBO_19g0012	3	NBO_444g0015/NBO_95g0003/NBO_417g0013
MF	GO:0015075	ion transmembrane transporter activity	3/240	17/1111	0.746481	0.999994	NBO_67g0003/NBO_309g0001/NBO_251gi001	VATL/NBO_309g0001/NBO_251gi001	3	3	NBO_67g0003/NBO_309g0001/NBO_251gi001	0
MF	GO:0022891	substrate-specific transmembrane transporter activity	3/240	17/1111	0.746481	0.999994	NBO_67g0003/NBO_309g0001/NBO_251gi001	VATL/NBO_309g0001/NBO_251gi001	3	3	NBO_67g0003/NBO_309g0001/NBO_251gi001	0
MF	GO:0046982	protein heterodimerization activity	4/240	23/1111	0.767051	0.999994	NBO_41gi002/NBO_453g0002/NBO_89g0003/NBO_418g0006	NBO_41gi002/TAF9B/TAF11/H2B	4	3	NBO_41gi002/NBO_453g0002/NBO_89g0003	1	NBO_418g0006
MF	GO:0008270	zinc ion binding	6/240	35/1111	0.802355	0.999994	NBO_59g0016/NBO_444g0015/NBO_95g0003/NBO_41g0028/NBO_19g0012/NBO_417g0013	TRI45/YOX7/AMP11/NBO_41g0028/TOP3A/NBO_417g0013	6	3	NBO_59g0016/NBO_41g0028/NBO_19g0012	3	NBO_444g0015/NBO_95g0003/NBO_417g0013
MF	GO:0022892	substrate-specific transporter activity	3/240	19/1111	0.813782	0.999994	NBO_67g0003/NBO_309g0001/NBO_251gi001	VATL/NBO_309g0001/NBO_251gi001	3	3	NBO_67g0003/NBO_309g0001/NBO_251gi001	0
MF	GO:0001071	nucleic acid binding transcription factor activity	2/240	14/1111	0.840785	0.999994	NBO_73g0011/NBO_508g0015	PRR1/NFYA	2	2	NBO_73g0011/NBO_508g0015	0
MF	GO:0003700	transcription factor activity, sequence-specific DNA binding	2/240	14/1111	0.840785	0.999994	NBO_73g0011/NBO_508g0015	PRR1/NFYA	2	2	NBO_73g0011/NBO_508g0015	0
MF	GO:0017111	nucleoside-triphosphatase activity	13/240	74/1111	0.846352	0.999994	NBO_4g0031/NBO_6g0030/NBO_1104g0001/NBO_6g0101/NBO_108g0005/NBO_32g0047/NBO_4g0073/NBO_63g0008/NBO_508g0013/NBO_451g0004/NBO_11g0065/NBO_10g0050/NBO_7g0023	EF2/HUS2/RHOA/GSP2/FANCJ/EF1A/RHOA/ABCB7/ABCB7/WBC7/TBB/EF2/ABCG1	13	7	NBO_6g0030/NBO_1104g0001/NBO_6g0101/NBO_32g0047/NBO_4g0073/NBO_63g0008/NBO_7g0023	6	NBO_4g0031/NBO_108g0005/NBO_508g0013/NBO_451g0004/NBO_11g0065/NBO_10g0050
MF	GO:0043167	ion binding	67/240	339/1111	0.856929	0.999994	NBO_4g0031/NBO_76g0017/NBO_378g0009/NBO_1170gi001/NBO_4g0017/NBO_13g0026/NBO_59g0016/NBO_1104g0001/NBO_378g0007/NBO_3g0006/NBO_28g0063/NBO_6g0101/NBO_927g0002/NBO_366g0002/NBO_108g0004/NBO_80g0035/NBO_1465g0002/NBO_41g0019/NBO_108g0005/NBO_11g0048/NBO_32g0047/NBO_10g0080/NBO_4g0073/NBO_71g0004/NBO_73g0014/NBO_444g0015/NBO_3g0029/novel.256/NBO_1441g0003/NBO_65g0012/NBO_95g0003/NBO_468g0005/NBO_71g…	EF2/SAR1/ISCU/NBO_1170gi001/HSP101/DBP2/TRI45/RHOA/CPSF4/CTK1/ISCU/GSP2/OLA1/H90A1/HSP90/SYRC/ORC1/IF4A/FANCJ/ORC1/EF1A/SPB4/RHOA/SPN1/SYTC/YOX7/PRS6B/-/DBP2/NOG2/AMP11/HSP90/PNUT/NBO_41g0028/TCPD/-/SMAL1/NBO_48g0012/GSK3B/SYFA/ABCB7/ABCB7/SAR1/DDX54/SEC18/SYFB/-/WBC7/SYMC/SYA/-/SYIC/RFC4/SYFB/KCY/EF2/CRK1/GSHB/ABCG1/SYNC/SYIC/SYLC/TOP3A/NBO_251gi001/SGS1/-/NBO_417g0013	67	42	NBO_76g0017/NBO_378g0009/NBO_1170gi001/NBO_4g0017/NBO_13g0026/NBO_59g0016/NBO_1104g0001/NBO_378g0007/NBO_28g0063/NBO_6g0101/NBO_927g0002/NBO_366g0002/NBO_108g0004/NBO_80g0035/NBO_41g0019/NBO_32g0047/NBO_10g0080/NBO_4g0073/NBO_73g0014/novel.256/NBO_1441g0003/NBO_65g0012/NBO_468g0005/NBO_41g0028/NBO_1252g0001/NBO_63g0014/NBO_63g0008/NBO_376g0008/NBO_518g0001/NBO_1163g0002/novel.114/NBO_71g0001/NBO_…	25	NBO_4g0031/NBO_3g0006/NBO_1465g0002/NBO_108g0005/NBO_11g0048/NBO_71g0004/NBO_444g0015/NBO_3g0029/NBO_95g0003/NBO_71g0005/novel.117/NBO_491g0003/NBO_48g0012/NBO_374g0006/NBO_508g0013/NBO_64g0012/novel.121/NBO_451g0004/NBO_15g0023/NBO_58g0028/NBO_2g0025/NBO_10g0050/NBO_547g0002/NBO_7g0013/NBO_417g0013
MF	GO:0016779	nucleotidyltransferase activity	6/240	38/1111	0.863431	0.999994	NBO_11g0003/NBO_16g0037/NBO_6g0076/NBO_59g0001/NBO_20g0027/NBO_4g0005	UGPA1/UAP1L/RPB7/RPAB2/MPG12/RPB2	6	2	NBO_11g0003/NBO_16g0037	4	NBO_6g0076/NBO_59g0001/NBO_20g0027/NBO_4g0005
MF	GO:0016747	transferase activity, transferring acyl groups other than amino-acyl groups	2/240	15/1111	0.868417	0.999994	NBO_43g0012/NBO_70g0003	ESA1/NAT5	2	2	NBO_43g0012/NBO_70g0003	0
MF	GO:0016462	pyrophosphatase activity	13/240	78/1111	0.895535	0.999994	NBO_4g0031/NBO_6g0030/NBO_1104g0001/NBO_6g0101/NBO_108g0005/NBO_32g0047/NBO_4g0073/NBO_63g0008/NBO_508g0013/NBO_451g0004/NBO_11g0065/NBO_10g0050/NBO_7g0023	EF2/HUS2/RHOA/GSP2/FANCJ/EF1A/RHOA/ABCB7/ABCB7/WBC7/TBB/EF2/ABCG1	13	7	NBO_6g0030/NBO_1104g0001/NBO_6g0101/NBO_32g0047/NBO_4g0073/NBO_63g0008/NBO_7g0023	6	NBO_4g0031/NBO_108g0005/NBO_508g0013/NBO_451g0004/NBO_11g0065/NBO_10g0050
MF	GO:0016817	hydrolase activity, acting on acid anhydrides	13/240	78/1111	0.895535	0.999994	NBO_4g0031/NBO_6g0030/NBO_1104g0001/NBO_6g0101/NBO_108g0005/NBO_32g0047/NBO_4g0073/NBO_63g0008/NBO_508g0013/NBO_451g0004/NBO_11g0065/NBO_10g0050/NBO_7g0023	EF2/HUS2/RHOA/GSP2/FANCJ/EF1A/RHOA/ABCB7/ABCB7/WBC7/TBB/EF2/ABCG1	13	7	NBO_6g0030/NBO_1104g0001/NBO_6g0101/NBO_32g0047/NBO_4g0073/NBO_63g0008/NBO_7g0023	6	NBO_4g0031/NBO_108g0005/NBO_508g0013/NBO_451g0004/NBO_11g0065/NBO_10g0050
MF	GO:0016818	hydrolase activity, acting on acid anhydrides, in phosphorus-containing anhydrides	13/240	78/1111	0.895535	0.999994	NBO_4g0031/NBO_6g0030/NBO_1104g0001/NBO_6g0101/NBO_108g0005/NBO_32g0047/NBO_4g0073/NBO_63g0008/NBO_508g0013/NBO_451g0004/NBO_11g0065/NBO_10g0050/NBO_7g0023	EF2/HUS2/RHOA/GSP2/FANCJ/EF1A/RHOA/ABCB7/ABCB7/WBC7/TBB/EF2/ABCG1	13	7	NBO_6g0030/NBO_1104g0001/NBO_6g0101/NBO_32g0047/NBO_4g0073/NBO_63g0008/NBO_7g0023	6	NBO_4g0031/NBO_108g0005/NBO_508g0013/NBO_451g0004/NBO_11g0065/NBO_10g0050
MF	GO:0043169	cation binding	12/240	74/1111	0.908694	0.999994	NBO_378g0009/NBO_59g0016/NBO_378g0007/NBO_28g0063/NBO_444g0015/novel.256/NBO_95g0003/NBO_41g0028/NBO_1163g0002/NBO_386g0023/NBO_19g0012/NBO_417g0013	ISCU/TRI45/CPSF4/ISCU/YOX7/-/AMP11/NBO_41g0028/SYFB/SYFB/TOP3A/NBO_417g0013	12	9	NBO_378g0009/NBO_59g0016/NBO_378g0007/NBO_28g0063/novel.256/NBO_41g0028/NBO_1163g0002/NBO_386g0023/NBO_19g0012	3	NBO_444g0015/NBO_95g0003/NBO_417g0013
MF	GO:0046872	metal ion binding	12/240	74/1111	0.908694	0.999994	NBO_378g0009/NBO_59g0016/NBO_378g0007/NBO_28g0063/NBO_444g0015/novel.256/NBO_95g0003/NBO_41g0028/NBO_1163g0002/NBO_386g0023/NBO_19g0012/NBO_417g0013	ISCU/TRI45/CPSF4/ISCU/YOX7/-/AMP11/NBO_41g0028/SYFB/SYFB/TOP3A/NBO_417g0013	12	9	NBO_378g0009/NBO_59g0016/NBO_378g0007/NBO_28g0063/novel.256/NBO_41g0028/NBO_1163g0002/NBO_386g0023/NBO_19g0012	3	NBO_444g0015/NBO_95g0003/NBO_417g0013
MF	GO:0004386	helicase activity	2/240	17/1111	0.910942	0.999994	NBO_6g0030/NBO_108g0005	HUS2/FANCJ	2	1	NBO_6g0030	1	NBO_108g0005
MF	GO:0008324	cation transmembrane transporter activity	1/240	10/1111	0.913271	0.999994	NBO_67g0003	VATL	1	1	NBO_67g0003	0
MF	GO:0016746	transferase activity, transferring acyl groups	3/240	24/1111	0.91927	0.999994	NBO_43g0012/NBO_70g0003/NBO_1506g0003	ESA1/NAT5/PLCF	3	3	NBO_43g0012/NBO_70g0003/NBO_1506g0003	0
MF	GO:0008237	metallopeptidase activity	1/240	11/1111	0.932177	0.999994	NBO_95g0003	AMP11	1	0		1	NBO_95g0003
MF	GO:0003899	DNA-directed 5'-3' RNA polymerase activity	3/240	26/1111	0.943411	0.999994	NBO_6g0076/NBO_59g0001/NBO_4g0005	RPB7/RPAB2/RPB2	3	0		3	NBO_6g0076/NBO_59g0001/NBO_4g0005
MF	GO:0034062	5'-3' RNA polymerase activity	3/240	26/1111	0.943411	0.999994	NBO_6g0076/NBO_59g0001/NBO_4g0005	RPB7/RPAB2/RPB2	3	0		3	NBO_6g0076/NBO_59g0001/NBO_4g0005
MF	GO:0097747	RNA polymerase activity	3/240	26/1111	0.943411	0.999994	NBO_6g0076/NBO_59g0001/NBO_4g0005	RPB7/RPAB2/RPB2	3	0		3	NBO_6g0076/NBO_59g0001/NBO_4g0005
MF	GO:0046983	protein dimerization activity	4/240	35/1111	0.963661	0.999994	NBO_41gi002/NBO_453g0002/NBO_89g0003/NBO_418g0006	NBO_41gi002/TAF9B/TAF11/H2B	4	3	NBO_41gi002/NBO_453g0002/NBO_89g0003	1	NBO_418g0006
MF	GO:0016853	isomerase activity	3/240	29/1111	0.967391	0.999994	NBO_54g0011/NBO_53g0017/NBO_19g0012	RPIA/G6PI/TOP3A	3	1	NBO_19g0012	2	NBO_54g0011/NBO_53g0017
MF	GO:0004518	nuclease activity	1/240	17/1111	0.98457	0.999994	novel.265	-	1	1	novel.265	0
MF	GO:0004298	threonine-type endopeptidase activity	2/240	26/1111	0.986218	0.999994	NBO_76g0002/NBO_10g0024	PSB4/PSA1	2	2	NBO_76g0002/NBO_10g0024	0
MF	GO:0070003	threonine-type peptidase activity	2/240	26/1111	0.986218	0.999994	NBO_76g0002/NBO_10g0024	PSB4/PSA1	2	2	NBO_76g0002/NBO_10g0024	0
MF	GO:0016788	hydrolase activity, acting on ester bonds	3/240	36/1111	0.991594	0.999994	NBO_71g0001/NBO_547g0002/novel.265	SYIC/SYIC/-	3	2	NBO_71g0001/novel.265	1	NBO_547g0002
MF	GO:0004672	protein kinase activity	3/240	40/1111	0.99626	0.999994	NBO_3g0006/NBO_374g0006/NBO_11g0062	CTK1/GSK3B/CRK1	3	1	NBO_11g0062	2	NBO_3g0006/NBO_374g0006
MF	GO:0016301	kinase activity	5/240	56/1111	0.997161	0.999994	NBO_3g0006/NBO_54g0015/NBO_374g0006/NBO_554g0002/NBO_11g0062	CTK1/K6PF/GSK3B/KCY/CRK1	5	2	NBO_554g0002/NBO_11g0062	3	NBO_3g0006/NBO_54g0015/NBO_374g0006
MF	GO:0016740	transferase activity	22/240	161/1111	0.99792	0.999994	NBO_3g0006/NBO_64g0046/NBO_576gi001/NBO_54g0015/NBO_11g0003/NBO_43g0012/NBO_980g0001/NBO_374g0006/NBO_366g0011/NBO_70g0003/NBO_375g0011/NBO_16g0037/NBO_6g0076/NBO_1506g0003/NBO_503g0003/NBO_554g0002/NBO_11g0062/NBO_70g0014/NBO_59g0001/NBO_62g0016/NBO_20g0027/NBO_4g0005	CTK1/UBE3A/NBO_576gi001/K6PF/UGPA1/ESA1/METK2/GSK3B/PGTA/NAT5/HUCE1/UAP1L/RPB7/PLCF/RRMJ1/KCY/CRK1/PUB1/RPAB2/NSUN5/MPG12/RPB2	22	11	NBO_576gi001/NBO_11g0003/NBO_43g0012/NBO_980g0001/NBO_70g0003/NBO_375g0011/NBO_16g0037/NBO_1506g0003/NBO_503g0003/NBO_554g0002/NBO_11g0062	11	NBO_3g0006/NBO_64g0046/NBO_54g0015/NBO_374g0006/NBO_366g0011/NBO_6g0076/NBO_70g0014/NBO_59g0001/NBO_62g0016/NBO_20g0027/NBO_4g0005
MF	GO:0004175	endopeptidase activity	2/240	35/1111	0.998104	0.999994	NBO_76g0002/NBO_10g0024	PSB4/PSA1	2	2	NBO_76g0002/NBO_10g0024	0
MF	GO:0016773	phosphotransferase activity, alcohol group as acceptor	4/240	51/1111	0.998134	0.999994	NBO_3g0006/NBO_54g0015/NBO_374g0006/NBO_11g0062	CTK1/K6PF/GSK3B/CRK1	4	1	NBO_11g0062	3	NBO_3g0006/NBO_54g0015/NBO_374g0006
MF	GO:0070011	peptidase activity, acting on L-amino acid peptides	4/240	54/1111	0.998975	0.999994	NBO_76g0002/NBO_95g0003/NBO_6g0087/NBO_10g0024	PSB4/AMP11/GGT1/PSA1	4	3	NBO_76g0002/NBO_6g0087/NBO_10g0024	1	NBO_95g0003
MF	GO:0016772	transferase activity, transferring phosphorus-containing groups	11/240	103/1111	0.99922	0.999994	NBO_3g0006/NBO_54g0015/NBO_11g0003/NBO_374g0006/NBO_16g0037/NBO_6g0076/NBO_554g0002/NBO_11g0062/NBO_59g0001/NBO_20g0027/NBO_4g0005	CTK1/K6PF/UGPA1/GSK3B/UAP1L/RPB7/KCY/CRK1/RPAB2/MPG12/RPB2	11	4	NBO_11g0003/NBO_16g0037/NBO_554g0002/NBO_11g0062	7	NBO_3g0006/NBO_54g0015/NBO_374g0006/NBO_6g0076/NBO_59g0001/NBO_20g0027/NBO_4g0005
MF	GO:0005515	protein binding	26/240	192/1111	0.999335	0.999994	NBO_38g0025/NBO_85g0009/NBO_34g0010/NBO_419g0007/NBO_366g0002/NBO_41gi002/NBO_108g0004/NBO_367g0007/NBO_453g0002/NBO_12g0021/NBO_66g0027/NBO_89g0003/NBO_59g0006/NBO_468g0005/NBO_27g0050/NBO_13g0025/novel.158/NBO_98g0003/NBO_1408g0002/NBO_8g0027/NBO_13g0059/NBO_60g0011/NBO_975g0003/NBO_507g0011/NBO_6g0075/NBO_418g0006	eTIF2C2/RL3/MAS5/SPT7/H90A1/NBO_41gi002/HSP90/UBIQ/TAF9B/SPT7/TF2B/TAF11/SEC31/HSP90/GRINA/NBO_13g0025/-/NBO_98g0003/NBO_1408g0002/CDC23/FIMB/TF3B/TF3B/PSMD6/TAF5/H2B	26	17	NBO_34g0010/NBO_419g0007/NBO_366g0002/NBO_41gi002/NBO_108g0004/NBO_367g0007/NBO_453g0002/NBO_12g0021/NBO_66g0027/NBO_89g0003/NBO_468g0005/NBO_13g0025/novel.158/NBO_13g0059/NBO_60g0011/NBO_975g0003/NBO_6g0075	9	NBO_38g0025/NBO_85g0009/NBO_59g0006/NBO_27g0050/NBO_98g0003/NBO_1408g0002/NBO_8g0027/NBO_507g0011/NBO_418g0006
MF	GO:0003677	DNA binding	11/240	111/1111	0.999796	0.999994	NBO_73g0011/NBO_41gi002/novel.165/NBO_1104g0002/NBO_11g0047/NBO_4g0074/NBO_2g0025/NBO_489g0003/NBO_59g0001/NBO_19g0012/NBO_4g0005	PRR1/NBO_41gi002/-/CEF1/NBO_11g0047/CEF1/RFC4/HD1/RPAB2/TOP3A/RPB2	11	7	NBO_73g0011/NBO_41gi002/NBO_1104g0002/NBO_11g0047/NBO_4g0074/NBO_489g0003/NBO_19g0012	4	novel.165/NBO_2g0025/NBO_59g0001/NBO_4g0005
MF	GO:0008233	peptidase activity	4/240	62/1111	0.999802	0.999994	NBO_76g0002/NBO_95g0003/NBO_6g0087/NBO_10g0024	PSB4/AMP11/GGT1/PSA1	4	3	NBO_76g0002/NBO_6g0087/NBO_10g0024	1	NBO_95g0003
MF	GO:0016787	hydrolase activity	21/240	194/1111	0.999994	0.999994	NBO_4g0031/NBO_76g0002/NBO_6g0030/NBO_1104g0001/NBO_6g0101/NBO_108g0005/NBO_32g0047/NBO_4g0073/NBO_95g0003/NBO_63g0008/NBO_508g0013/NBO_451g0004/NBO_11g0065/NBO_71g0001/NBO_10g0050/NBO_6g0087/NBO_10g0024/NBO_7g0023/NBO_547g0002/NBO_33g0007/novel.265	EF2/PSB4/HUS2/RHOA/GSP2/FANCJ/EF1A/RHOA/AMP11/ABCB7/ABCB7/WBC7/TBB/SYIC/EF2/GGT1/PSA1/ABCG1/SYIC/IDI1/-	21	13	NBO_76g0002/NBO_6g0030/NBO_1104g0001/NBO_6g0101/NBO_32g0047/NBO_4g0073/NBO_63g0008/NBO_71g0001/NBO_6g0087/NBO_10g0024/NBO_7g0023/NBO_33g0007/novel.265	8	NBO_4g0031/NBO_108g0005/NBO_95g0003/NBO_508g0013/NBO_451g0004/NBO_11g0065/NBO_10g0050/NBO_547g0002

## Sheet: SPvsMS-KEGGenrich
Table. Functional categorization of differentially expressed genes by GO function enrichment and KEGG pathway enrichment.
KEGGID	Description	GeneRatio	BgRatio	pvalue	padj	geneID	geneName	keggID	Count	Up	Up_Gene_names	Down	Down_Gene_names
ecu03010	Ribosome	42/132	67/513	5.27486e-12	1.52971e-10	NBO_66g0010/NBO_27gi004/NBO_11g0008/NBO_386g0017/NBO_16g0038/NBO_66g0017/NBO_6g0054/NBO_1020g0003/NBO_16g0058/NBO_792g0001/NBO_554g0006/NBO_13g0061/NBO_10g0092/NBO_70g0002/NBO_4g0015/NBO_1061g0002/NBO_367g0007/NBO_1114gi001/NBO_2g0013/NBO_1221g0001/NBO_69g0008/NBO_1209g0001/NBO_18g0032/NBO_6gi002/NBO_18g0035/NBO_64g0036/NBO_41g0036/NBO_66g0043/NBO_72g0004/NBO_996g0002/NBO_64g0024/NBO_76g0005/nove…	RL19/NBO_27gi004/RL3/RL13/NBO_16g0038/RS18/RS24A/RL13A/RS16/NBO_792g0001/RSSA/RL4A/RL27A/RS5/RL15/RS14/UBIQ/NBO_1114gi001/RL11/R10A1/R23A2/RS2/RS17/NBO_6gi002/RL8A/RL27/RS3/RL5B/RS9/RS8B/RS11/RS3A/-/RL22/RLA0/RLP24/RL30/RS263/RL8/RL7/NBO_1210g0002/RL12	ecu:ECU06_1080i/ecu:ECU07_0110/ecu:ECU09_1000/ecu:ECU03_0320/ecu:ECU11_2060/ecu:ECU06_1110/ecu:ECU10_1570i/ecu:ECU04_1380/ecu:ECU03_0310/ecu:ECU06_1120/ecu:ECU04_0450/ecu:ECU08_0830/ecu:ECU10_0990/ecu:ECU04_0140/ecu:ECU11_1380i/ecu:ECU03_0650/ecu:ECU02_1080/ecu:ECU10_1070/ecu:ECU02_0610/ecu:ECU05_0600/ecu:ECU10_0160/ecu:ECU07_1700/ecu:ECU02_0770/ecu:ECU07_1005/ecu:ECU02_0750i/ecu:ECU04_0330/ecu:E…	42	10	NBO_16g0038/NBO_1020g0003/NBO_70g0002/NBO_4g0015/NBO_1061g0002/NBO_367g0007/NBO_1114gi001/NBO_76g0005/novel.158/NBO_10g0065	32	NBO_66g0010/NBO_27gi004/NBO_11g0008/NBO_386g0017/NBO_66g0017/NBO_6g0054/NBO_16g0058/NBO_792g0001/NBO_554g0006/NBO_13g0061/NBO_10g0092/NBO_2g0013/NBO_1221g0001/NBO_69g0008/NBO_1209g0001/NBO_18g0032/NBO_6gi002/NBO_18g0035/NBO_64g0036/NBO_41g0036/NBO_66g0043/NBO_72g0004/NBO_996g0002/NBO_64g0024/NBO_19g0024/NBO_1574g0002/NBO_55g0011/NBO_44g0012/NBO_28g0076/NBO_919g0001/NBO_1210g0002/NBO_1214g0001
ecu00030	Pentose phosphate pathway	6/132	10/513	0.0216009	0.313213	NBO_72g0012/NBO_49g0003/NBO_54g0011/NBO_53g0017/NBO_591g0001/NBO_1239g0002	6PGD/ALDOB/RPIA/G6PI/TKT1/G6PD	ecu:ECU05_0860/ecu:ECU01_0240/ecu:ECU10_0180/ecu:ECU05_0650/ecu:ECU06_0120/ecu:ECU08_1850	6	1	NBO_1239g0002	5	NBO_72g0012/NBO_49g0003/NBO_54g0011/NBO_53g0017/NBO_591g0001
ecu00970	Aminoacyl-tRNA biosynthesis	9/132	23/513	0.106537	0.919727	NBO_80g0035/NBO_73g0014/novel.117/NBO_63g0014/NBO_1163g0002/novel.121/NBO_15g0023/NBO_58g0028/NBO_220g0003	SYRC/SYTC/-/SYFA/SYFB/-/SYMC/SYA/SYNC	ecu:ECU08_0550/ecu:ECU07_1570/ecu:ECU11_1100/ecu:ECU07_1660/ecu:ECU04_0900/ecu:ECU06_0790/ecu:ECU11_0890/ecu:ECU02_1490/ecu:ECU09_1680	9	5	NBO_80g0035/NBO_73g0014/NBO_63g0014/NBO_1163g0002/NBO_220g0003	4	novel.117/novel.121/NBO_15g0023/NBO_58g0028
ecu01110	Biosynthesis of secondary metabolites	13/132	38/513	0.147185	0.919727	NBO_72g0012/NBO_360g0002/NBO_49g0003/NBO_8g0038/NBO_54g0011/NBO_53g0017/NBO_591g0001/NBO_1239g0002/NBO_14g0009/NBO_84g0004/NBO_1059gi002/NBO_20g0027/NBO_33g0007	6PGD/ACSA/ALDOB/NDK/RPIA/G6PI/TKT1/G6PD/KAD/GPDM/NBO_1059gi002/MPG12/IDI1	ecu:ECU05_0860/ecu:ECU05_0310/ecu:ECU01_0240/ecu:ECU06_1530/ecu:ECU10_0180/ecu:ECU05_0650/ecu:ECU06_0120/ecu:ECU08_1850/ecu:ECU06_0650/ecu:ECU10_0870/ecu:ECU05_0270/ecu:ECU11_0690/ecu:ECU02_0230	13	2	NBO_1239g0002/NBO_33g0007	11	NBO_72g0012/NBO_360g0002/NBO_49g0003/NBO_8g0038/NBO_54g0011/NBO_53g0017/NBO_591g0001/NBO_14g0009/NBO_84g0004/NBO_1059gi002/NBO_20g0027
ecu01130	Biosynthesis of antibiotics	12/132	35/513	0.158574	0.919727	NBO_72g0012/NBO_360g0002/NBO_49g0003/NBO_8g0038/NBO_54g0011/NBO_53g0017/NBO_591g0001/NBO_11g0003/NBO_1239g0002/NBO_374g0007/NBO_14g0009/NBO_33g0007	6PGD/ACSA/ALDOB/NDK/RPIA/G6PI/TKT1/UGPA1/G6PD/GFPT1/KAD/IDI1	ecu:ECU05_0860/ecu:ECU05_0310/ecu:ECU01_0240/ecu:ECU06_1530/ecu:ECU10_0180/ecu:ECU05_0650/ecu:ECU06_0120/ecu:ECU03_0280/ecu:ECU08_1850/ecu:ECU07_1280/ecu:ECU06_0650/ecu:ECU02_0230	12	3	NBO_11g0003/NBO_1239g0002/NBO_33g0007	9	NBO_72g0012/NBO_360g0002/NBO_49g0003/NBO_8g0038/NBO_54g0011/NBO_53g0017/NBO_591g0001/NBO_374g0007/NBO_14g0009
ecu01200	Carbon metabolism	7/132	19/513	0.191442	0.925304	NBO_72g0012/NBO_360g0002/NBO_49g0003/NBO_54g0011/NBO_53g0017/NBO_591g0001/NBO_1239g0002	6PGD/ACSA/ALDOB/RPIA/G6PI/TKT1/G6PD	ecu:ECU05_0860/ecu:ECU05_0310/ecu:ECU01_0240/ecu:ECU10_0180/ecu:ECU05_0650/ecu:ECU06_0120/ecu:ECU08_1850	7	1	NBO_1239g0002	6	NBO_72g0012/NBO_360g0002/NBO_49g0003/NBO_54g0011/NBO_53g0017/NBO_591g0001
ecu00520	Amino sugar and nucleotide sugar metabolism	4/132	10/513	0.239817	0.993526	NBO_53g0017/NBO_11g0003/NBO_374g0007/NBO_20g0027	G6PI/UGPA1/GFPT1/MPG12	ecu:ECU05_0650/ecu:ECU03_0280/ecu:ECU07_1280/ecu:ECU11_0690	4	1	NBO_11g0003	3	NBO_53g0017/NBO_374g0007/NBO_20g0027
ecu03013	RNA transport	10/132	33/513	0.330427	0.999105	NBO_7g0019/NBO_520g0002/NBO_6g0101/NBO_41g0019/NBO_576g0001/NBO_32g0048/NBO_54g0005/novel.256/NBO_403g0003/novel.159	IF2B/PABP/GSP2/IF4A/IF5/EF1A/NCBP2/-/UBC9/-	ecu:ECU06_0210/ecu:ECU10_1110/ecu:ECU04_1560/ecu:ECU09_1200/ecu:ECU07_1330/ecu:ECU04_1100/ecu:ECU03_0760/ecu:ECU09_1200/ecu:ECU01_0940/ecu:ECU07_1330	10	10	NBO_7g0019/NBO_520g0002/NBO_6g0101/NBO_41g0019/NBO_576g0001/NBO_32g0048/NBO_54g0005/novel.256/NBO_403g0003/novel.159	0
ecu04120	Ubiquitin mediated proteolysis	5/132	16/513	0.395745	0.999105	NBO_80g0019/NBO_64g0046/NBO_26g0002/NBO_403g0003/NBO_8g0027	UBC2/UBE3A/UBA1/UBC9/CDC23	ecu:ECU10_1310i/ecu:ECU04_0490/ecu:ECU03_0930/ecu:ECU01_0940/ecu:ECU06_1430	5	2	NBO_80g0019/NBO_403g0003	3	NBO_64g0046/NBO_26g0002/NBO_8g0027
ecu00230	Purine metabolism	3/132	10/513	0.49717	0.999105	NBO_8g0038/NBO_6g0063/NBO_14g0009	NDK/RIR2/KAD	ecu:ECU06_1530/ecu:ECU06_0730/ecu:ECU06_0650	3	1	NBO_6g0063	2	NBO_8g0038/NBO_14g0009
ecu00564	Glycerophospholipid metabolism	3/132	10/513	0.49717	0.999105	NBO_6g0039/NBO_84g0004/NBO_1059gi002	PCY1B/GPDM/NBO_1059gi002	ecu:ECU10_1590/ecu:ECU10_0870/ecu:ECU05_0270	3	0		3	NBO_6g0039/NBO_84g0004/NBO_1059gi002
ecu03440	Homologous recombination	3/132	10/513	0.49717	0.999105	NBO_1395g0002/NBO_921g0001/NBO_19g0012	RAD51/RAD52/TOP3A	ecu:ECU11_0820/ecu:ECU09_0930/ecu:ECU04_1070	3	3	NBO_1395g0002/NBO_921g0001/NBO_19g0012	0
ecu04141	Protein processing in endoplasmic reticulum	6/132	23/513	0.566564	0.999105	NBO_34g0010/NBO_444g0015/NBO_468g0005/NBO_376g0008/NBO_48g0003/NBO_377g0003	MAS5/YOX7/HSP90/SAR1/DNAJ/HSP76	ecu:ECU07_0760/ecu:ECU06_0830/ecu:ECU02_1100/ecu:ECU05_0090/ecu:ECU04_0120/ecu:ECU03_0520	6	5	NBO_34g0010/NBO_468g0005/NBO_376g0008/NBO_48g0003/NBO_377g0003	1	NBO_444g0015
ecu01230	Biosynthesis of amino acids	3/132	11/513	0.568927	0.999105	NBO_49g0003/NBO_54g0011/NBO_591g0001	ALDOB/RPIA/TKT1	ecu:ECU01_0240/ecu:ECU10_0180/ecu:ECU06_0120	3	0		3	NBO_49g0003/NBO_54g0011/NBO_591g0001
ecu03050	Proteasome	7/132	29/513	0.652775	0.999105	NBO_76g0002/NBO_3g0029/NBO_80g0009/NBO_73g0017/NBO_1253g0002/NBO_10g0024/NBO_353g0003	PSB4/PRS6B/PRS6A/PRS4/PSMD1/PSA1/PRS10	ecu:ECU05_0290/ecu:ECU10_0130/ecu:ECU10_1420/ecu:ECU07_1640/ecu:ECU02_0480/ecu:ECU11_1670/ecu:ECU07_0190	7	4	NBO_76g0002/NBO_80g0009/NBO_73g0017/NBO_10g0024	3	NBO_3g0029/NBO_1253g0002/NBO_353g0003
ecu01100	Metabolic pathways	23/132	96/513	0.712556	0.999105	NBO_29gi002/NBO_72g0012/NBO_360g0002/NBO_559g0005/NBO_49g0003/NBO_8g0038/NBO_66g0028/NBO_54g0011/NBO_53g0017/NBO_6g0039/NBO_20g0003/NBO_591g0001/NBO_6g0063/NBO_11g0003/NBO_1239g0002/NBO_374g0007/NBO_14g0009/NBO_11g0055/NBO_15g0023/NBO_6g0087/NBO_67g0003/NBO_20g0027/NBO_33g0007	NBO_29gi002/6PGD/ACSA/NFS1/ALDOB/NDK/ALDR/RPIA/G6PI/PCY1B/PYRG/TKT1/RIR2/UGPA1/G6PD/GFPT1/KAD/VATL2/SYMC/GGT1/VATL/MPG12/IDI1	ecu:ECU01_0800/ecu:ECU05_0860/ecu:ECU05_0310/ecu:ECU11_1770/ecu:ECU01_0240/ecu:ECU06_1530/ecu:ECU01_0970/ecu:ECU10_0180/ecu:ECU05_0650/ecu:ECU10_1590/ecu:ECU11_0880/ecu:ECU06_0120/ecu:ECU06_0730/ecu:ECU03_0280/ecu:ECU08_1850/ecu:ECU07_1280/ecu:ECU06_0650/ecu:ECU03_1120/ecu:ECU11_0890/ecu:ECU05_1240/ecu:ECU07_1350/ecu:ECU11_0690/ecu:ECU02_0230	23	10	NBO_559g0005/NBO_66g0028/NBO_20g0003/NBO_6g0063/NBO_11g0003/NBO_1239g0002/NBO_11g0055/NBO_6g0087/NBO_67g0003/NBO_33g0007	13	NBO_29gi002/NBO_72g0012/NBO_360g0002/NBO_49g0003/NBO_8g0038/NBO_54g0011/NBO_53g0017/NBO_6g0039/NBO_591g0001/NBO_374g0007/NBO_14g0009/NBO_15g0023/NBO_20g0027
ecu00010	Glycolysis / Gluconeogenesis	3/132	14/513	0.743073	0.999105	NBO_360g0002/NBO_49g0003/NBO_53g0017	ACSA/ALDOB/G6PI	ecu:ECU05_0310/ecu:ECU01_0240/ecu:ECU05_0650	3	0		3	NBO_360g0002/NBO_49g0003/NBO_53g0017
ecu03008	Ribosome biogenesis in eukaryotes	9/132	42/513	0.800233	0.999105	NBO_28g0074/NBO_6g0101/NBO_260g0001/NBO_27g0010/NBO_60g0002/NBO_65g0012/NBO_41g0040/NBO_549g0005/novel.265	NBO_28g0074/GSP2/NBO_260g0001/UTP6/FCF1/NOG2/RIOK2/CSK2B/-	ecu:ECU01_0330/ecu:ECU04_1560/ecu:ECU08_0330/ecu:ECU07_0080/ecu:ECU05_0560/ecu:ECU09_1650/ecu:ECU09_1260/ecu:ECU10_1200i/ecu:ECU09_1650	9	7	NBO_28g0074/NBO_6g0101/NBO_27g0010/NBO_60g0002/NBO_65g0012/NBO_41g0040/novel.265	2	NBO_260g0001/NBO_549g0005
ecu03015	mRNA surveillance pathway	4/132	22/513	0.861237	0.999105	NBO_3g0051/NBO_520g0002/NBO_54g0005/NBO_610g0004	MCES/PABP/NCBP2/PELO	ecu:ECU10_0380/ecu:ECU10_1110/ecu:ECU03_0760/ecu:ECU03_1380	4	3	NBO_520g0002/NBO_54g0005/NBO_610g0004	1	NBO_3g0051
ecu03022	Basal transcription factors	4/132	22/513	0.861237	0.999105	NBO_453g0002/NBO_66g0027/NBO_89g0003/NBO_6g0075	TAF9B/TF2B/TAF11/TAF5	ecu:ECU01_1330/ecu:ECU06_1100i/ecu:ECU02_1250/ecu:ECU11_1750	4	4	NBO_453g0002/NBO_66g0027/NBO_89g0003/NBO_6g0075	0
ecu00190	Oxidative phosphorylation	2/132	13/513	0.88799	0.999105	NBO_11g0055/NBO_67g0003	VATL2/VATL	ecu:ECU03_1120/ecu:ECU07_1350	2	2	NBO_11g0055/NBO_67g0003	0
ecu04145	Phagosome	3/132	19/513	0.905595	0.999105	NBO_11g0055/NBO_355g0001/NBO_67g0003	VATL2/ACT/VATL	ecu:ECU03_1120/ecu:ECU01_0460/ecu:ECU07_1350	3	2	NBO_11g0055/NBO_67g0003	1	NBO_355g0001
ecu03040	Spliceosome	4/132	25/513	0.921957	0.999105	NBO_54g0005/NBO_1441g0003/NBO_4g0074/NBO_377g0003	NCBP2/DBP2/CEF1/HSP76	ecu:ECU03_0760/ecu:ECU08_1080/ecu:ECU02_0420/ecu:ECU03_0520	4	4	NBO_54g0005/NBO_1441g0003/NBO_4g0074/NBO_377g0003	0
ecu03020	RNA polymerase	3/132	21/513	0.93901	0.999105	NBO_42g0010/NBO_6g0076/NBO_4g0005	NBO_42g0010/RPB7/RPB2	ecu:ECU07_0840/ecu:ECU07_1750/ecu:ECU10_0250	3	1	NBO_42g0010	2	NBO_6g0076/NBO_4g0005
ecu03430	Mismatch repair	1/132	13/513	0.980177	0.999105	NBO_377g0005	NBO_377g0005	ecu:ECU03_0540	1	0		1	NBO_377g0005
ecu03018	RNA degradation	2/132	22/513	0.988904	0.999105	NBO_520g0002/NBO_20g0014	PABP/HSP70	ecu:ECU10_1110/ecu:ECU11_0540	2	2	NBO_520g0002/NBO_20g0014	0
ecu04113	Meiosis - yeast	2/132	25/513	0.995111	0.999105	NBO_11g0048/NBO_8g0027	ORC1/CDC23	ecu:ECU03_1030/ecu:ECU06_1430	2	0		2	NBO_11g0048/NBO_8g0027
ecu04111	Cell cycle - yeast	2/132	30/513	0.998801	0.999105	NBO_11g0048/NBO_8g0027	ORC1/CDC23	ecu:ECU03_1030/ecu:ECU06_1430	2	0		2	NBO_11g0048/NBO_8g0027
ecu03420	Nucleotide excision repair	1/132	23/513	0.999105	0.999105	novel.114	-	ecu:ECU09_0410	1	1	novel.114	0

## Sheet: metabolism
Differentially expressed genes involved in major metabolic pathways during development from the mature spore to the sporoplasm.
gene_id	SP	MS	log2FoldChange	pvalue	padj	gene_name	gene_length	gene_description
Trehalose synthesis metabolism
NBO_11g0003	259536	239679	0.114841	8.23654e-06	9.08004e-05	UGP1	1440	UTP-glucose-1-phosphate uridylyltransferase
NBO_29gi002	1969.94	3143.02	-0.674559	1.07968e-47	9.87908e-45	TPS1	1386	Alpha,alpha trehalose-phosphate synthase
NBO_29g0027	17755.9	20749.3	-0.224743	9.29386e-13	2.93237e-11	Tpse	2046	trehalose-phosphatase
Glycolysis
NBO_53g0017	17.5959	75.6344	-2.07221	7.17769e-10	1.45946e-08	PGI1	1512	glucose-6-phosphate isomerase
NBO_54g0015	3025.04	3451.11	-0.190589	4.51099e-06	5.18104e-05	PFK	3120	6-phosphofructokinase
NBO_49g0003	902.396	1312.48	-0.538585	1.39383e-16	7.5021e-15	FBA	1014	Fructose-bisphosphate aldolase B
NBO_49g0004	110.941	161.984	-0.553062	0.00194748	0.0121496	FBA	348	Fructose-bisphosphate aldolase C
Pentose phosphate
NBO_1239g0002	36027.2	32935	0.129557	1.67439e-05	0.000170863	ZWF1	1305	Glucose-6-phosphate 1-dehydrogenase
NBO_72g0012	152.39	439.718	-1.52959	1.92503e-32	7.54886e-30	GND	1374	6-phosphogluconate dehydrogenase，decarboxylating
NBO_54g0011	881.256	1192.23	-0.437836	2.73395e-11	7.35753e-10	R5PI	345	Ribose-5-phosphate isomerase A
NBO_591g0001	21.5117	65.2081	-1.61152	1.01649e-06	1.3224e-05	TKL	888	Transketolase 1
chitin synthesis
NBO_16g0037	16578	15488.7	0.0981966	0.00103201	0.00690351	GFA1	1083	UDP-N-acetylhexosamine pyrophosphorylase-like protein 1
NBO_374g0007	87.064	153.437	-0.821562	3.67709e-05	0.000351694	GFPT1	1830	Glucosamine--fructose-6-phosphate aminotransferase 1
Purine and pyrimidine metabolism
NBO_554g0002	1447.29	1288.06	0.16868	0.00310739	0.0178995	CK	654	Cytidylate kinase
NBO_8g0038	257.522	483.003	-0.908074	1.90752e-15	9.02784e-14	YNK1	405	Nucleoside diphosphate kinase
NBO_20g0003	55863.3	51303.6	0.122841	3.22499e-07	4.65927e-06	URA7	1626	CTP synthase
NBO_62g0005	2810.1	2512.37	0.161001	0.000824168	0.00567003	URA6/CDC8	333	Adenylate kinase isoenzyme 6

## Sheet: transporter
Differentially expressed genes involved in transport proteins during development from the mature spore to the sporoplasm.
gene_id	SP	MS	log2FoldChange	pvalue	padj	gene_name	gene_description
NBO_13g0025	142.162	90.1786	0.655245	0.000388711	0.00292332	Sugar tr	Sugar transporter
NBO_6g0024	6121.22	4786.52	0.354346	1.09342e-18	9.09526e-17	MFS	Solute carrier family facilitated glucose transporter member 1
NBO_508g0006	41643	38131.9	0.127103	4.46786e-06	5.15305e-05	Aa-trans	Putative amino acid permease
NBO_63g0008	21233.6	19901.9	0.0934059	0.000448217	0.00330741	ABC	ATP-binding cassette sub-family B member 7%2C mitochondrial
NBO_7g0023	24326.5	22807.4	0.0931803	0.00483497	0.0260746	ABC	ATP-binding cassette sub-family G member 1
NBO_251gi001	154353	145706	0.073309	0.0076168	0.0144908	AAC	ADP/ATP carrier protein 1
NBO_80g0018	4889.8	4545.63	0.105596	0.0075845	0.0325125	MscS	hypothetical protein
NBO_31g0010	35879.6	31641.9	0.181355	9.82369e-10	1.9828e-08	MscS	hypothetical protein
NBO_11g0041	14060.8	13118.4	0.0999838	0.00291253	0.0171197	MscS	hypothetical protein
NBO_55g0017	119045	104830	0.183494	4.16671e-14	1.55959e-12	PRA1	integral membrane protein
NBO_4g0034	9783.94	10864.5	-0.151228	1.4648e-06	1.86152e-05	MFS	folate transporter
NBO_18g0028	1243.49	1396.25	-0.168232	0.0041166	0.0229676	MFS	sugar permease
